# Supplementary material for: A Conserved Streptococcal Virulence Regulator Controls the Expression of a Distinct Class of M-Like Proteins
Source: mBio. 2019 Oct 22;10(5):e02500-19. doi: 10.1128/mBio.02500-19 (PMC6805998; doi:10.1128/mBio.02500-19)
Supplement: TABLE S1 [file mBio.02500-19-st001.xlsx]

## Sheet: screen A
		Table S1. FACS-based Tn-seq analysis & differentially expressed genes from RNA-seq analysis of SEZ ATCC 35246 WT vs ΔsezV strains
		Screen A, results after last round of selection
		Ordered by genomic locus
		locus	avg_informative_TA_sites	avg_controlsims_reads	sample_reads	log2(fc)	inverse Pvalue
		SESEC_RS00005	0	1	1	N/A	N/A
		SESEC_RS00010	0.13	2.55512	1	-3.64594	1
		SESEC_RS00015	0.02	1.22073	1	-3.58935	1
		SESEC_RS00020	0.17	3.00658	1	-3.65075	1.04348
		SESEC_RS00025	2	13.2391	1	-1.32687	1.2429
		SESEC_RS00030	0	1	1	N/A	N/A
		SESEC_RS00035	13.58	127.227	6	-4.2671	26.9903
		SESEC_RS00045	0	1	1	N/A	N/A
		SESEC_RS00050	0.01	1.11037	1	-3.58935	1
		SESEC_RS00055	10.28	147.207	6	-4.50135	70.5414
		SESEC_RS00060	1.01	1.11037	1	-0.0132894	1
		SESEC_RS00065	0.23	3.53841	1	-3.58935	1
		SESEC_RS00070	2.6	16.6298	2	-0.722244	1.37615
		SESEC_RS00075	22.78	392.513	10	-5.24781	16160.2
		SESEC_RS00185	6.12	137.337	1	-6.96238	52.0411
		SESEC_RS00190	4.3	110.135	2	-5.51888	11.3922
		SESEC_RS00195	0.03	1.3311	1	-3.58935	1
		SESEC_RS00200	1	1	1	0	1
		SESEC_RS00205	0.18	2.98658	1	-3.58935	1
		SESEC_RS00210	0.17	2.99658	1	-3.63242	1
		SESEC_RS00215	0.1	2.10366	1	-3.58935	1
		SESEC_RS00220	2.55	110.737	4	-4.57663	1.3392
		SESEC_RS00225	4.79	48.3971	4	-2.78636	2.31631
		SESEC_RS00230	1.72	10.3904	1	-1.17599	1.10608
		SESEC_RS00235	0.3	4.38097	1	-3.80306	1.22558
		SESEC_RS00240	0.83	12.2762	1	-3.9673	1.24675
		SESEC_RS00245	4.54	55.4986	4	-2.90815	3.53169
		SESEC_RS00250	4.02	29.1082	2	-1.86035	1.80554
		SESEC_RS00255	1.52	6.93939	1	-0.753668	1.05042
		SESEC_RS00260	0.09	1.99329	1	-3.58935	1
		SESEC_RS00265	1.56	20.8529	1	-4.24876	1.7547
		SESEC_RS00270	2.36	24.745	1	-3.10112	1.54833
		SESEC_RS00275	0.11	2.22402	1	-3.66335	1.07143
		SESEC_RS00280	2.23	21.204	1	-2.41754	1.52157
		SESEC_RS00285	3.38	6.08646	3	1.05716	4.0505
		SESEC_RS00290	5.4	69.8122	2	-4.85861	7.96477
		SESEC_RS00295	1.06	1.66219	1	-0.081637	1
		SESEC_RS00300	1.1	2.10366	1	-0.138746	1
		SESEC_RS00305	7.2	42.7499	4	-2.37865	2.01965
		SESEC_RS00310	6.1	50.714	3	-2.37909	2.92737
		SESEC_RS00315	3.69	20904.2	2022	-3.36899	1.43398
		SESEC_RS00320	1.22	17.743	1	-4.2569	1.71774
		SESEC_RS00325	16.81	174.049	11	-3.8693	10.5774
		SESEC_RS00330	8.15	85.4597	6	-3.43532	8.87063
		SESEC_RS00335	0.05	1.55183	1	-3.58935	1
		SESEC_RS00340	0	1	1	N/A	N/A
		SESEC_RS00345	0	1	1	N/A	N/A
		SESEC_RS00350	0	1	1	N/A	N/A
		SESEC_RS00355	0	1	1	N/A	N/A
		SESEC_RS00360	0	1	1	N/A	N/A
		SESEC_RS00365	0	1	1	N/A	N/A
		SESEC_RS00370	0	1	1	N/A	N/A
		SESEC_RS00375	0	1	1	N/A	N/A
		SESEC_RS00380	0	1	1	N/A	N/A
		SESEC_RS00385	0	1	1	N/A	N/A
		SESEC_RS00390	0	1	1	N/A	N/A
		SESEC_RS00395	0	1	1	N/A	N/A
		SESEC_RS00400	0.01	1.11037	1	-3.58935	1
		SESEC_RS00405	0	1	1	N/A	N/A
		SESEC_RS00410	0	1	1	N/A	N/A
		SESEC_RS00415	0	1	1	N/A	N/A
		SESEC_RS00420	0	1	1	N/A	N/A
		SESEC_RS00425	0	1	1	N/A	N/A
		SESEC_RS00430	0	1	1	N/A	N/A
		SESEC_RS00435	0.2	3.56841	1	-3.70183	1
		SESEC_RS00440	0.05	1.56183	1	-3.782	1.2
		SESEC_RS00445	0	1	1	N/A	N/A
		SESEC_RS00450	0	1	1	N/A	N/A
		SESEC_RS00455	0	1	1	N/A	N/A
		SESEC_RS00460	0	1	1	N/A	N/A
		SESEC_RS00465	0.07	1.77256	1	-3.58935	1
		SESEC_RS00470	6.83	349.663	17	-4.29635	2.36005
		SESEC_RS00475	2.09	19.4785	1	-1.93535	1.39544
		SESEC_RS00480	1.12	2.67549	1	-0.18402	1.00604
		SESEC_RS00565	3.85	11.2129	6	1.33894	2.37992
		SESEC_RS00575	0.2	3.69878	1	-3.73574	1.03636
		SESEC_RS00580	0.52	7.08975	1	-3.81077	1.18726
		SESEC_RS00585	3.03	47.3138	1	-4.71306	2.13302
		SESEC_RS00590	2.03	29.3689	1	-4.65214	2.43307
		SESEC_RS00595	2.91	27.9245	1	-2.65251	1.86891
		SESEC_RS00600	2.62	35.1065	2	-2.12739	1.49736
		SESEC_RS00605	1.63	21.3444	1	-4.31823	1.94266
		SESEC_RS00610	1.04	16.1283	1	-4.06822	1.29619
		SESEC_RS00615	19.38	251.203	9	-4.72432	131.615
		SESEC_RS00620	1	39.3996	1	-3.78418	1
		SESEC_RS00625	0.09	2.11366	1	-3.67182	1
		SESEC_RS00630	5.67	339.913	9	-5.18781	1.77455
		SESEC_RS00635	1.52	7.56122	1	-0.715957	1.07066
		SESEC_RS00640	5.54	242.658	3	-6.27259	33.4305
		SESEC_RS00645	2.12	15.5765	1	-1.59383	1.30719
		SESEC_RS00650	8.84	220.39	19	-3.4462	2.09015
		SESEC_RS00655	4.06	47.5545	5	-2.34818	3.47483
		SESEC_RS00660	3.87	41.4258	1	-4.2724	3.51856
		SESEC_RS00665	0.76	10.6711	1	-3.951	1.2993
		SESEC_RS00670	2.43	18.9771	1	-2.03936	1.44171
		SESEC_RS00675	2.57	40.5833	2	-3.26549	1.63713
		SESEC_RS00680	0.14	2.67549	1	-3.70483	1.05405
		SESEC_RS00685	1.63	31.3551	1	-4.60036	1.63695
		SESEC_RS00690	0.24	3.68878	1	-3.74136	1.15385
		SESEC_RS00695	2.27	5.575	2	0.417557	1.77966
		SESEC_RS00705	5.24	66.0908	2	-4.09445	6.45494
		SESEC_RS00710	3.04	50.5536	1	-5.22209	4.13398
		SESEC_RS00715	3.36	35.5379	1	-3.89854	2.44832
		SESEC_RS00720	5.44	18.7763	4	0.16434	2.56301
		SESEC_RS00725	0.17	3.00658	1	-3.68246	1.04348
		SESEC_RS00730	1.83	10.9018	1	-1.09967	1.15448
		SESEC_RS00735	1.73	10.1696	1	-1.12111	1.09478
		SESEC_RS00740	1.44	10.6207	1	-0.891434	1.17865
		SESEC_RS00745	24.86	443.548	6	-6.1687	5.38357e+06
		SESEC_RS00750	1	23.9424	1	-2.70611	1
		SESEC_RS00755	0.52	9.14634	1	-3.85239	1
		SESEC_RS00760	27.06	711.723	12	-5.86626	826233
		SESEC_RS00765	7	211.603	2	-6.62871	177.888
		SESEC_RS00775	2.13	35.899	1	-4.62153	2.15784
		SESEC_RS00780	0.9	11.6644	1	-3.8838	1.29408
		SESEC_RS00785	28.62	1057.41	22	-5.57147	4.29349e+06
		SESEC_RS00790	1.48	9.5878	1	-1.06343	1.08617
		SESEC_RS00795	2.7	9.36707	2	-0.00675908	1.56763
		SESEC_RS00800	0.38	5.625	1	-3.74308	1.12183
		SESEC_RS00805	3.66	43.0206	1	-3.64684	3.05871
		SESEC_RS00810	0.95	13.5602	1	-3.99032	1.29547
		SESEC_RS00815	1.29	6.73866	1	-0.667737	1.04348
		SESEC_RS00820	0.1	2.10366	1	-3.58935	1
		SESEC_RS00825	0.01	1.11037	1	-3.58935	1
		SESEC_RS00830	2.67	46.3808	1	-5.14497	3.86708
		SESEC_RS00835	1.08	14.7839	1	-4.10757	1.55312
		SESEC_RS00840	0.99	13.5402	1	-3.92986	1.29451
		SESEC_RS00845	5.09	31.034	4	-0.8719	1.97391
		SESEC_RS00850	4.63	50.0822	2	-3.71554	2.92564
		SESEC_RS00855	1.51	7.33049	1	-0.692614	1.05996
		SESEC_RS00860	0.42	5.68536	1	-3.69028	1.09901
		SESEC_RS00865	1.6	23.9724	1	-4.35313	1.79851
		SESEC_RS00870	21.01	473.64	96	-2.26005	28177.8
		SESEC_RS00875	7.8	90.0336	4	-4.33148	5.94018
		SESEC_RS00880	0.7	11.7544	1	-4.05271	1.18896
		SESEC_RS00890	4.02	54.7665	1	-5.53341	5.63411
		SESEC_RS00895	15.96	235.436	2	-6.77958	7737.98
		SESEC_RS00900	1	9762.27	120	-6.34445	1
		SESEC_RS00905	0.56	8.93561	1	-3.91251	1.10526
		SESEC_RS00910	30.43	518.897	17	-4.90381	263362
		SESEC_RS00915	26.22	1190.06	15	-6.2947	6.27194e+06
		SESEC_RS00920	0.08	1.88293	1	-3.58935	1
		SESEC_RS00925	9.69	235.917	1	-7.80584	3414.3
		SESEC_RS00930	13.73	241.815	23	-3.31498	268.229
		SESEC_RS00935	2.86	46.9627	1	-5.18556	4.44141
		SESEC_RS00940	4.69	110.616	2	-5.5961	11.0033
		SESEC_RS00945	3.63	101.95	1	-6.45458	7.03938
		SESEC_RS00950	5.31	105.44	1	-6.51484	22.8241
		SESEC_RS00955	8.11	138.421	2	-5.97899	61.9848
		SESEC_RS00960	6.83	87.506	13	-2.54103	3.02498
		SESEC_RS00965	5.41	40.7136	4	-2.02556	2.14592
		SESEC_RS00970	7.79	171.642	3	-5.73792	32.453
		SESEC_RS00975	14.43	252.166	7	-5.09061	170.271
		SESEC_RS00980	4.81	26.4401	3	-1.45143	1.61084
		SESEC_RS00985	7.52	150.457	2	-6.07973	55.732
		SESEC_RS00990	6.4	101.107	1	-6.47986	32.1892
		SESEC_RS00995	11	110.977	6	-3.97931	5.68197
		SESEC_RS01000	11.16	144.92	4	-5.03762	52.6791
		SESEC_RS01005	14.85	185.604	11	-3.9952	35.1834
		SESEC_RS01010	9.28	140.467	2	-5.9875	205.045
		SESEC_RS01015	1.35	17.7634	1	-4.15222	1.59808
		SESEC_RS01030	2.51	36.0194	1	-4.79315	2.98466
		SESEC_RS01035	1.88	16.7501	1	-1.72825	1.31422
		SESEC_RS01040	1.12	3.77915	1	-0.343224	1.01283
		SESEC_RS01045	8.27	93.5242	4	-4.27656	10.6727
		SESEC_RS01050	13.52	459.196	3	-7.22481	3918.52
		SESEC_RS01055	24.6	430.067	17	-4.62195	3231.38
		SESEC_RS01060	25.36	1268.78	17	-6.20933	7.19955e+07
		SESEC_RS01065	3.57	66.2012	1	-5.71142	5.74111
		SESEC_RS01070	29.01	1434.04	22	-6.01358	1.65548e+07
		SESEC_RS01075	1.03	44.435	1	-5.10953	1.03521
		SESEC_RS01080	2.05	17.0812	1	-1.86307	1.20041
		SESEC_RS01085	2.97	30.1815	1	-2.97028	1.8549
		SESEC_RS01090	0.66	9.43707	1	-3.91512	1.28767
		SESEC_RS01095	2.86	22.0866	3	-0.601259	1.53887
		SESEC_RS01100	2.92	46.9627	2	-3.42895	3.57561
		SESEC_RS01105	0.95	13.5402	1	-3.96821	1.28127
		SESEC_RS01110	1.56	15.4961	1	-1.43942	1.24733
		SESEC_RS01115	0.42	5.81573	1	-3.72219	1.10997
		SESEC_RS01125	7.34	103.755	3	-4.84912	11.6226
		SESEC_RS01130	6.02	77.1545	4	-4.02233	2.98839
		SESEC_RS01135	6.44	113.385	2	-5.63658	16.2621
		SESEC_RS01140	0.36	5.48463	1	-3.73489	1.04984
		SESEC_RS01145	3.15	53.8135	4	-2.90952	1.84384
		SESEC_RS01150	9.81	94.2464	5	-4.04055	3.41099
		SESEC_RS01155	6.7	95.8112	1	-6.3924	48.5151
		SESEC_RS01160	6.2	90.2744	1	-6.25006	50.231
		SESEC_RS01165	1.56	21.1537	1	-4.39488	2.11149
		SESEC_RS01170	2.17	2.99658	2	0.754816	2.23881
		SESEC_RS01175	8.8	141.55	4	-5.00239	16.8222
		SESEC_RS01180	0.23	3.66878	1	-3.65647	1.03125
		SESEC_RS01185	0.04	1.44146	1	-3.58935	1
		SESEC_RS01190	14.42	478.936	10	-5.53858	703.667
		SESEC_RS01195	0	1	1	N/A	N/A
		SESEC_RS01200	11.19	218.464	11	-4.20875	10.8022
		SESEC_RS01205	9.19	97.7371	2	-5.45045	40.8876
		SESEC_RS01210	3.07	45.0368	1	-5.15413	4.88211
		SESEC_RS01215	1.27	94.4872	16	-2.32508	1.0993
		SESEC_RS01220	0	1	1	N/A	N/A
		SESEC_RS01225	1.38	17.9541	1	-4.08883	1.52418
		SESEC_RS01230	1.21	3978.45	581	-2.77044	1.07527
		SESEC_RS01240	3.11	28.1452	1	-2.84391	1.93908
		SESEC_RS01245	1.78	27.6738	1	-2.75557	1.55856
		SESEC_RS01250	2.11	67.766	4	-3.75894	2.22301
		SESEC_RS01260	1.23	20.3815	1	-4.17948	1.35703
		SESEC_RS01265	1.08	14.2424	1	-3.99463	1.39458
		SESEC_RS01280	1.63	68.3678	7	-2.91942	1.5169
		SESEC_RS01285	0.34	5.04317	1	-3.77491	1.12987
		SESEC_RS01290	2.74	14.5532	2	-0.370737	1.65034
		SESEC_RS01295	3.3	32.278	1	-4.03339	2.21615
		SESEC_RS01300	0.63	8.91561	1	-3.84112	1.16261
		SESEC_RS01305	0.28	4.9328	1	-3.7625	1
		SESEC_RS01310	1.17	16.2487	1	-4.13453	1.50794
		SESEC_RS01315	2.67	8.55451	2	0.0738978	1.61837
		SESEC_RS01320	1.89	28.8674	1	-4.53711	2.07723
		SESEC_RS01325	3.07	38.5371	1	-4.24444	2.45117
		SESEC_RS01330	2.18	3.00658	2	0.769707	2.30871
		SESEC_RS01335	1.52	19.5889	1	-4.15347	1.66756
		SESEC_RS01340	1.25	16.0079	1	-4.06162	1.4977
		SESEC_RS01345	3.75	11.1126	26	3.51425	2.74326
		SESEC_RS01350	1.91	13.1188	1	-1.32587	1.22893
		SESEC_RS01355	11.84	315.599	9	-5.07818	618.694
		SESEC_RS01360	6.59	77.0341	2	-5.03781	11.4406
		SESEC_RS01365	0.68	11.2729	1	-4.00898	1.16667
		SESEC_RS01370	0.47	6.62829	1	-3.78024	1.15842
		SESEC_RS01375	2.29	44.0539	2	-3.98167	1.14943
		SESEC_RS01380	0	1	1	N/A	N/A
		SESEC_RS01385	1.03	1.3311	2	0.959759	1
		SESEC_RS01390	0.18	3.71878	1	-3.92193	1.04082
		SESEC_RS01395	3.95	32.7895	2	-2.50403	1.98563
		SESEC_RS01400	8.84	136.134	1	-6.95942	174.256
		SESEC_RS01405	2.41	24.7346	1	-2.21552	1.81812
		SESEC_RS01410	26.2	490.009	23	-4.37815	1806.8
		SESEC_RS01415	0	1	1	N/A	N/A
		SESEC_RS01420	0.1	2.34439	1	-3.68889	1
		SESEC_RS01425	0.27	5.06317	1	-3.83117	1
		SESEC_RS01430	0.14	2.54512	1	-3.58935	1
		SESEC_RS01435	2.62	36.1397	1	-4.86031	3.39303
		SESEC_RS01440	0.3	4.31097	1	-3.58935	1
		SESEC_RS01445	3.36	590.755	54	-3.41377	1.70577
		SESEC_RS01450	5.94	100.385	2	-5.34334	12.3736
		SESEC_RS01455	1.62	20.9533	1	-4.21894	1.81484
		SESEC_RS01460	15.34	237.843	7	-5.00021	607.375
		SESEC_RS01465	4.33	32.8195	3	-1.54046	1.65174
		SESEC_RS01470	4.6	35.7987	2	-2.59834	2.37225
		SESEC_RS01475	3.78	25.7479	2	-1.71622	1.67441
		SESEC_RS01480	2.36	33.7624	1	-4.70868	2.75671
		SESEC_RS01485	0.97	16.6898	1	-4.23001	1.37281
		SESEC_RS01490	0	1	1	N/A	N/A
		SESEC_RS01495	0.2	3.33768	1	-3.66736	1.03636
		SESEC_RS01500	3.38	34.9361	2	-2.91106	1.90836
		SESEC_RS01505	2.05	1.66219	2	0.918363	2.67857
		SESEC_RS01510	9.28	251.083	2	-6.89461	138.961
		SESEC_RS01515	1.39	6.15683	2	0.375232	1.03306
		SESEC_RS01520	10.95	175.132	5	-5.01549	64.1677
		SESEC_RS01525	6.63	118.199	4	-4.72832	23.7271
		SESEC_RS01530	2.92	25.9587	1	-3.03771	1.89785
		SESEC_RS01535	1.54	21.1237	1	-4.28204	1.77373
		SESEC_RS01540	0.52	7.01975	1	-3.68246	1.05882
		SESEC_RS01545	0.37	5.585	1	-3.71864	1.0396
		SESEC_RS01550	0.82	11.0926	1	-3.93376	1.27397
		SESEC_RS01555	2.81	47.6949	5	-1.78679	3.19262
		SESEC_RS01560	1.65	22.7988	1	-4.35657	1.8462
		SESEC_RS01565	11.1	156.355	6	-4.55849	68.9978
		SESEC_RS01570	13.73	266.731	11	-4.5146	34.6352
		SESEC_RS01575	4.76	17.1916	4	0.0795434	2.78345
		SESEC_RS01580	0.25	4.36097	1	-3.72014	1
		SESEC_RS01585	0.66	9.03597	1	-3.84112	1.21815
		SESEC_RS01590	16.85	303.563	12	-4.59953	36.1237
		SESEC_RS01595	2.89	28.2256	1	-3.28918	2.10468
		SESEC_RS01600	6.36	52.008	4	-2.90401	2.30693
		SESEC_RS01605	1.85	13.1891	1	-1.49495	1.221
		SESEC_RS01610	0.19	3.10695	1	-3.63	1.03846
		SESEC_RS01615	11.88	326.071	2	-7.28726	11137.8
		SESEC_RS01620	5.45	73.1924	1	-5.16266	9.6758
		SESEC_RS01625	1.23	18.5256	1	-4.21228	1.54117
		SESEC_RS01630	27.23	409.846	16	-4.62877	537.419
		SESEC_RS01635	7.82	136.013	1	-7.00077	113.444
		SESEC_RS01640	2.01	13.0788	1	-1.4594	1.20829
		SESEC_RS01645	7.31	241.213	4	-5.81634	51.5434
		SESEC_RS01650	6.21	72.4602	1	-5.84804	12.2305
		SESEC_RS01665	1.08	18.8667	1	-4.15888	1.29579
		SESEC_RS01670	5.61	72.0991	2	-4.86767	8.51574
		SESEC_RS01675	11.92	117.357	6	-4.11316	7.75825
		SESEC_RS01680	23.16	1505.54	22	-6.08586	8518.09
		SESEC_RS01685	1	40.3426	1	-4.98751	1.01379
		SESEC_RS01690	2.96	12.9884	3	0.228363	1.53963
		SESEC_RS01695	1.8	18.3852	1	-1.97032	1.32651
		SESEC_RS01700	1.33	5.70536	1	-0.563951	1.02669
		SESEC_RS01705	4.7	54.8868	1	-5.38726	5.89096
		SESEC_RS01715	0	1	1	N/A	N/A
		SESEC_RS01720	1	18.8967	1	-1.83356	1
		SESEC_RS01725	0.31	5.05317	1	-3.74805	1.07692
		SESEC_RS01730	5.45	213.89	3	-6.06524	38.1449
		SESEC_RS01735	0.26	4.47134	1	-3.71488	1
		SESEC_RS01740	13.58	118.921	6	-4.15735	8.50373
		SESEC_RS01745	5.84	83.1928	3	-3.307	14.9536
		SESEC_RS01750	6.59	68.7289	3	-4.24815	3.74177
		SESEC_RS01755	0	1	1	N/A	N/A
		SESEC_RS01760	0	1	1	N/A	N/A
		SESEC_RS01765	0.08	1.88293	1	-3.58935	1
		SESEC_RS01770	0.08	1.88293	1	-3.58935	1
		SESEC_RS01775	2.68	13.9213	3	0.12364	1.44638
		SESEC_RS01790	3.18	30.994	1	-3.3728	2.54819
		SESEC_RS01795	29.7	2583.05	280286	6.76802	3.29776
		SESEC_RS01800	2.05	31.7162	28	1.45379	1.39405
		SESEC_RS01805	1.66	10.34	1	-0.98496	1.11946
		SESEC_RS01810	6.23	64.4057	2	-4.05771	5.4228
		SESEC_RS01815	3.53	65.7197	1	-5.6392	7.09684
		SESEC_RS01820	7.8	140.467	2	-6.01054	52.6696
		SESEC_RS01825	0.21	3.43805	1	-3.62412	1
		SESEC_RS01830	0	1	1	N/A	N/A
		SESEC_RS01835	0.08	2.00329	1	-3.68246	1
		SESEC_RS01840	22.35	395.041	8	-5.58197	93000.9
		SESEC_RS01845	10.55	119.403	7	-3.94605	7.63027
		SESEC_RS01850	2.27	18.4956	1	-2.02653	1.39027
		SESEC_RS01860	2.94	30.7833	1	-2.96754	1.85726
		SESEC_RS01865	0.91	11.9955	1	-3.87807	1.24629
		SESEC_RS01870	3.34	18.7563	3	-0.338446	1.55261
		SESEC_RS01875	3.16	30.7433	1	-3.47807	2.2817
		SESEC_RS01880	2.73	14.5132	2	-0.514218	1.58025
		SESEC_RS01885	0.98	14.1721	1	-4.06698	1.37685
		SESEC_RS01890	2.06	14.4632	1	-1.69754	1.21142
		SESEC_RS01895	3.65	10.6211	3	0.373454	2.42454
		SESEC_RS01900	6.69	57.1738	3	-3.84893	3.43213
		SESEC_RS01905	1.92	25.5072	1	-4.42316	2.11961
		SESEC_RS01910	2.04	15.2957	1	-1.7533	1.22793
		SESEC_RS01915	11.79	197.881	5	-5.21415	484.033
		SESEC_RS01920	0.13	2.43476	1	-3.58935	1
		SESEC_RS01925	0.43	6.15683	1	-3.73574	1.09615
		SESEC_RS01930	0	1	1	N/A	N/A
		SESEC_RS01935	0	1	1	N/A	N/A
		SESEC_RS01940	0	1	1	N/A	N/A
		SESEC_RS01945	8.29	115.912	4	-4.70854	21.1518
		SESEC_RS01950	1.11	16.5294	1	-4.15491	1.46839
		SESEC_RS01955	1.45	19.4885	1	-4.25078	1.78483
		SESEC_RS01960	4.59	106.283	2	-5.50944	7.9448
		SESEC_RS01965	7.85	77.2749	3	-4.46075	6.29098
		SESEC_RS01970	8.38	272.749	7	-5.22836	18.0477
		SESEC_RS01975	11.14	164.66	3	-5.6681	376.996
		SESEC_RS01980	7.87	324.386	4	-6.28504	92.7234
		SESEC_RS01985	4.36	58.7485	1	-4.97245	4.75817
		SESEC_RS01990	0.91	32.2277	1	-4.69781	1
		SESEC_RS01995	1.91	15.0246	1	-1.40965	1.18097
		SESEC_RS02000	0.52	8.86524	1	-3.9827	1.13793
		SESEC_RS02005	1.03	18.3852	1	-1.9713	1.01351
		SESEC_RS02010	4.5	176.817	4	-5.36074	17.5891
		SESEC_RS02015	0.09	2.11366	1	-3.67182	1
		SESEC_RS02020	0.01	1.11037	1	-3.58935	1
		SESEC_RS02025	0.08	2.00329	1	-3.68246	1
		SESEC_RS02030	0	1	1	N/A	N/A
		SESEC_RS02035	0	1	1	N/A	N/A
		SESEC_RS02040	0.01	1.11037	1	-3.58935	1
		SESEC_RS02045	0	1	1	N/A	N/A
		SESEC_RS02050	0	1	1	N/A	N/A
		SESEC_RS02055	0	1	1	N/A	N/A
		SESEC_RS02060	0.02	1.22073	1	-3.58935	1
		SESEC_RS02065	0.05	1.55183	1	-3.58935	1
		SESEC_RS02070	1	1	1	0	1
		SESEC_RS02075	9.35	93.4039	5	-4.00113	7.38677
		SESEC_RS02080	0.2	3.20732	1	-3.58935	1
		SESEC_RS02085	3.84	14.5132	3	0.070459	2.01571
		SESEC_RS02090	1.96	12.7177	1	-1.45419	1.16382
		SESEC_RS02095	0.69	9.56744	1	-4.03254	1.38277
		SESEC_RS02100	0.02	1.22073	1	-3.58935	1
		SESEC_RS02105	11.02	128.671	13	-3.13371	7.90372
		SESEC_RS02110	7.62	93.4039	11	-2.90676	4.79542
		SESEC_RS02115	0.11	2.21402	1	-3.58935	1
		SESEC_RS02120	7.43	137.939	1	-6.93656	143.359
		SESEC_RS02125	8.89	467.982	8	-5.83283	36.7632
		SESEC_RS02130	2.72	45.9997	1	-5.20244	3.89109
		SESEC_RS02135	4.93	78.7293	1	-5.25473	10.4827
		SESEC_RS02145	4.09	54.7665	1	-5.3055	3.87117
		SESEC_RS02150	5.74	78.7193	2	-5.00683	5.30949
		SESEC_RS02155	0	1	1	N/A	N/A
		SESEC_RS02160	10.87	176.697	3	-5.76066	106.453
		SESEC_RS02170	1.62	23.2402	1	-2.52085	1.35449
		SESEC_RS02175	1.26	17.3619	1	-4.20679	1.61154
		SESEC_RS02180	1.43	26.4701	1	-2.72019	1.27443
		SESEC_RS02185	0.14	2.55512	1	-3.64594	1.05405
		SESEC_RS02190	0	1	1	N/A	N/A
		SESEC_RS02195	1.02	1.22073	1	-0.0267023	1
		SESEC_RS02200	0	1	1	N/A	N/A
		SESEC_RS02205	1	8.50414	1	-0.761267	1
		SESEC_RS02210	2.76	14.0217	3	0.0422072	1.49562
		SESEC_RS02215	21.44	563.192	7	-6.30402	69328.8
		SESEC_RS02220	7.19	117.597	4	-4.70982	7.89776
		SESEC_RS02225	7.71	72.4602	3	-4.22371	4.12179
		SESEC_RS02235	1.01	14.0417	1	-4.04019	1.38225
		SESEC_RS02240	1.65	9.22671	1	-1.05884	1.05327
		SESEC_RS02245	9.5	136.615	2	-5.9238	57.9318
		SESEC_RS02250	0.5	6.58829	1	-3.71184	1.12174
		SESEC_RS02255	0.13	2.43476	1	-3.58935	1
		SESEC_RS02260	0.95	12.9784	1	-3.98989	1.33526
		SESEC_RS02265	2.34	18.3652	1	-2.08213	1.35334
		SESEC_RS02270	2.1	16.4994	1	-1.76582	1.27119
		SESEC_RS02275	1.12	2.32439	1	-0.168172	1
		SESEC_RS02280	1.46	19.0774	1	-4.16905	1.67271
		SESEC_RS02285	1.97	13.9013	2	-0.542173	1.25015
		SESEC_RS02290	6.02	116.394	3	-5.11061	3.99889
		SESEC_RS02295	4.3	59.3404	1	-5.57854	7.10268
		SESEC_RS02300	13.43	317.525	5	-5.93599	76.3841
		SESEC_RS02305	9.81	223.399	2	-6.72991	815.616
		SESEC_RS02310	11.18	217.862	8	-4.6736	37.5017
		SESEC_RS02315	6.38	55.609	3	-3.84257	2.57443
		SESEC_RS02320	5.2	88.3485	5	-3.91904	2.1867
		SESEC_RS02325	2.32	31.3851	1	-2.99651	1.6405
		SESEC_RS02330	0.99	13.0788	1	-3.96716	1.36182
		SESEC_RS02335	0.69	9.00597	1	-3.81286	1.2153
		SESEC_RS02340	4.17	19.95	3	-0.405463	1.90655
		SESEC_RS02350	2.56	22.6284	1	-2.60442	1.6835
		SESEC_RS02355	3.14	27.413	1	-2.94093	1.98835
		SESEC_RS02360	2.81	26.119	1	-2.66483	1.85169
		SESEC_RS02365	10.2	110.616	4	-4.5645	8.29187
		SESEC_RS02370	7.46	52.4795	7	-2.54325	2.41894
		SESEC_RS02375	2.44	11.1026	2	-0.214982	1.49509
		SESEC_RS02380	3.46	24.0828	2	-1.54455	1.40199
		SESEC_RS02385	2.05	28.5867	1	-4.48811	2.21673
		SESEC_RS02390	0.32	4.55171	1	-3.63826	1.04651
		SESEC_RS02395	1.75	24.2432	1	-4.43796	2.03239
		SESEC_RS02400	0.3	4.70207	1	-3.75928	1.08
		SESEC_RS02405	1	7.53122	2	0.219742	1
		SESEC_RS02410	0.05	1.55183	1	-3.58935	1
		SESEC_RS02415	5.37	22.1466	4	0.139383	2.56653
		SESEC_RS02420	2.74	38.3463	1	-4.95116	3.90998
		SESEC_RS02425	5.55	60.4336	2	-4.01875	4.4887
		SESEC_RS02430	2.78	24.1028	2	-1.38459	1.5079
		SESEC_RS02435	2.27	60.4336	3	-3.4397	2.42541
		SESEC_RS02440	0.06	1.66219	1	-3.58935	1
		SESEC_RS02445	0.05	1.55183	1	-3.58935	1
		SESEC_RS02450	0.16	3.00658	1	-3.68246	1
		SESEC_RS02455	3.96	55.4886	5	-3.00643	2.67446
		SESEC_RS02465	1.53	20.0204	1	-4.23931	1.81481
		SESEC_RS02470	4.28	22.3173	3	-0.658019	1.83865
		SESEC_RS02475	2.62	39.0185	1	-4.14072	2.31601
		SESEC_RS02480	2.43	35.2168	1	-4.87292	3.19546
		SESEC_RS02485	2.43	34.1035	1	-4.70528	2.75221
		SESEC_RS02490	1.67	38.176	1	-4.87547	1.82382
		SESEC_RS02495	16.88	109.533	9	-3.39981	3.04147
		SESEC_RS02500	23.31	508.305	14	-5.15141	6795.12
		SESEC_RS02505	7.8	71.9788	3	-4.38739	5.14151
		SESEC_RS02510	4.51	25.2865	4	-0.547515	2.51202
		SESEC_RS02515	2.69	9.12634	2	-0.00675908	1.56833
		SESEC_RS02520	0.06	1.66219	1	-3.58935	1
		SESEC_RS02525	6.54	56.3412	3	-3.35166	3.11731
		SESEC_RS02530	0.27	4.00988	1	-3.68246	1.09091
		SESEC_RS02535	0.12	2.44476	1	-3.65075	1
		SESEC_RS02540	0	1	1	N/A	N/A
		SESEC_RS02545	2.34	20.4215	1	-2.05422	1.58049
		SESEC_RS02555	4.28	290.804	6	-5.52245	1.77176
		SESEC_RS02560	3.43	39.1489	1	-3.97259	2.54201
		SESEC_RS02565	3.23	23.1399	2	-1.38032	1.32262
		SESEC_RS02570	8.65	94.7279	3	-4.61555	8.61466
		SESEC_RS02575	5.62	42.0577	3	-2.07468	2.38412
		SESEC_RS02580	0.44	7.45085	1	-3.85944	1.05128
		SESEC_RS02585	6.81	37.4538	4	-2.09995	2.14934
		SESEC_RS02590	1.39	6.84902	1	-0.690839	1.04457
		SESEC_RS02595	0.02	1.23073	1	-4.58935	3
		SESEC_RS02600	1.07	13.6306	1	-3.89084	1.30828
		SESEC_RS02605	9.13	74.6268	4	-3.90747	3.60154
		SESEC_RS02610	0.49	7.08975	1	-3.82451	1.14953
		SESEC_RS02615	0.52	7.42085	1	-3.8072	1.13793
		SESEC_RS02620	1.17	3.35768	1	-0.246842	1.00865
		SESEC_RS02635	0.21	3.43805	1	-3.62412	1
		SESEC_RS02640	0.61	8.24341	1	-3.84488	1.22791
		SESEC_RS02645	1.36	54.1746	1	-4.91432	1.28708
		SESEC_RS02655	2.7	36.2801	1	-4.82633	3.47154
		SESEC_RS02660	0.32	5.18354	1	-3.86311	1.14085
		SESEC_RS02665	2.75	15.8472	3	0.105094	1.59846
		SESEC_RS02670	1.4	6.07646	1	-0.545547	1.03002
		SESEC_RS02675	7.16	64.6464	3	-3.53902	3.75055
		SESEC_RS02680	16	282.86	10	-4.74836	678.099
		SESEC_RS02685	37.05	869.402	43	-4.31768	968232
		SESEC_RS02690	11.8	182.475	4	-5.41632	321.064
		SESEC_RS02695	8.61	80.4044	4	-3.84728	4.84731
		SESEC_RS02700	6.29	86.7838	3	-4.53329	5.32399
		SESEC_RS02705	2.37	34.575	1	-4.69805	2.69595
		SESEC_RS02715	0.13	2.44476	1	-3.65075	1.05882
		SESEC_RS02720	0.9	11.2833	1	-3.84594	1.26109
		SESEC_RS02725	0.64	9.31671	1	-3.93124	1.24229
		SESEC_RS02730	2.15	15.3557	1	-1.52022	1.30419
		SESEC_RS02735	3.31	20.2611	2	-1.27668	1.49749
		SESEC_RS02740	5.01	56.2108	1	-5.43114	6.49947
		SESEC_RS02745	5.39	50.5636	6	-2.21321	3.12353
		SESEC_RS02750	9.47	640.828	22	-4.83351	396.911
		SESEC_RS02755	2.27	32.9099	1	-4.63352	2.53834
		SESEC_RS02760	1.87	12.858	2	-0.390879	1.15271
		SESEC_RS02765	3.84	26.9516	2	-1.73367	1.78467
		SESEC_RS02770	4.88	72.5806	2	-4.83022	5.35871
		SESEC_RS02775	2.39	21.0837	1	-2.43126	1.50011
		SESEC_RS02780	10.72	159.485	9	-4.00036	6.6495
		SESEC_RS02785	4.9	68.3678	1	-5.6852	5.65687
		SESEC_RS02790	8.96	101.107	4	-4.45269	6.50042
		SESEC_RS02795	1.12	14.8943	1	-4.09983	1.55969
		SESEC_RS02800	9.75	165.262	3	-5.63302	24.2024
		SESEC_RS02805	3.6	58.3774	1	-5.58067	7.93322
		SESEC_RS02810	0.03	1.3311	1	-3.58935	1
		SESEC_RS02815	11.1	191.261	9	-4.2908	765.572
		SESEC_RS02820	5.83	48.8985	3	-2.58356	2.11641
		SESEC_RS02825	12.53	200.289	2	-6.57057	1352.86
		SESEC_RS02830	1.23	16.0479	1	-4.10488	1.58524
		SESEC_RS02835	1.17	2.87622	1	-0.244474	1
		SESEC_RS02840	4.17	58.2571	3	-3.96772	4.79764
		SESEC_RS02845	2.81	25.3868	1	-2.72078	1.79582
		SESEC_RS02850	4.18	70.7751	1	-5.80854	10.2722
		SESEC_RS02855	14.74	207.751	5	-5.29625	678.07
		SESEC_RS02860	4.6	429.706	15	-4.80008	7.58162
		SESEC_RS02865	0	1	1	N/A	N/A
		SESEC_RS02870	0.01	1.11037	1	-3.58935	1
		SESEC_RS02875	1.92	23.0195	1	-2.37482	1.20773
		SESEC_RS02880	0.04	1.44146	1	-3.58935	1
		SESEC_RS02885	0.01	1.11037	1	-3.58935	1
		SESEC_RS02890	1.86	13.761	1	-1.61443	1.15302
		SESEC_RS02895	0.11	2.22402	1	-3.66335	1.07143
		SESEC_RS02900	5.56	112.301	1	-6.58189	39.7059
		SESEC_RS02905	18.46	409.605	9	-5.46094	780.799
		SESEC_RS02910	0.59	8.80524	1	-3.84376	1.13636
		SESEC_RS02915	0.37	5.9261	1	-3.73272	1
		SESEC_RS02920	3.51	113.264	1	-6.65847	8.47406
		SESEC_RS02925	7.83	146.606	2	-5.9972	69.54
		SESEC_RS02930	11.84	167.91	1	-7.2665	1382.83
		SESEC_RS02935	2.16	89.5522	1	-6.20328	2.64717
		SESEC_RS02945	1.21	15.5065	1	-3.96107	1.38372
		SESEC_RS02950	2.31	5.9261	2	0.396398	1.76768
		SESEC_RS02955	28.73	747.351	20	-5.2047	748410
		SESEC_RS02960	2.68	24.3335	1	-2.46809	1.65461
		SESEC_RS02965	13.46	3700.53	65	-5.82552	73.1371
		SESEC_RS02970	2.96	13.2791	2	-0.202322	1.71929
		SESEC_RS02975	0	1	1	N/A	N/A
		SESEC_RS02980	0.12	2.32439	1	-3.58935	1
		SESEC_RS02985	1.02	1.22073	1	-0.0267023	1
		SESEC_RS02990	0.75	9.70817	1	-3.84725	1.25467
		SESEC_RS02995	9.23	106.885	3	-5.0006	34.8194
		SESEC_RS03000	10.05	161.17	3	-5.65539	162.497
		SESEC_RS03005	0.38	5.72536	1	-3.78408	1.11236
		SESEC_RS03010	3.22	34.2339	2	-2.55384	1.9838
		SESEC_RS03015	3.09	30.9437	1	-2.63575	2.35411
		SESEC_RS03020	0	1	1	N/A	N/A
		SESEC_RS03025	8.19	84.3864	7	-2.54084	2.55989
		SESEC_RS03035	2.38	18.1545	1	-1.92333	1.41529
		SESEC_RS03040	0.7	9.9589	1	-3.88959	1.19913
		SESEC_RS03050	8.32	99.5425	3	-4.76445	8.68963
		SESEC_RS03055	0.01	1.11037	1	-3.58935	1
		SESEC_RS03060	6.52	72.4602	3	-4.28354	4.93003
		SESEC_RS03065	1.94	135.171	4	-4.95199	1.89913
		SESEC_RS03070	3.73	27.7741	2	-1.92916	1.58269
		SESEC_RS03075	20.44	254.092	10	-4.59591	268.986
		SESEC_RS03080	0.03	1.3311	1	-3.58935	1
		SESEC_RS03085	0.86	15.2757	1	-3.99402	1.08451
		SESEC_RS03090	0	1	1	N/A	N/A
		SESEC_RS03095	8.11	97.0149	3	-4.79359	11.7981
		SESEC_RS03100	7.36	117.959	1	-6.72531	174.148
		SESEC_RS03105	0.4	5.9361	1	-3.74433	1.08
		SESEC_RS03110	7.79	123.014	4	-4.74849	9.86961
		SESEC_RS03115	25.41	271.305	23	-3.48666	13.3716
		SESEC_RS03120	2.77	78.3582	1	-5.85785	3.44085
		SESEC_RS03125	3.48	37.5038	1	-3.31633	3.02377
		SESEC_RS03130	0.02	1.22073	1	-3.58935	1
		SESEC_RS03135	0.54	7.44085	1	-3.84212	1.19902
		SESEC_RS03140	2.56	36.6212	1	-4.79458	2.9616
		SESEC_RS03145	0.21	3.91951	1	-3.74645	1
		SESEC_RS03150	0.41	6.15683	1	-3.73574	1.05556
		SESEC_RS03155	8.64	81.2469	7	-3.19974	6.19866
		SESEC_RS03160	11.91	553.201	38	-3.8379	2.20277
		SESEC_RS03165	9.01	51.7673	7	-2.07077	1.72745
		SESEC_RS03170	2.52	10.2096	2	-0.0125913	1.58574
		SESEC_RS03175	0.64	8.41414	1	-3.75758	1.14967
		SESEC_RS03180	2.2	18.4252	2	-0.780213	1.37288
		SESEC_RS03185	27.65	635.411	10	-5.95785	442458
		SESEC_RS03190	8.54	587.626	9	-6.00245	4.23631
		SESEC_RS03195	5.14	59.5911	2	-3.97706	4.01672
		SESEC_RS03200	6.32	136.134	6	-4.34512	2.9697
		SESEC_RS03205	7.43	127.467	1	-6.88063	255.29
		SESEC_RS03210	2.62	43.2313	1	-4.31014	2.47185
		SESEC_RS03215	0	1	1	N/A	N/A
		SESEC_RS03220	7.33	32.1977	6	-0.782651	2.01952
		SESEC_RS03225	11.76	182.715	4	-5.41999	176.642
		SESEC_RS03230	2.24	29.9207	1	-4.55685	2.52076
		SESEC_RS03235	6.14	101.107	2	-5.45176	25.5396
		SESEC_RS03240	5.2	81.2469	1	-6.14548	22.7832
		SESEC_RS03245	6.81	194.632	6	-4.91208	152.785
		SESEC_RS03250	1.91	13.5402	1	-1.53359	1.17825
		SESEC_RS03255	0.16	3.00658	1	-3.68246	1
		SESEC_RS03260	0.1	2.23402	1	-3.75928	1.08
		SESEC_RS03265	0.42	6.35756	1	-3.69627	1
		SESEC_RS03270	0	1	1	N/A	N/A
		SESEC_RS03280	8	411.41	14	-4.83322	2.26652
		SESEC_RS03285	0	1	1	N/A	N/A
		SESEC_RS03290	3.65	26.139	2	-1.49847	1.851
		SESEC_RS03295	22.4	556.692	11	-5.63456	518.899
		SESEC_RS03300	0.05	1.55183	1	-3.58935	1
		SESEC_RS03305	2.5	22.558	1	-2.2417	1.54004
		SESEC_RS03310	3.77	24.0728	2	-1.62337	1.64708
		SESEC_RS03315	6.93	48.7682	5	-2.11138	2.3095
		SESEC_RS03320	3.36	57.6652	2	-3.92911	4.77207
		SESEC_RS03325	0.12	2.32439	1	-3.58935	1
		SESEC_RS03330	5.86	86.7838	1	-6.21102	18.1388
		SESEC_RS03335	2.48	200.409	1	-7.57409	1.36505
		SESEC_RS03340	0.76	10.1796	1	-3.87792	1.24909
		SESEC_RS03345	0.42	6.09646	1	-3.86143	1.22137
		SESEC_RS03350	7.8	135.05	6	-4.34458	5.77394
		SESEC_RS03355	2.36	32.2277	1	-4.74538	3.17535
		SESEC_RS03360	2.86	24.4239	1	-2.69895	1.69306
		SESEC_RS03365	10.65	195.233	6	-4.92416	60.9897
		SESEC_RS03370	0.04	1.44146	1	-3.58935	1
		SESEC_RS03375	4.21	41.5562	2	-3.00549	2.48145
		SESEC_RS03380	5.87	61.6273	2	-4.5936	6.07392
		SESEC_RS03385	6.69	301.155	4	-6.16959	20.2801
		SESEC_RS03390	12.51	184.28	4	-5.42051	45.1743
		SESEC_RS03395	5.7	80.4044	1	-6.0517	17.0006
		SESEC_RS03400	13.9	142.995	8	-4.03704	16.1959
		SESEC_RS03405	9.1	216.297	9	-4.51261	27.4474
		SESEC_RS03410	0.64	8.89561	1	-3.79633	1.14967
		SESEC_RS03420	0.22	3.80915	1	-3.782	1.07143
		SESEC_RS03425	2.32	31.6158	1	-4.66993	2.80662
		SESEC_RS03430	1.61	21.0133	1	-4.34825	2.04644
		SESEC_RS03435	3.6	21.3344	2	-1.36697	1.55468
		SESEC_RS03440	2.37	26.3198	4	-1.02911	1.25516
		SESEC_RS03445	0.43	6.05646	1	-3.782	1.14894
		SESEC_RS03450	1.29	16.8405	1	-4.08355	1.53927
		SESEC_RS03455	1.69	26.8412	1	-4.52418	1.82633
		SESEC_RS03460	0.94	12.888	1	-4.03162	1.4106
		SESEC_RS03465	17.63	230.862	6	-5.18091	301.346
		SESEC_RS03470	4.47	758.545	52	-3.84992	1.53307
		SESEC_RS03475	3.9	44.0739	1	-4.28135	3.16191
		SESEC_RS03480	2.09	15.6668	1	-1.71639	1.23124
		SESEC_RS03485	0.66	8.73524	1	-3.74982	1.11765
		SESEC_RS03490	2.02	30.3922	1	-4.56249	2.1296
		SESEC_RS03495	2.09	85.3394	10	-2.78651	2.35946
		SESEC_RS03500	1.25	17.4323	1	-4.12121	1.47767
		SESEC_RS03505	1.21	63.6835	1	-5.71424	1.16791
		SESEC_RS03510	1.67	24.1228	1	-4.43666	2.03971
		SESEC_RS03515	0	1	1	N/A	N/A
		SESEC_RS03520	3.47	22.7388	2	-1.67771	1.38023
		SESEC_RS03525	2.98	15.7672	2	-0.805361	1.35829
		SESEC_RS03530	1.01	1.11037	1	-0.0132894	1
		SESEC_RS03535	2.23	49.7311	1	-4.43414	1.17647
		SESEC_RS03540	0.14	2.54512	1	-3.58935	1
		SESEC_RS03545	5.74	107.126	2	-5.41068	11.1773
		SESEC_RS03550	1.1	14.2724	1	-4.0627	1.5089
		SESEC_RS03555	1.33	21.7355	1	-4.34825	1.55385
		SESEC_RS03560	0.32	4.67207	1	-3.66335	1.04651
		SESEC_RS03565	1.22	16.2587	1	-4.07805	1.51137
		SESEC_RS03570	0.01	1.11037	1	-3.58935	1
		SESEC_RS03575	2.36	34.615	1	-4.83442	3.27708
		SESEC_RS03580	1.33	19.1274	1	-4.26119	1.67184
		SESEC_RS03590	2.3	32.1477	3	-2.66213	1.17759
		SESEC_RS03595	1.13	11.9551	1	-1.19485	1.07914
		SESEC_RS03600	1.32	17.3119	1	-4.08816	1.56972
		SESEC_RS03605	0.26	3.87951	1	-3.6185	1.0274
		SESEC_RS03610	0.25	3.90951	1	-3.72686	1.1
		SESEC_RS03615	1.77	14.0917	1	-1.30084	1.20849
		SESEC_RS03620	0.22	3.55841	1	-3.65974	1.03279
		SESEC_RS03625	0.1	2.10366	1	-3.58935	1
		SESEC_RS03630	0.08	2.00329	1	-3.68246	1
		SESEC_RS03640	2.74	24.6246	1	-3.1234	1.67304
		SESEC_RS03645	0.04	1.44146	1	-3.58935	1
		SESEC_RS03650	6.66	54.8868	3	-3.78375	2.36954
		SESEC_RS03655	6.23	29.5796	5	-0.649069	2.09704
		SESEC_RS03660	0.25	3.99988	1	-3.64825	1
		SESEC_RS03665	1.38	18.8967	1	-4.24882	1.75173
		SESEC_RS03670	3.76	25.3968	2	-1.63034	1.68012
		SESEC_RS03675	3.75	26.2194	2	-1.8285	1.63388
		SESEC_RS03680	14.38	176.817	6	-4.80148	29.5989
		SESEC_RS03685	0.92	13.4399	1	-3.97407	1.24542
		SESEC_RS03690	0.57	7.99268	1	-3.82804	1.16529
		SESEC_RS03705	0.32	4.69207	1	-3.72428	1.10526
		SESEC_RS03710	0.81	11.3733	1	-3.99338	1.30631
		SESEC_RS03720	0.01	1.11037	1	-3.58935	1
		SESEC_RS03725	1.41	18.8567	1	-4.16757	1.64448
		SESEC_RS03730	2.52	7.74195	2	0.151003	1.61912
		SESEC_RS03735	4.13	35.2068	2	-2.42718	2.03414
		SESEC_RS03740	4.02	51.8777	1	-5.25986	4.25774
		SESEC_RS03745	0	1	1	N/A	N/A
		SESEC_RS03750	2.52	20.7226	1	-2.41519	1.46044
		SESEC_RS03755	7.92	177.54	3	-5.79872	66.9668
		SESEC_RS03760	5.3	207.511	3	-6.03671	50.4161
		SESEC_RS03765	0	1	1	N/A	N/A
		SESEC_RS03775	4.72	37.4738	2	-2.75719	2.40511
		SESEC_RS03780	0.53	6.90939	1	-3.68451	1.09302
		SESEC_RS03785	0.51	6.89939	1	-3.65599	1.03374
		SESEC_RS03790	0.02	1.22073	1	-3.58935	1
		SESEC_RS03800	2.2	19.7093	1	-1.98085	1.2794
		SESEC_RS03805	17.22	359.533	4	-6.43935	319028
		SESEC_RS03815	7.25	114.227	1	-6.60427	27.1711
		SESEC_RS03820	0.96	14.1521	1	-4.04683	1.31931
		SESEC_RS03825	6.04	90.7558	1	-6.32307	16.6489
		SESEC_RS03830	1.16	16.0579	1	-4.12488	1.56437
		SESEC_RS03835	11.68	456.548	18	-4.62145	1965.26
		SESEC_RS03840	3.85	27.5434	3	-1.24196	1.73248
		SESEC_RS03845	0.58	9.06597	1	-3.88891	1.14924
		SESEC_RS03850	3.9	37.9752	2	-2.42421	1.72227
		SESEC_RS03855	18.69	403.105	2	-7.61972	979715
		SESEC_RS03860	5.96	13.0888	6	1.16256	6.0917
		SESEC_RS03865	1.04	17.5627	1	-4.15108	1.26447
		SESEC_RS03875	1.23	15.5265	1	-3.98054	1.44126
		SESEC_RS03880	3.52	20.2911	2	-1.10284	1.59768
		SESEC_RS03885	3.61	22.0766	2	-1.24516	1.69618
		SESEC_RS03890	7.28	48.3971	5	-2.44804	2.06893
		SESEC_RS03895	5.7	52.971	2	-3.82781	3.55014
		SESEC_RS03900	0.05	1.67219	1	-3.74136	1
		SESEC_RS03905	0	1	1	N/A	N/A
		SESEC_RS03910	0.14	2.66549	1	-3.64182	1
		SESEC_RS03915	6.39	110.857	1	-6.64119	45.0234
		SESEC_RS03920	9.65	76.9138	5	-3.74152	4.55155
		SESEC_RS03925	5.18	101.95	2	-5.4293	12.1126
		SESEC_RS03930	0.15	2.79585	1	-3.76623	1.11429
		SESEC_RS03935	0.02	1.22073	1	-3.58935	1
		SESEC_RS03940	1.74	12.4166	1	-1.25281	1.2198
		SESEC_RS03945	2.28	6.99939	2	0.369986	1.78177
		SESEC_RS03950	0.55	7.53122	1	-3.77743	1.16079
		SESEC_RS03955	5.34	65.9605	4	-3.72532	5.74243
		SESEC_RS03960	2.62	36.7716	1	-4.8739	3.43775
		SESEC_RS03965	13.74	226.769	5	-5.42148	423.013
		SESEC_RS03970	5.83	180.188	7	-4.59576	3.15842
		SESEC_RS03975	26.78	1699.32	25	-6.0788	828421
		SESEC_RS03980	3.94	184.882	7	-4.63362	9.14308
		SESEC_RS03985	3.57	23.7617	2	-1.25184	1.7382
		SESEC_RS03990	4.47	25.6176	3	-1.21758	1.73836
		SESEC_RS03995	2.6	20.2811	1	-2.15715	1.52075
		SESEC_RS04000	1.18	2.99658	1	-0.245184	1.00604
		SESEC_RS04005	0.42	5.9761	1	-3.81237	1.19424
		SESEC_RS04010	2.56	85.219	1	-6.20624	1.42508
		SESEC_RS04015	0	1	1	N/A	N/A
		SESEC_RS04020	0.12	2.44476	1	-3.65075	1
		SESEC_RS04025	7.02	80.5247	3	-4.58034	10.0608
		SESEC_RS04030	3.85	79.6822	1	-6.03802	6.82722
		SESEC_RS04035	1.79	10.5407	1	-1.0986	1.14754
		SESEC_RS04040	2.1	21.7958	1	-2.51925	1.17739
		SESEC_RS04050	13.57	105.802	7	-3.76605	3.34028
		SESEC_RS04055	1	4.25061	1	-0.3619	1
		SESEC_RS04065	4.81	31.9369	3	-2.03909	1.87674
		SESEC_RS04070	0.69	11.2529	1	-3.92796	1.13503
		SESEC_RS04075	1.21	15.6768	1	-4.05262	1.54039
		SESEC_RS04080	6.47	97.4963	3	-4.84762	6.80016
		SESEC_RS04085	0.53	8.97561	1	-3.92808	1.1102
		SESEC_RS04090	0.95	35.7987	1	-4.85682	1
		SESEC_RS04095	0	1	1	N/A	N/A
		SESEC_RS04100	1	1	2	1	1
		SESEC_RS04105	0.4	5.84573	1	-3.79245	1.14716
		SESEC_RS04110	0.39	5.51463	1	-3.83328	1.22783
		SESEC_RS04115	2.21	17.4023	1	-2.07152	1.36257
		SESEC_RS04120	5.53	66.3316	1	-5.07955	8.59287
		SESEC_RS04125	1.31	16.7801	1	-4.19965	1.77688
		SESEC_RS04130	0.02	1.22073	1	-3.58935	1
		SESEC_RS04135	0.18	3.00658	1	-3.68246	1.09091
		SESEC_RS04140	1.38	5.72536	1	-0.527662	1.03093
		SESEC_RS04145	4.24	41.4358	2	-3.07986	2.83263
		SESEC_RS04150	0	1	1	N/A	N/A
		SESEC_RS04155	1.52	7.42085	1	-0.757716	1.04665
		SESEC_RS04160	0.19	3.09695	1	-3.58935	1
		SESEC_RS04165	5.94	90.0336	1	-6.23203	34.693
		SESEC_RS04170	5.13	80.0433	1	-6.0813	17.1651
		SESEC_RS04175	0	1	1	N/A	N/A
		SESEC_RS04180	8.79	81.4877	15	-2.21474	1.81657
		SESEC_RS04185	10.48	161.651	3	-5.62465	203.75
		SESEC_RS04190	4.55	33.5417	3	-1.5627	2.24495
		SESEC_RS04195	3.52	42.2784	1	-4.01352	2.58691
		SESEC_RS04200	3.52	23.9424	2	-1.70976	1.44552
		SESEC_RS04205	1.81	11.1426	1	-1.09967	1.1498
		SESEC_RS04210	4.01	34.3743	2	-2.27358	2.23086
		SESEC_RS04215	0	1	1	N/A	N/A
		SESEC_RS04220	0	1	1	N/A	N/A
		SESEC_RS04225	0	1	1	N/A	N/A
		SESEC_RS04230	0.04	1.44146	1	-3.58935	1
		SESEC_RS04235	0	1	1	N/A	N/A
		SESEC_RS04240	0	1	1	N/A	N/A
		SESEC_RS04245	0	1	1	N/A	N/A
		SESEC_RS04250	0	1	1	N/A	N/A
		SESEC_RS04255	1.99	23.7617	1	-2.24142	1.52967
		SESEC_RS04260	13.55	405.512	8	-5.61741	2223.36
		SESEC_RS04265	2.43	42.6295	1	-5.03505	3.20661
		SESEC_RS04270	5.97	73.4232	4	-3.84891	5.1699
		SESEC_RS04275	0.01	1.11037	1	-3.58935	1
		SESEC_RS04280	0	1	1	N/A	N/A
		SESEC_RS04285	0.11	2.33439	1	-3.65647	1
		SESEC_RS04290	17.31	2438.01	26	-6.54344	3376.51
		SESEC_RS04295	12.26	194.752	7	-4.67925	28.831
		SESEC_RS04300	11.1	430.308	8	-5.70837	2628.93
		SESEC_RS04305	0.17	3.00658	1	-3.68246	1.04348
		SESEC_RS04310	7.55	2159.48	141	-3.92788	1.74097
		SESEC_RS04315	1.96	12.6273	1	-1.35711	1.20316
		SESEC_RS04320	2.01	13.771	1	-1.57567	1.18483
		SESEC_RS04325	2.06	30.0311	1	-4.58906	2.20293
		SESEC_RS04330	2.92	21.0837	2	-1.43018	1.49024
		SESEC_RS04335	5.47	117.838	2	-5.67698	13.6803
		SESEC_RS04340	0.04	1.56183	1	-3.782	1
		SESEC_RS04345	9.42	232.065	11	-4.31606	11.7633
		SESEC_RS04355	7.3	101.95	1	-6.46852	50.8291
		SESEC_RS04360	1.21	3.31768	1	-0.308561	1
		SESEC_RS04365	1.1	17.5727	1	-4.20453	1.36143
		SESEC_RS04370	0.43	6.38756	1	-3.75236	1.07339
		SESEC_RS04375	0.61	8.44414	1	-3.80695	1.16009
		SESEC_RS04380	2.52	26.169	1	-2.27714	1.92413
		SESEC_RS04385	4.07	38.0756	2	-2.75274	2.29569
		SESEC_RS04390	0.56	7.42085	1	-3.8072	1.22222
		SESEC_RS04395	1.47	6.39756	1	-0.626	1.05327
		SESEC_RS04400	4.14	2.54512	4	1.80179	18.7055
		SESEC_RS04405	2.11	30.4022	2	-2.22843	1.95119
		SESEC_RS04410	4.49	34.9561	2	-2.51515	2.13631
		SESEC_RS04415	0.51	8.07305	1	-3.74871	1
		SESEC_RS04420	5.39	197.641	1	-7.51819	45.4939
		SESEC_RS04425	1	1	1	0	1
		SESEC_RS04430	0.07	1.77256	1	-3.58935	1
		SESEC_RS04435	3.46	53.3221	1	-5.39934	6.10847
		SESEC_RS04440	0	1	1	N/A	N/A
		SESEC_RS04445	0	1	1	N/A	N/A
		SESEC_RS04450	0	1	1	N/A	N/A
		SESEC_RS04455	0	1	1	N/A	N/A
		SESEC_RS04465	0.08	1.88293	1	-3.58935	1
		SESEC_RS04470	1.14	2.78585	1	-0.199586	1
		SESEC_RS04475	4.44	20.6622	3	-0.461316	1.92351
		SESEC_RS04480	0.37	5.2239	1	-3.65255	1.0396
		SESEC_RS04485	0.02	1.22073	1	-3.58935	1
		SESEC_RS04490	3.49	9.08597	3	0.772889	3.03919
		SESEC_RS04495	2	15.2654	2	-0.403771	1.23617
		SESEC_RS04500	17.57	202.215	6	-4.99155	94.4856
		SESEC_RS04505	7.32	47.083	4	-2.42156	2.14546
		SESEC_RS04510	17.39	276.601	5	-5.72019	824.715
		SESEC_RS04515	3.87	41.7869	1	-4.23913	3.0635
		SESEC_RS04520	3.61	75.7101	2	-4.93646	2.73519
		SESEC_RS04525	0.48	6.36756	1	-3.70532	1.11514
		SESEC_RS04530	0.1	2.10366	1	-3.58935	1
		SESEC_RS04535	0.01	1.11037	1	-3.58935	1
		SESEC_RS04540	0.92	13.2091	1	-3.9601	1.30447
		SESEC_RS04545	1	5.9161	1	-0.623536	1
		SESEC_RS04550	1.44	7.80195	1	-0.71727	1.07643
		SESEC_RS04555	4.39	20.0504	3	-0.517102	1.87944
		SESEC_RS04560	0.31	4.70207	1	-3.73938	1.10959
		SESEC_RS04565	9.48	97.9778	3	-4.87076	17.3445
		SESEC_RS04570	1.18	3.46805	1	-0.262625	1.01971
		SESEC_RS04575	3.4	62.7206	2	-4.03257	5.46651
		SESEC_RS04580	5.18	164.299	3	-5.66841	7.05554
		SESEC_RS04585	25.38	608.69	8	-6.22293	1.02602e+06
		SESEC_RS04590	3.76	54.0543	2	-3.86996	3.5221
		SESEC_RS04595	2.39	31.5558	1	-4.56937	2.53864
		SESEC_RS04600	7.71	105.079	3	-4.90266	16.2203
		SESEC_RS04605	0.13	2.43476	1	-3.58935	1
		SESEC_RS04610	3.54	37.233	1	-3.77088	2.68307
		SESEC_RS04615	0.2	3.35768	1	-3.76993	1.13333
		SESEC_RS04625	0.84	11.2229	1	-3.91177	1.31089
		SESEC_RS04630	1.09	2.01329	1	-0.0969852	1.01215
		SESEC_RS04635	0	1	1	N/A	N/A
		SESEC_RS04640	5.74	207.872	5	-5.30354	18.3411
		SESEC_RS04645	0.04	1.44146	1	-3.58935	1
		SESEC_RS04650	0.31	4.67207	1	-3.66335	1.02273
		SESEC_RS04655	0.03	1.3311	1	-3.58935	1
		SESEC_RS04660	3.45	38.1056	1	-3.31391	2.46871
		SESEC_RS04665	1	31.9769	1	-4.67741	1.06154
		SESEC_RS04670	4.28	59.7215	1	-4.63525	4.7897
		SESEC_RS04675	9.33	106.524	5	-4.27976	8.019
		SESEC_RS04680	3.46	57.1938	1	-5.41579	6.02892
		SESEC_RS04685	7.58	101.95	1	-6.41068	46.0129
		SESEC_RS04690	8.51	139.263	3	-5.40192	18.8369
		SESEC_RS04695	3.78	43.8432	1	-4.05354	3.56399
		SESEC_RS04700	2.12	2.87622	2	0.755526	2.23881
		SESEC_RS04705	3.58	439.576	4	-6.74144	2.5462
		SESEC_RS04710	13.22	239.408	2	-6.82888	1998.92
		SESEC_RS04715	2.82	36.7716	1	-3.44073	2.79988
		SESEC_RS04720	6.59	131.078	8	-3.87049	14.7624
		SESEC_RS04725	4.21	79.3211	2	-5.13173	4.47019
		SESEC_RS04730	4.29	63.3124	1	-5.55836	9.35493
		SESEC_RS04735	0.71	9.36707	1	-3.82854	1.2282
		SESEC_RS04740	0.83	10.9722	1	-3.89969	1.28011
		SESEC_RS04745	2.1	26.7108	1	-2.74327	1.74226
		SESEC_RS04750	5.48	33.6221	3	-2.10796	1.95764
		SESEC_RS04755	6.5	84.3764	2	-5.14773	10.8626
		SESEC_RS04760	6.84	58.6182	5	-3.16631	2.75043
		SESEC_RS04765	1.33	17.2016	1	-4.08619	1.56524
		SESEC_RS04770	2.86	68.2574	3	-3.57216	4.23736
		SESEC_RS04775	0.1	2.10366	1	-3.58935	1
		SESEC_RS04780	0.07	1.77256	1	-3.58935	1
		SESEC_RS04785	1.88	26.3898	1	-4.62428	2.50117
		SESEC_RS04790	3.48	67.6556	1	-5.18567	5.45492
		SESEC_RS04795	0.02	1.22073	1	-3.58935	1
		SESEC_RS04800	13.93	563.914	9	-5.94646	8303.8
		SESEC_RS04805	9	101.348	4	-4.41564	8.0137
		SESEC_RS04810	10.17	167.429	2	-6.29006	244.424
		SESEC_RS04815	13.24	310.423	8	-5.21862	317.905
		SESEC_RS04820	8.66	150.939	3	-5.52675	68.64
		SESEC_RS04825	2.56	9.04597	2	0.0973986	1.62237
		SESEC_RS04830	18.33	328.238	5	-5.97102	2768.35
		SESEC_RS04835	3.5	28.1152	305	5.07625	1.33328
		SESEC_RS04840	2.61	27.1823	1	-2.82439	1.89331
		SESEC_RS04845	0.08	1.89293	1	-3.69627	1.10526
		SESEC_RS04850	0.11	2.21402	1	-3.58935	1
		SESEC_RS04855	0.05	1.55183	1	-3.58935	1
		SESEC_RS04860	0.41	5.70536	1	-3.70741	1.09277
		SESEC_RS04865	0.55	9.85853	1	-3.8871	1.02581
		SESEC_RS04870	0.63	8.43414	1	-3.80782	1.18605
		SESEC_RS04875	0.09	1.99329	1	-3.58935	1
		SESEC_RS04880	1.53	19.5789	1	-4.21594	1.8111
		SESEC_RS04885	3.02	16.8405	2	-0.858715	1.46433
		SESEC_RS04890	0.05	1.55183	1	-3.58935	1
		SESEC_RS04895	0.45	6.55793	1	-3.89546	1.275
		SESEC_RS04900	0.01	1.11037	1	-3.58935	1
		SESEC_RS04905	2.52	23.7517	1	-2.31478	1.61425
		SESEC_RS04910	6.48	69.9325	3	-4.19478	6.99198
		SESEC_RS04915	5.46	193.669	8	-4.49511	12.7232
		SESEC_RS04920	2.88	48.7582	1	-5.10932	3.90723
		SESEC_RS04925	9.55	136.615	2	-5.97052	106.638
		SESEC_RS04930	7.07	55.7294	4	-3.4615	2.69156
		SESEC_RS04935	5.97	40.2022	3	-3.24777	2.01914
		SESEC_RS04940	4.58	60.554	1	-4.96722	4.37847
		SESEC_RS04945	0.47	6.92939	1	-3.72366	1.03053
		SESEC_RS04950	1.46	19.92	1	-4.19827	1.6745
		SESEC_RS04955	3.82	34.7154	2	-2.54935	2.09636
		SESEC_RS04960	0.63	8.49414	1	-3.8835	1.28176
		SESEC_RS04965	7.02	61.0255	3	-4.02165	3.36721
		SESEC_RS04970	17.85	877.106	18	-5.58883	53.3647
		SESEC_RS04975	0.24	3.89951	1	-3.68665	1.02985
		SESEC_RS04980	5.03	62.1088	1	-5.56979	8.9501
		SESEC_RS04985	6.53	100.385	1	-6.42895	35.4187
		SESEC_RS04990	1.25	16.4794	1	-4.04879	1.50629
		SESEC_RS04995	2.21	21.1437	1	-2.06271	1.54219
		SESEC_RS05000	2.13	23.6413	1	-2.25848	1.2094
		SESEC_RS05005	6.34	49.6307	7	-1.14118	2.0268
		SESEC_RS05010	1.18	4.34097	83	5.96281	1.00604
		SESEC_RS05015	7.23	80.284	3	-4.51579	5.99
		SESEC_RS05020	0.09	1.99329	1	-3.58935	1
		SESEC_RS05025	11.54	1321.26	28	-5.54568	958.507
		SESEC_RS05030	9.53	84.7375	5	-3.86106	3.72331
		SESEC_RS05035	3.65	52.4795	1	-5.30889	4.15987
		SESEC_RS05040	5.8	64.165	3	-3.52858	4.73104
		SESEC_RS05045	2.67	9.71817	2	-0.033997	1.56045
		SESEC_RS05050	0.92	14.0317	1	-4.04444	1.27542
		SESEC_RS05055	1.35	17.4523	1	-4.17669	1.68681
		SESEC_RS05060	1.84	22.8591	1	-4.32767	2.09945
		SESEC_RS05065	0.01	1.11037	1	-3.58935	1
		SESEC_RS05080	0.26	4.01988	1	-3.7206	1.09524
		SESEC_RS05090	0.12	2.33439	1	-3.65647	1.06452
		SESEC_RS05095	9.85	191.141	6	-4.89224	204.306
		SESEC_RS05100	1.23	8.36378	2	0.193527	1.0846
		SESEC_RS05105	2.65	8.43414	2	0.0742773	1.59988
		SESEC_RS05110	0.59	9.26671	1	-3.8804	1.09859
		SESEC_RS05115	1.51	13.9613	1	-1.33018	1.21951
		SESEC_RS05120	8.94	86.3023	4	-4.20157	6.35362
		SESEC_RS05125	4.3	26.5705	5	-0.592529	1.73613
		SESEC_RS05130	3.34	18.2749	2	-0.920305	1.49614
		SESEC_RS05135	1.72	36.7316	3	-2.57588	1.55809
		SESEC_RS05140	2.23	6.05646	6	2.00072	1.80956
		SESEC_RS05145	2.44	23.6213	1	-2.40202	1.38687
		SESEC_RS05150	0.44	6.02646	1	-3.70483	1.09346
		SESEC_RS05155	1.45	25.5776	1	-4.34003	1.49772
		SESEC_RS05160	2.67	26.9516	1	-2.73082	1.82863
		SESEC_RS05170	0.7	9.9289	1	-3.81555	1.15003
		SESEC_RS05175	3.29	31.4855	1	-3.22021	2.34005
		SESEC_RS05180	13.97	177.299	6	-4.77269	45.7316
		SESEC_RS05185	5.56	72.5806	2	-4.98595	8.36341
		SESEC_RS05190	0.62	8.21341	1	-3.76944	1.17694
		SESEC_RS05195	15.55	681.271	13	-5.68565	13533
		SESEC_RS05200	0.49	7.05975	1	-3.73893	1.08197
		SESEC_RS05205	10.52	75.349	9	-2.84193	1.87218
		SESEC_RS05210	2.21	18.3952	1	-1.9272	1.36523
		SESEC_RS05215	4.79	19.4585	6	0.544694	2.19701
		SESEC_RS05220	0.09	1.99329	1	-3.58935	1
		SESEC_RS05225	0.95	13.3899	1	-3.90881	1.22415
		SESEC_RS05235	10.64	235.315	7	-5.00465	722.375
		SESEC_RS05240	5.76	26.2594	4	-0.487334	2.32788
		SESEC_RS05245	5.45	48.3971	2	-3.73702	3.41559
		SESEC_RS05250	4.84	59.23	1	-5.0447	7.22479
		SESEC_RS05260	10.38	406.114	16	-4.62736	7.2731
		SESEC_RS05265	6.1	60.7847	2	-4.55636	5.03954
		SESEC_RS05275	4.94	73.6639	1	-5.91928	10.889
		SESEC_RS05280	0.65	8.71488	1	-3.91192	1.30452
		SESEC_RS05285	2.65	22.2673	1	-2.59896	1.6373
		SESEC_RS05295	0.16	2.88622	1	-3.63516	1
		SESEC_RS05300	0.79	10.9822	1	-3.90048	1.22326
		SESEC_RS05305	0.94	12.6373	1	-3.9673	1.38628
		SESEC_RS05310	0.41	5.9161	1	-3.708	1.05556
		SESEC_RS05315	2.12	19.2578	1	-1.84881	1.22994
		SESEC_RS05320	0.14	2.66549	1	-3.64182	1
		SESEC_RS05325	0.79	10.8015	1	-3.92501	1.3308
		SESEC_RS05330	23.68	5715.33	71	-6.32805	17772.9
		SESEC_RS05340	4.67	58.6182	1	-5.45897	5.51984
		SESEC_RS05345	1.07	2.56512	1	-0.169519	1
		SESEC_RS05350	3.34	33.271	2	-2.51722	1.8304
		SESEC_RS05355	1.65	21.5151	1	-4.21981	1.74086
		SESEC_RS05360	0.08	1.88293	1	-3.58935	1
		SESEC_RS05365	1.81	11.3333	1	-1.24934	1.12
		SESEC_RS05370	11.36	161.049	4	-5.16847	96.6346
		SESEC_RS05375	3.08	4.00988	68	5.72659	5.9727
		SESEC_RS05380	1.73	24.4239	1	-4.31798	1.83539
		SESEC_RS05385	1.58	14.9646	1	-1.63011	1.26316
		SESEC_RS05390	0.38	5.34427	1	-3.65974	1.06061
		SESEC_RS05395	1.23	3.53841	1	-0.341705	1
		SESEC_RS05400	0.23	3.68878	1	-3.74136	1.11111
		SESEC_RS05405	1.05	1.55183	2	0.932294	1
		SESEC_RS05410	5	43.2513	4	-1.83769	2.45963
		SESEC_RS05415	7.53	75.8305	4	-3.90728	3.62517
		SESEC_RS05420	10.75	151.42	2	-6.10353	289.523
		SESEC_RS05425	8.1	123.375	1	-6.81393	128.394
		SESEC_RS05430	0.01	1.11037	1	-3.58935	1
		SESEC_RS05435	2.77	25.1461	1	-2.69583	1.72158
		SESEC_RS05440	1.6	84.8579	1	-6.1209	1.52994
		SESEC_RS05445	5.7	120.847	5	-4.41761	12.9389
		SESEC_RS05450	0.24	3.77915	1	-3.65348	1.02985
		SESEC_RS05455	6.62	36.8419	4	-2.42625	1.94649
		SESEC_RS05460	2.84	31.4555	2	-2.62576	2.02661
		SESEC_RS05465	9.5	137.337	3	-5.39651	52.4714
		SESEC_RS05470	7.38	68.7289	5	-3.51561	4.72494
		SESEC_RS05475	2.06	33.5317	1	-4.67051	2.25633
		SESEC_RS05480	1.84	25.5572	1	-4.61652	2.51784
		SESEC_RS05485	2.67	26.3598	1	-2.65603	1.84377
		SESEC_RS05490	3.54	34.7254	3	-1.82844	1.82114
		SESEC_RS05495	13.85	309.34	14	-4.41501	198.625
		SESEC_RS05500	1	1	1	0	1
		SESEC_RS05505	4.86	24.1732	4	-0.778849	2.31237
		SESEC_RS05510	3.82	304.285	13	-4.48094	5.8841
		SESEC_RS05515	0.16	2.90622	1	-3.75285	1.10526
		SESEC_RS05520	0.44	9.22634	1	-3.99567	1
		SESEC_RS05525	3.64	48.9989	1	-4.74975	4.35319
		SESEC_RS05530	2.59	25.4468	1	-2.26153	1.72598
		SESEC_RS05535	3.01	49.2496	1	-5.22628	4.6998
		SESEC_RS05540	3.52	32.9599	2	-1.90535	1.94913
		SESEC_RS05545	11.44	193.187	1	-7.47947	9496.74
		SESEC_RS05550	2.79	12.0555	3	0.332054	1.56716
		SESEC_RS05555	4.09	40.4629	1	-4.30438	3.83456
		SESEC_RS05560	3.83	30.9437	3	-1.02253	2.20948
		SESEC_RS05565	1.56	19.86	1	-4.16126	1.68957
		SESEC_RS05570	2.09	14.0217	1	-1.54188	1.26323
		SESEC_RS05575	2.13	28.0149	1	-4.55077	2.49967
		SESEC_RS05580	0.1	2.11366	1	-3.67182	1.08
		SESEC_RS05585	1.15	3.21732	1	-0.276887	1.00671
		SESEC_RS05590	0.06	1.78256	1	-3.71488	1
		SESEC_RS05595	3.23	5.12354	3	1.06161	4.1791
		SESEC_RS05600	0.06	1.66219	1	-3.58935	1
		SESEC_RS05605	0.28	4.13024	1	-3.71488	1.125
		SESEC_RS05610	5.12	57.2941	1	-5.44593	6.85254
		SESEC_RS05615	9.18	78.7193	5	-3.6787	4.78928
		SESEC_RS05620	10.41	108.931	5	-4.14907	5.5203
		SESEC_RS05625	10.38	159.725	5	-4.8878	45.3305
		SESEC_RS05630	3.42	42.8902	1	-3.88478	2.73567
		SESEC_RS05635	11.77	148.652	4	-5.06279	43.964
		SESEC_RS05640	1.15	16.0279	1	-4.09145	1.46341
		SESEC_RS05645	17.39	226.047	9	-4.55333	30.291
		SESEC_RS05650	2.11	14.8843	1	-1.46882	1.26665
		SESEC_RS05655	1.84	44.7761	1	-5.00801	1.99734
		SESEC_RS05660	2.8	37.233	1	-4.80529	3.43503
		SESEC_RS05670	1.1	6.46793	1	-0.729215	1.02041
		SESEC_RS05675	0.02	1.22073	1	-3.58935	1
		SESEC_RS05680	0	1	1	N/A	N/A
		SESEC_RS05685	0.09	2.11366	1	-3.67182	1
		SESEC_RS05690	0.04	1.44146	1	-3.58935	1
		SESEC_RS05695	0.14	2.54512	1	-3.58935	1
		SESEC_RS05700	0.02	1.22073	1	-3.58935	1
		SESEC_RS05705	0.03	1.3311	1	-3.58935	1
		SESEC_RS05710	7.01	65.1179	3	-4.05824	4.07837
		SESEC_RS05715	5.34	49.6207	3	-2.58476	3.41344
		SESEC_RS05720	11.78	105.44	6	-4.00805	5.00228
		SESEC_RS05725	5.55	28.436	4	-0.422111	2.45125
		SESEC_RS05730	5.56	25.9587	4	-0.993989	2.46356
		SESEC_RS05735	12.67	148.531	4	-5.05878	45.6255
		SESEC_RS05740	9.1	119.403	2	-5.73267	41.3613
		SESEC_RS05745	11.7	123.134	4	-4.762	18.9574
		SESEC_RS05750	1.11	2.21402	1	-0.153384	1
		SESEC_RS05755	8.41	99.0611	5	-4.13873	11.6466
		SESEC_RS05760	2.02	19.4989	1	-2.55726	1.32209
		SESEC_RS05765	25.25	2293.09	32	-6.15552	1.60733e+08
		SESEC_RS05770	2.98	13.2991	2	-0.143663	1.71327
		SESEC_RS05775	4.82	39.4196	2	-2.47019	2.55387
		SESEC_RS05785	0.01	1.11037	1	-3.58935	1
		SESEC_RS05795	4.03	68.9696	1	-5.83787	13.2769
		SESEC_RS05800	4.45	23.4106	3	-0.606314	1.78743
		SESEC_RS05805	2.62	43.3617	1	-5.06828	3.60707
		SESEC_RS05810	7.76	175.012	1	-7.33899	260.189
		SESEC_RS05815	7.01	169.716	1	-7.29803	271.651
		SESEC_RS05820	11.09	278.527	1	-8.04946	7534.99
		SESEC_RS05825	13.84	196.437	5	-5.17768	156.877
		SESEC_RS05830	5.4	51.1555	3	-3.703	3.39228
		SESEC_RS05835	0.3	4.33097	1	-3.64182	1.05
		SESEC_RS05840	0.02	1.22073	1	-3.58935	1
		SESEC_RS05860	0.96	12.2159	1	-4.02107	1.4954
		SESEC_RS05865	0	1	1	N/A	N/A
		SESEC_RS05870	0	1	1	N/A	N/A
		SESEC_RS05875	2.48	39.8611	1	-4.84033	2.78958
		SESEC_RS05880	6.94	84.7375	2	-4.99253	9.68915
		SESEC_RS05885	4.78	57.3041	2	-4.05384	8.21432
		SESEC_RS05890	12.92	146.967	4	-5.07528	57.7139
		SESEC_RS05895	4.52	45.2676	1	-4.72339	4.83936
		SESEC_RS05900	4.37	61.9884	1	-5.55962	4.40536
		SESEC_RS05905	3.42	46.9727	1	-5.25375	6.03533
		SESEC_RS05910	9.08	31.3951	8	0.108052	2.92979
		SESEC_RS05915	14.48	356.885	8	-5.43266	262.329
		SESEC_RS05920	2.5	25.8583	1	-2.80763	1.83824
		SESEC_RS05925	2.72	28.0049	1	-3.0652	2.06802
		SESEC_RS05930	4.6	61.2662	1	-5.57074	6.03598
		SESEC_RS05935	4.61	72.3399	1	-5.92739	8.68077
		SESEC_RS05940	0	1	1	N/A	N/A
		SESEC_RS05945	0	1	1	N/A	N/A
		SESEC_RS05950	0	1	1	N/A	N/A
		SESEC_RS05955	10.38	123.736	4	-4.73829	12.8001
		SESEC_RS05960	4.94	431.873	8	-5.70999	19.2963
		SESEC_RS05965	10.79	138.902	3	-5.39458	36.3342
		SESEC_RS05970	0.02	1.22073	1	-3.58935	1
		SESEC_RS05975	2.84	11.8148	2	-0.250055	1.54381
		SESEC_RS05995	0.72	15.6968	1	-4.11607	1.00948
		SESEC_RS06010	0.06	1.66219	1	-3.58935	1
		SESEC_RS06015	14.03	394.078	4	-6.58193	4037.16
		SESEC_RS06020	0.74	13.9813	1	-4.09289	1.13901
		SESEC_RS06025	10.85	176.336	5	-5.02528	50.1482
		SESEC_RS06030	0.06	1.66219	1	-3.58935	1
		SESEC_RS06035	0.02	1.22073	1	-3.58935	1
		SESEC_RS06040	6.65	51.7773	3	-2.89795	2.843
		SESEC_RS06045	0.58	7.80195	1	-3.86619	1.28703
		SESEC_RS06050	2.73	15.2554	2	-0.431047	1.61295
		SESEC_RS06055	8.95	81.2469	4	-4.05636	4.53824
		SESEC_RS06060	6.85	451.733	9	-5.60662	264.33
		SESEC_RS06065	6.35	76.5627	9	-2.11952	10.3895
		SESEC_RS06070	4.44	94.8483	4	-4.32042	11.7505
		SESEC_RS06075	0.97	12.4769	1	-3.90863	1.30435
		SESEC_RS06080	2.9	32.5888	1	-3.00683	2.29957
		SESEC_RS06085	5.32	92.9224	1	-6.31218	25.1545
		SESEC_RS06090	6.91	57.6652	3	-3.39114	3.06982
		SESEC_RS06095	11.16	424.41	4	-6.68651	934.889
		SESEC_RS06100	2.22	16.9608	1	-1.86394	1.29983
		SESEC_RS06105	2.52	42.0177	1	-4.91631	3.13874
		SESEC_RS06110	13.51	235.676	3	-6.20409	842.314
		SESEC_RS06115	0.24	3.88951	1	-3.65075	1
		SESEC_RS06120	0.84	11.4837	1	-3.96156	1.32584
		SESEC_RS06125	1.11	14.0417	1	-4.04261	1.54579
		SESEC_RS06130	1.48	20.2811	1	-4.27731	1.75738
		SESEC_RS06135	4.31	17.8434	3	-0.108813	1.97692
		SESEC_RS06140	0.42	5.69536	1	-3.71488	1.125
		SESEC_RS06145	0.03	1.3311	1	-3.58935	1
		SESEC_RS06150	0.34	5.38427	1	-3.73191	1.06897
		SESEC_RS06155	1.46	23.2202	1	-4.33445	1.58672
		SESEC_RS06160	1.53	8.42414	14	2.85821	1.00301
		SESEC_RS06165	1.34	5.02317	1	-0.486095	1.01833
		SESEC_RS06170	12.35	568.849	10	-5.80157	150.518
		SESEC_RS06175	6.46	70.1733	2	-4.89778	8.26824
		SESEC_RS06180	6.04	31.2447	4	-1.20536	2.09357
		SESEC_RS06185	2.81	34.3543	2	-2.4803	2.05825
		SESEC_RS06190	0.58	7.68158	1	-3.88715	1.30435
		SESEC_RS06195	3.94	33.241	2	-3.06265	1.90498
		SESEC_RS06200	0.59	8.50414	1	-3.9195	1.24646
		SESEC_RS06205	1.53	40.0818	1	-4.82502	1.49626
		SESEC_RS06210	0.18	3.35768	1	-3.76993	1.04082
		SESEC_RS06215	1.23	3.68878	1	-0.295209	1.01833
		SESEC_RS06220	2.44	18.9771	1	-2.03461	1.4568
		SESEC_RS06225	1.85	31.8766	1	-4.64428	2.20872
		SESEC_RS06230	0.17	3.01658	1	-3.70617	1.09756
		SESEC_RS06235	7.59	54.1646	5	-3.11285	2.01163
		SESEC_RS06240	1	12.908	1	-3.98559	1.4274
		SESEC_RS06245	0.03	1.3311	1	-3.58935	1
		SESEC_RS06250	0.44	6.93939	1	-3.73288	1
		SESEC_RS06255	13.89	427.178	11	-5.23753	140.234
		SESEC_RS06260	12.51	186.326	6	-4.85692	53.3594
		SESEC_RS06265	8.66	84.2561	4	-4.13343	5.55244
		SESEC_RS06270	8.86	110.737	2	-5.5868	47.7061
		SESEC_RS06275	7.04	64.7568	3	-4.1297	3.29221
		SESEC_RS06280	2.13	2.44476	2	0.831154	2.43959
		SESEC_RS06285	5.72	41.6966	5	-1.34931	1.89298
		SESEC_RS06290	0.04	1.44146	1	-3.58935	1
		SESEC_RS06295	0	1	1	N/A	N/A
		SESEC_RS06300	1.49	27.1823	1	-4.43852	1.58944
		SESEC_RS06305	1.27	4.01988	1	-0.344746	1.02459
		SESEC_RS06310	0.05	1.55183	1	-3.58935	1
		SESEC_RS06315	0.08	1.88293	1	-3.58935	1
		SESEC_RS06320	0	1	1	N/A	N/A
		SESEC_RS06325	0.04	1.56183	1	-3.782	1
		SESEC_RS06330	7.63	88.1178	12	-1.87338	8.2317
		SESEC_RS06335	10.72	145.282	4	-5.05558	95.1113
		SESEC_RS06340	2.21	3.32768	2	0.706996	2.15872
		SESEC_RS06345	6.09	60.4236	3	-4.04273	2.78275
		SESEC_RS06350	7.46	51.5166	4	-3.25633	2.45217
		SESEC_RS06355	4.21	52.4895	2	-3.87538	5.8852
		SESEC_RS06360	5.12	55.8497	1	-5.32157	6.18945
		SESEC_RS06365	4.25	46.1401	1	-3.90263	4.33434
		SESEC_RS06370	3.45	60.2029	5	-2.28289	2.24695
		SESEC_RS06375	3.41	23.8821	2	-1.24995	1.67398
		SESEC_RS06380	1	45.6386	2	-3.42281	1
		SESEC_RS06385	1.03	1.3311	1	-0.0402411	1
		SESEC_RS06390	0.06	1.66219	1	-3.58935	1
		SESEC_RS06395	10.11	142.874	2	-5.9984	139.933
		SESEC_RS06400	5.81	97.2556	4	-4.39056	3.23896
		SESEC_RS06405	0.13	2.44476	1	-3.65075	1.05882
		SESEC_RS06410	6.94	118.079	1	-6.75702	76.687
		SESEC_RS06415	1	1.66219	1	-0.081637	1
		SESEC_RS06420	4.91	32.9199	3	-1.76025	2.01054
		SESEC_RS06425	2.46	40.0015	1	-4.937	2.91681
		SESEC_RS06430	8.48	74.1453	3	-4.34626	6.51574
		SESEC_RS06435	6.09	54.285	4	-3.39275	3.095
		SESEC_RS06440	0.07	1.77256	1	-3.58935	1
		SESEC_RS06445	3.26	32.1977	1	-3.36424	2.37427
		SESEC_RS06450	8.95	93.2835	3	-4.75142	8.57644
		SESEC_RS06455	2.95	197.52	8	-4.52154	1.68472
		SESEC_RS06465	12.71	143.596	6	-4.44363	33.68
		SESEC_RS06470	7.22	50.1925	4	-3.31762	2.04525
		SESEC_RS06475	1.22	16.5494	1	-4.15131	1.57742
		SESEC_RS06480	13.76	77.4052	12	-1.73503	1.74774
		SESEC_RS06485	2.33	38.5771	1	-4.87742	2.56222
		SESEC_RS06490	4.08	41.5562	1	-4.06813	3.79096
		SESEC_RS06495	0.77	10.7515	1	-3.88153	1.21131
		SESEC_RS06500	0.59	7.73195	1	-3.76112	1.15748
		SESEC_RS06505	0.89	12.5469	1	-4.06504	1.42634
		SESEC_RS06510	5.5	32.1777	3	-2.07096	1.90899
		SESEC_RS06515	6.16	51.1655	3	-3.21517	2.24615
		SESEC_RS06520	4.51	23.9221	3	-0.435946	1.84171
		SESEC_RS06525	5.2	120.727	3	-5.0679	29.7389
		SESEC_RS06530	5.67	69.5714	216	1.89948	4.53042
		SESEC_RS06535	2.3	5.37427	3	1.07852	1.91851
		SESEC_RS06540	3.57	37.5541	1	-4.73692	2.65322
		SESEC_RS06545	5.03	66.3216	1	-5.79491	17.2828
		SESEC_RS06550	0.08	1.88293	1	-3.58935	1
		SESEC_RS06555	11.31	162.735	2	-6.21252	242.889
		SESEC_RS06565	0.18	3.10695	1	-3.63	1
		SESEC_RS06570	2.1	1281.53	38	-5.06152	1.57614
		SESEC_RS06575	0.31	4.46134	1	-3.70039	1.10959
		SESEC_RS06580	0.16	2.77585	1	-3.63826	1.04651
		SESEC_RS06585	0.06	1.66219	1	-3.58935	1
		SESEC_RS06590	3.47	35.899	1	-3.92589	2.55718
		SESEC_RS06595	1.56	10.0793	1	-1.03871	1.14155
		SESEC_RS06600	2.37	22.9191	1	-2.25171	1.38779
		SESEC_RS06605	0.54	7.05975	1	-3.73893	1.15183
		SESEC_RS06615	0.1	2.10366	1	-3.58935	1
		SESEC_RS06620	11.32	200.65	8	-4.56515	37.8855
		SESEC_RS06625	2.39	20.7526	1	-2.23572	1.52251
		SESEC_RS06630	0.19	3.09695	1	-3.58935	1
		SESEC_RS06635	4.26	51.0351	1	-5.33547	4.84678
		SESEC_RS06640	11.64	163.216	3	-5.6196	41.7703
		SESEC_RS06645	0.91	11.9051	1	-3.9136	1.28895
		SESEC_RS06650	1.33	5.05317	1	-0.434521	1.03093
		SESEC_RS06655	2.9	14.5835	4	0.292446	1.45212
		SESEC_RS06660	2.34	34.575	2	-2.89751	2.06944
		SESEC_RS06670	2.6	23.6113	1	-2.44959	1.53084
		SESEC_RS06675	3.78	39.7507	1	-3.95603	2.65771
		SESEC_RS06680	0.9	14.6635	1	-4.117	1.28655
		SESEC_RS06685	1.13	16.0079	1	-3.98491	1.30318
		SESEC_RS06690	0.43	5.9461	1	-3.77222	1.17978
		SESEC_RS06695	1.65	22.7688	1	-4.32585	1.818
		SESEC_RS06700	0.25	3.90951	1	-3.70301	1.1
		SESEC_RS06705	2.77	27.2023	1	-2.65492	1.66427
		SESEC_RS06710	2.77	31.3551	1	-3.32622	1.66704
		SESEC_RS06715	9.26	305.248	8	-5.19507	12.2914
		SESEC_RS06720	1.39	6.72866	1	-0.689228	1.04156
		SESEC_RS06725	1.83	14.0317	2	-0.503983	1.23668
		SESEC_RS06730	4.32	45.3979	1	-4.3962	4.49886
		SESEC_RS06735	2.6	36.6512	1	-4.89555	3.2994
		SESEC_RS06740	0.05	1.55183	1	-3.58935	1
		SESEC_RS06745	0.53	7.06975	1	-3.7868	1.18349
		SESEC_RS06750	8.85	117.597	1	-6.73623	248.928
		SESEC_RS06755	12.77	354.116	9	-5.25279	137.62
		SESEC_RS06760	0.15	2.78585	1	-3.69627	1.05
		SESEC_RS06765	1.57	8.34378	1	-0.855127	1.05708
		SESEC_RS06770	0.05	1.55183	1	-3.58935	1
		SESEC_RS06775	0	1	1	N/A	N/A
		SESEC_RS06780	79.22	3750.96	69	-5.75909	4.62815e+14
		SESEC_RS06785	6.32	34.7354	4	-1.31575	1.87158
		SESEC_RS06790	0.17	2.88622	1	-3.63516	1.04348
		SESEC_RS06795	2.77	18.3952	2	-0.926595	1.50689
		SESEC_RS06800	2.32	5.17354	2	0.564669	1.97517
		SESEC_RS06810	0.86	11.4737	1	-3.95192	1.35135
		SESEC_RS06815	2.23	4.12024	2	0.622557	2.02781
		SESEC_RS06845	11.15	353.274	8	-5.41381	2842.38
		SESEC_RS06855	0	1	1	N/A	N/A
		SESEC_RS06865	1.44	20.7426	1	-4.27569	1.69615
		SESEC_RS06870	3.32	49.7611	1	-3.7477	2.88667
		SESEC_RS06875	15.63	425.012	7	-5.88692	23362
		SESEC_RS06880	13.93	228.575	4	-5.76143	647.23
		SESEC_RS06890	2.12	99.4222	1	-6.45052	2.36522
		SESEC_RS06895	0.73	9.6178	1	-3.88543	1.29373
		SESEC_RS06900	11.97	333.654	3	-6.74193	154.623
		SESEC_RS06905	0	1	1	N/A	N/A
		SESEC_RS06910	6.3	152.263	9	-3.9235	47.0073
		SESEC_RS06915	3.34	33.8728	2	-2.56526	1.88676
		SESEC_RS06920	15.57	194.752	3	-5.89813	974.688
		SESEC_RS06925	0.26	4.00988	1	-3.68246	1.05882
		SESEC_RS06930	1.8	15.085	2	-0.623018	1.25794
		SESEC_RS06935	4.79	37.7245	20	0.731915	1.5095
		SESEC_RS06940	3.87	55.619	3	-3.32224	2.92732
		SESEC_RS06945	3.14	17.8534	2	-0.651855	1.69203
		SESEC_RS06950	9.32	125.662	2	-5.7855	63.5189
		SESEC_RS06955	6.81	92.9224	2	-5.27338	15.7193
		SESEC_RS06965	8.4	96.0519	4	-4.35281	6.23416
		SESEC_RS06970	9.35	158.763	1	-7.19745	588.018
		SESEC_RS06975	3.8	23.7417	2	-1.39812	1.69619
		SESEC_RS06980	8.57	86.9041	4	-4.22153	6.78192
		SESEC_RS06985	0.46	6.29719	1	-3.81286	1.20941
		SESEC_RS06990	0.66	11.4433	1	-4.08519	1.2439
		SESEC_RS06995	8.97	116.996	3	-5.11913	29.041
		SESEC_RS07000	6.22	101.829	1	-6.43249	23.2989
		SESEC_RS07005	0.52	7.19012	1	-3.77721	1.14871
		SESEC_RS07010	0.71	10.1896	1	-3.88627	1.21739
		SESEC_RS07015	1.74	22.7888	1	-4.41131	2.09046
		SESEC_RS07020	0.22	3.54841	1	-3.62252	1
		SESEC_RS07025	0.12	2.33439	1	-3.65647	1.06452
		SESEC_RS07030	4.42	102.431	7	-3.66942	2.60042
		SESEC_RS07035	1.56	7.96268	1	-0.89504	1.03734
		SESEC_RS07045	2.09	2.11366	2	0.875091	2.54237
		SESEC_RS07050	0.59	8.13305	1	-3.86851	1.24654
		SESEC_RS07055	15.84	194.15	8	-4.50099	149.758
		SESEC_RS07060	3.14	3.44805	3	1.29122	5.51181
		SESEC_RS07065	16.07	720.269	13	-5.77553	1080.7
		SESEC_RS07070	0.13	2.43476	1	-3.58935	1
		SESEC_RS07075	7.57	98.8203	2	-5.38629	20.8479
		SESEC_RS07080	6.3	85.4597	2	-5.14377	15.9808
		SESEC_RS07085	0	1	1	N/A	N/A
		SESEC_RS07090	1.5	19.5889	1	-4.23132	1.79907
		SESEC_RS07095	4.95	69.5814	1	-5.11948	7.96455
		SESEC_RS07100	4.48	66.6927	5	-2.78307	2.33366
		SESEC_RS07105	0.28	4.11024	1	-3.64594	1.05405
		SESEC_RS07110	2.63	184.4	13	-3.72972	1.38751
		SESEC_RS07115	0.79	10.9018	1	-3.97103	1.33281
		SESEC_RS07120	2.68	24.6143	1	-2.20401	1.72334
		SESEC_RS07125	0.94	12.1459	1	-3.94166	1.33028
		SESEC_RS07130	1.5	20.2007	1	-4.3465	1.89044
		SESEC_RS07135	1.52	7.30049	1	-0.756703	1.06383
		SESEC_RS07140	7.66	50.2125	5	-2.13708	2.31317
		SESEC_RS07145	2.73	26.4301	1	-3.12452	1.80372
		SESEC_RS07150	2.58	36.9823	1	-4.7131	2.88281
		SESEC_RS07160	0	1	1	N/A	N/A
		SESEC_RS07165	0.05	1.55183	1	-3.58935	1
		SESEC_RS07170	0.05	1.55183	1	-3.58935	1
		SESEC_RS07175	2.18	30.0411	1	-4.62363	2.64821
		SESEC_RS07180	1.82	40.2522	1	-4.95985	1.8045
		SESEC_RS07185	4.85	72.8213	2	-4.87591	6.19014
		SESEC_RS07190	0.31	4.9028	1	-3.66908	1
		SESEC_RS07195	5.45	33.7424	3	-2.1122	1.75027
		SESEC_RS07200	2.39	18.6563	1	-2.53725	1.34771
		SESEC_RS07205	4.49	79.2007	4	-4.09141	4.81928
		SESEC_RS07210	1.85	24.1028	1	-4.42106	2.26644
		SESEC_RS07215	0.74	12.2462	1	-3.86103	1.06745
		SESEC_RS07220	0	1	1	N/A	N/A
		SESEC_RS07225	11.17	112.783	4	-4.65893	16.4574
		SESEC_RS07230	0.07	1.90293	1	-3.75928	1.125
		SESEC_RS07235	1.83	25.0057	1	-4.37605	1.97778
		SESEC_RS07240	3.84	24.3939	2	-1.97785	1.57968
		SESEC_RS07245	1.11	2.23402	1	-0.125563	1.01215
		SESEC_RS07250	5.31	55.2579	2	-3.96901	4.69738
		SESEC_RS07255	3.84	25.3768	2	-1.82171	1.64301
		SESEC_RS07260	11.11	111.098	4	-4.62468	11.0851
		SESEC_RS07265	2.26	16.2587	1	-1.76426	1.31999
		SESEC_RS07270	1.34	17.703	1	-4.1401	1.6283
		SESEC_RS07275	0.54	7.58122	1	-3.89633	1.28617
		SESEC_RS07280	0.27	4.11024	1	-3.64594	1.02632
		SESEC_RS07285	1.38	12.5469	1	-1.22326	1.15163
		SESEC_RS07290	4.95	67.776	1	-5.8045	17.2316
		SESEC_RS07305	3.53	48.046	1	-5.17309	5.39539
		SESEC_RS07315	0.95	12.4869	1	-3.91083	1.31128
		SESEC_RS07320	0.09	1.99329	1	-3.58935	1
		SESEC_RS07325	15.63	243.982	3	-6.27415	8138.51
		SESEC_RS07330	4.51	37.233	2	-2.77037	2.27527
		SESEC_RS07335	3.86	43.0106	1	-3.84814	3.2079
		SESEC_RS07340	10.21	132.162	4	-4.91751	83.0305
		SESEC_RS07345	3.35	45.6486	1	-4.07981	2.86989
		SESEC_RS07350	0.42	6.86902	1	-3.82309	1.05405
		SESEC_RS07355	0.42	7.24012	1	-3.90654	1.07547
		SESEC_RS07360	0.24	4.13024	1	-3.71488	1
		SESEC_RS07370	1.28	17.703	1	-4.16521	1.58738
		SESEC_RS07375	2.44	19.7596	1	-2.41221	1.51101
		SESEC_RS07380	3.01	67.4049	3	-4.19615	4.22881
		SESEC_RS07385	1.26	17.0812	1	-4.10974	1.53941
		SESEC_RS07390	0.47	6.55793	1	-3.91305	1.29771
		SESEC_RS07395	0.6	9.04597	1	-3.86689	1.15385
		SESEC_RS07400	1.09	15.8072	1	-4.09205	1.40091
		SESEC_RS07405	3.62	38.0556	1	-4.21748	2.82974
		SESEC_RS07425	0.14	2.55512	1	-3.64594	1.05405
		SESEC_RS07430	3.35	24.9454	4	-0.38997	1.79733
		SESEC_RS07435	1.76	10.29	1	-1.12415	1.11678
		SESEC_RS07440	3.48	10.8818	3	0.433014	2.70421
		SESEC_RS07445	2.7	17.663	2	-0.962985	1.40196
		SESEC_RS07450	3.1	27.9949	1	-3.16222	1.9616
		SESEC_RS07455	0	1	1	N/A	N/A
		SESEC_RS07465	2.35	20.0704	1	-1.98908	1.3814
		SESEC_RS07470	2.81	11.1126	2	-0.183235	1.52798
		SESEC_RS07475	1.46	7.69158	1	-0.696979	1.10132
		SESEC_RS07480	1.37	8.47414	1	-0.830506	1.08656
		SESEC_RS07485	3.44	38.9582	2	-2.20005	2.10085
		SESEC_RS07490	0.08	1.89293	1	-3.69627	1.10526
		SESEC_RS07495	0.29	4.9228	1	-3.71037	1
		SESEC_RS07500	5.16	41.1047	2	-2.48216	2.93117
		SESEC_RS07505	4.43	30.8837	3	-1.6494	1.60597
		SESEC_RS07515	1.18	18.9571	1	-4.15813	1.35314
		SESEC_RS07520	1.84	24.1128	1	-2.32005	1
		SESEC_RS07525	0.3	4.35097	1	-3.70483	1.11429
		SESEC_RS07530	1.32	5.36427	1	-0.523923	1.01215
		SESEC_RS07540	0.4	5.67536	1	-3.65406	1.03636
		SESEC_RS07545	0.35	5.84573	1	-3.79245	1.04211
		SESEC_RS07550	0.07	1.77256	1	-3.58935	1
		SESEC_RS07555	2.19	32.4684	1	-4.7275	2.60239
		SESEC_RS07560	0.32	4.9228	1	-3.70587	1.05711
		SESEC_RS07565	0.36	5.47463	1	-3.70719	1.04082
		SESEC_RS07570	1.47	23.491	1	-4.38162	1.69101
		SESEC_RS07575	2.15	18.9671	1	-2.09718	1.24555
		SESEC_RS07580	1.9	12.5269	1	-1.28459	1.17129
		SESEC_RS07590	1.15	14.9946	1	-4.10045	1.57912
		SESEC_RS07595	0.56	8.35378	1	-3.83106	1.13435
		SESEC_RS07600	0.08	1.88293	1	-3.58935	1
		SESEC_RS07605	0.03	1.45146	1	-3.85239	1
		SESEC_RS07610	6.81	115.551	2	-5.68997	19.8407
		SESEC_RS07615	4.32	83.2932	3	-4.53471	11.2061
		SESEC_RS07620	13.03	273.471	9	-4.86449	38.5241
		SESEC_RS07625	3.62	32.3984	2	-3.04321	1.75375
		SESEC_RS07630	7.91	125.782	2	-5.80678	34.3441
		SESEC_RS07635	6.39	109.774	1	-6.64444	96.0431
		SESEC_RS07640	0	1	1	N/A	N/A
		SESEC_RS07645	0	1	1	N/A	N/A
		SESEC_RS07650	0.69	8.96597	1	-3.74228	1.12549
		SESEC_RS07655	1.77	23.2702	1	-4.37978	2.14752
		SESEC_RS07660	2.68	21.4348	1	-2.51148	1.60782
		SESEC_RS07665	2.89	12.4166	2	-0.24958	1.53433
		SESEC_RS07670	3.66	12.888	4	0.709706	2.31333
		SESEC_RS07675	2.57	19.7196	1	-2.71018	1.47079
		SESEC_RS07680	0.63	10.5607	1	-3.93609	1.10738
		SESEC_RS07685	0	1	1	N/A	N/A
		SESEC_RS07690	6.59	59.23	4	-2.96164	3.39898
		SESEC_RS07695	2.75	24.6646	1	-2.71133	1.80705
		SESEC_RS07700	0.37	5.48463	1	-3.73489	1.07259
		SESEC_RS07705	15.01	365.551	3	-6.88467	90824.5
		SESEC_RS07710	0.1	2.10366	1	-3.58935	1
		SESEC_RS07715	0.14	2.54512	1	-3.58935	1
		SESEC_RS07720	0.29	4.21061	1	-3.61535	1.02439
		SESEC_RS07725	11.79	328.117	6	-5.70457	142.974
		SESEC_RS07730	0.02	1.3411	1	-4.00439	1
		SESEC_RS07735	0.47	7.15012	1	-3.68451	1
		SESEC_RS07740	5.81	87.506	1	-6.19429	15.7552
		SESEC_RS07745	31.18	939.576	15	-5.95287	6.01066e+06
		SESEC_RS07750	5.93	87.3856	1	-6.1892	32.759
		SESEC_RS07755	5.25	67.1641	3	-4.25863	2.74598
		SESEC_RS07760	3.64	70.8955	1	-5.80088	7.17516
		SESEC_RS07765	0.44	6.49793	1	-3.73469	1.07143
		SESEC_RS07770	13.64	222.316	3	-6.12164	1907.25
		SESEC_RS07785	4.17	20.7826	3	-0.468098	2.01634
		SESEC_RS07790	1.38	9.84853	1	-1.00997	1.08186
		SESEC_RS07795	2.38	31.6058	1	-4.59135	2.71867
		SESEC_RS07800	6.27	118.32	5	-4.37434	5.32417
		SESEC_RS07805	4.68	65.2383	2	-4.63681	8.35431
		SESEC_RS07810	1.41	8.09305	2	0.125512	1.05411
		SESEC_RS07820	9.58	155.031	11	-3.69774	10.0137
		SESEC_RS07825	13.72	162.494	7	-4.41657	13.4469
		SESEC_RS07830	5.85	71.4973	1	-5.70005	8.91829
		SESEC_RS07835	3.08	32.2177	1	-3.14786	2.53063
		SESEC_RS07840	9.62	88.2282	4	-4.20104	7.58476
		SESEC_RS07845	4.25	16.2587	3	-0.182554	1.90872
		SESEC_RS07850	6.37	2245.42	87	-4.68139	2.8048
		SESEC_RS07855	1.91	13.2191	1	-1.39324	1.17174
		SESEC_RS07860	0.71	9.23671	1	-3.81612	1.20526
		SESEC_RS07865	1.06	14.3728	1	-4.02852	1.38711
		SESEC_RS07870	2.72	22.1669	1	-2.45247	1.68175
		SESEC_RS07875	2.36	22.2973	1	-2.36013	1.52651
		SESEC_RS07880	4.64	31.5155	3	-1.30247	2.1043
		SESEC_RS07885	3.2	31.3351	2	-2.6483	2.27428
		SESEC_RS07890	4.59	85.1086	2	-4.41069	7.12853
		SESEC_RS07895	11.79	218.945	2	-6.70059	1844.89
		SESEC_RS07900	2.79	27.5434	1	-2.84506	1.70204
		SESEC_RS07905	7.6	44.5354	8	-2.05289	1.89499
		SESEC_RS07910	1.22	3.43805	1	-0.309303	1.00604
		SESEC_RS07915	2.1	26.6808	1	-4.38043	2.13333
		SESEC_RS07920	4	77.9971	2	-4.98721	8.40322
		SESEC_RS07925	0.26	3.88951	1	-3.65075	1.05882
		SESEC_RS07930	0.14	2.55512	1	-3.64594	1.05405
		SESEC_RS07935	0.63	9.28671	1	-3.90229	1.18483
		SESEC_RS07940	1.34	5.15354	1	-0.469897	1.02459
		SESEC_RS07945	0.33	4.9028	1	-3.68557	1.04494
		SESEC_RS07950	0.65	8.95561	1	-3.89602	1.29477
		SESEC_RS07955	1.89	24.725	1	-4.24088	1.84075
		SESEC_RS07960	2.61	21.7155	1	-2.24525	1.56946
		SESEC_RS07965	1.04	1.77256	1	-0.0957038	1
		SESEC_RS07970	2.79	24.5843	1	-2.3871	1.67609
		SESEC_RS07975	1.06	15.4361	1	-4.09268	1.38432
		SESEC_RS07980	0.02	1.22073	1	-3.58935	1
		SESEC_RS07985	1.78	20.1807	1	-2.04315	1.38834
		SESEC_RS07990	10.89	166.105	7	-4.46225	32.7648
		SESEC_RS07995	5.14	43.2413	2	-3.05483	2.7206
		SESEC_RS08000	5.43	27.1923	7	0.0644133	2.00285
		SESEC_RS08005	3.07	44.445	1	-5.05897	4.39991
		SESEC_RS08010	2.26	19.7193	1	-1.94006	1.37147
		SESEC_RS08015	0.96	12.7777	1	-4.01009	1.40777
		SESEC_RS08075	6.91	117.477	2	-5.70436	20.1442
		SESEC_RS08080	1.09	15.115	1	-4.11292	1.51553
		SESEC_RS08085	3.47	39.2893	1	-3.62793	2.71648
		SESEC_RS08090	3.42	10.32	5	1.2824	2.62555
		SESEC_RS08095	8.39	118.681	3	-5.07235	9.35917
		SESEC_RS08100	2.73	56.7023	1	-5.38123	3.75534
		SESEC_RS08105	16.43	569.33	9	-5.95573	161.872
		SESEC_RS08110	1.16	2.76585	1	-0.228887	1
		SESEC_RS08115	2.67	12.5469	6	1.36021	1.6156
		SESEC_RS08120	7.02	82.571	2	-5.1386	11.2555
		SESEC_RS08125	1.19	15.9476	1	-4.17071	1.63333
		SESEC_RS08135	0.12	2.33439	1	-3.65647	1.06452
		SESEC_RS08140	23.78	448.965	15	-4.87083	9542.28
		SESEC_RS08145	0.06	1.66219	1	-3.58935	1
		SESEC_RS08150	1.74	11.594	1	-1.18732	1.08763
		SESEC_RS08155	1.37	5.45463	1	-0.581546	1.00604
		SESEC_RS08160	0	1	1	N/A	N/A
		SESEC_RS08165	0.06	1.66219	1	-3.58935	1
		SESEC_RS08170	5.16	117.116	4	-4.7333	1.85287
		SESEC_RS08175	6.25	45.9797	4	-3.10082	2.39128
		SESEC_RS08180	8.97	121.449	2	-5.81263	105.982
		SESEC_RS08185	0.01	1.11037	1	-3.58935	1
		SESEC_RS08190	5.32	36.6212	4	-1.96513	1.79996
		SESEC_RS08195	0.51	7.43085	1	-3.80292	1.12861
		SESEC_RS08200	6.05	86.6634	3	-4.61827	6.01316
		SESEC_RS08205	13.71	201.372	3	-5.9899	587.172
		SESEC_RS08210	0.13	2.43476	1	-3.58935	1
		SESEC_RS08215	0.07	1.77256	1	-3.58935	1
		SESEC_RS08220	10.94	169.716	4	-5.31149	299.224
		SESEC_RS08225	0.37	5.595	1	-3.7304	1.0625
		SESEC_RS08230	0.02	1.22073	1	-3.58935	1
		SESEC_RS08235	0.48	7.22012	1	-3.856	1.15385
		SESEC_RS08240	1.68	22.3073	1	-4.29891	1.8756
		SESEC_RS08245	13.42	320.414	6	-5.69279	284.459
		SESEC_RS08250	6	172.845	3	-5.75732	72.1544
		SESEC_RS08255	0.03	1.3311	1	-3.58935	1
		SESEC_RS08260	0	1	1	N/A	N/A
		SESEC_RS08265	0.07	1.77256	1	-3.58935	1
		SESEC_RS08270	0.01	1.11037	1	-3.58935	1
		SESEC_RS08275	1.19	15.4361	1	-4.06493	1.48835
		SESEC_RS08280	2.6	58.8689	1	-4.95304	2.90443
		SESEC_RS08285	3.15	29.4293	3	-1.75014	2.20424
		SESEC_RS08290	3.12	15.4061	2	-0.800691	1.45561
		SESEC_RS08295	4.23	50.2225	1	-4.19999	4.46232
		SESEC_RS08300	8.42	80.6451	4	-3.98169	3.94315
		SESEC_RS08305	2.3	24.0328	1	-2.99424	1.67437
		SESEC_RS08310	2.25	20.4115	1	-2.09573	1.36116
		SESEC_RS08315	0.31	4.56171	1	-3.66598	1.04819
		SESEC_RS08320	2.22	3.42805	2	0.674962	2.08333
		SESEC_RS08325	3.01	48.8885	1	-4.43198	3.55675
		SESEC_RS08330	14.56	163.698	6	-4.64659	24.8775
		SESEC_RS08335	11.46	306.933	2	-7.2108	2108.62
		SESEC_RS08340	1.72	10.0089	1	-0.912607	1.14248
		SESEC_RS08345	1.59	9.19634	1	-0.834526	1.11607
		SESEC_RS08350	0.12	2.32439	1	-3.58935	1
		SESEC_RS08355	4.8	31.6258	3	-1.37613	1.97615
		SESEC_RS08360	0.07	1.77256	1	-3.58935	1
		SESEC_RS08365	7.22	118.32	3	-5.1666	11.5848
		SESEC_RS08370	0	1	1	N/A	N/A
		SESEC_RS08375	0	1	1	N/A	N/A
		SESEC_RS08380	3.69	47.5745	1	-4.15147	4.1305
		SESEC_RS08385	3.32	59.4707	1	-5.63546	7.15021
		SESEC_RS08390	1.45	37.1227	1	-3.63639	1.35624
		SESEC_RS08395	4.02	934.4	27	-5.09733	2.55416
		SESEC_RS08400	0.05	1.55183	1	-3.58935	1
		SESEC_RS08405	0.15	2.66549	1	-3.64182	1.05
		SESEC_RS08410	11	33322	528	-5.97935	115.391
		SESEC_RS08415	9.54	168.994	5	-4.94956	57.894
		SESEC_RS08420	12.58	469.908	19	-4.58398	20.6208
		SESEC_RS08425	10.96	265.407	12	-4.40708	11.0543
		SESEC_RS08430	5.8	126.745	2	-5.79539	13.3657
		SESEC_RS08435	0.43	6.84902	1	-3.77032	1.03361
		SESEC_RS08440	9.68	216.177	8	-4.6615	34.4474
		SESEC_RS08445	14.55	247.954	4	-5.87544	2100.2
		SESEC_RS08450	3.56	54.1646	1	-5.33092	5.9923
		SESEC_RS08460	6.97	65.8501	3	-3.48023	4.19166
		SESEC_RS08465	4.31	48.9989	1	-4.7651	4.87211
		SESEC_RS08470	1.31	17.9941	1	-4.13441	1.51119
		SESEC_RS08475	1.1	2.21402	1	-0.153384	1
		SESEC_RS08480	1.39	20.2811	1	-4.21084	1.58973
		SESEC_RS08485	5.11	42.4188	3	-2.07687	1.69539
		SESEC_RS08490	0.58	8.01268	1	-3.83645	1.22393
		SESEC_RS08495	0.26	3.99988	1	-3.64825	1.0274
		SESEC_RS08500	0.46	6.38756	1	-3.75236	1.12176
		SESEC_RS08505	0	1	1	N/A	N/A
		SESEC_RS08510	1.45	6.60829	1	-0.688906	1.03093
		SESEC_RS08515	2.93	42.3788	1	-4.98687	3.79283
		SESEC_RS08520	0.65	8.70488	1	-3.84939	1.23092
		SESEC_RS08525	4.19	72.8213	1	-5.92728	12.3648
		SESEC_RS08530	9.08	476.528	13	-5.15132	3.0521
		SESEC_RS08535	6.74	93.0428	3	-4.75326	11.237
		SESEC_RS08540	6.13	105.32	1	-6.51496	45.0055
		SESEC_RS08545	9.47	269.138	6	-5.4113	13.5575
		SESEC_RS08550	5.73	83.2932	1	-6.10565	15.3985
		SESEC_RS08555	11.15	148.411	5	-4.77511	13.5479
		SESEC_RS08560	0.14	2.90622	1	-3.75285	1
		SESEC_RS08565	0.14	2.54512	1	-3.58935	1
		SESEC_RS08570	3.05	48.036	1	-4.62613	1.97799
		SESEC_RS08575	3.92	64.6364	1	-5.6502	3.81515
		SESEC_RS08580	9.64	245.907	1	-7.88031	4378.04
		SESEC_RS08585	8.31	141.309	2	-6.0113	100.367
		SESEC_RS08590	2.43	21.9262	1	-2.43353	1.5983
		SESEC_RS08595	3.35	23.9624	2	-1.53449	1.597
		SESEC_RS08600	1.14	64.6364	1	-5.63684	1.09769
		SESEC_RS08605	0.67	11.7344	1	-4.00439	1.11538
		SESEC_RS08610	2.07	14.0517	1	-1.43342	1.24754
		SESEC_RS08615	2.54	24.9054	1	-2.72057	1.8515
		SESEC_RS08620	0.25	4.24061	1	-3.70965	1
		SESEC_RS08625	8.94	145.522	5	-4.73724	18.8391
		SESEC_RS08630	21.3	255.537	8	-4.92853	605.457
		SESEC_RS08635	0.66	13.2191	1	-3.96132	1
		SESEC_RS08640	0	1	1	N/A	N/A
		SESEC_RS08645	0.03	1.3311	1	-3.58935	1
		SESEC_RS08650	1.61	21.9262	1	-4.24391	1.76695
		SESEC_RS08655	10.1	110.616	7	-3.71244	6.65492
		SESEC_RS08660	1.25	4.45134	1	-0.430477	1.01283
		SESEC_RS08665	1.04	1.44146	1	-0.0539082	1
		SESEC_RS08670	7.4	74.6268	3	-4.34722	4.07574
		SESEC_RS08675	3.3	39.3796	1	-4.20057	2.54092
		SESEC_RS08680	1.88	16.369	1	-1.80718	1.3237
		SESEC_RS08685	3.66	34.8757	1	-3.01996	2.6323
		SESEC_RS08690	4.11	48.3971	1	-4.79899	4.90029
		SESEC_RS08695	1.43	6.94939	2	0.26747	1.05401
		SESEC_RS08700	17.55	359.533	12	-4.85718	21.6733
		SESEC_RS08705	1.94	26.9216	1	-4.49233	2.22333
		SESEC_RS08710	4.21	42.3988	3	-2.44597	2.51632
		SESEC_RS08715	5.79	47.113	3	-2.15062	2.64459
		SESEC_RS08720	4.8	61.1558	2	-3.99463	4.07237
		SESEC_RS08725	10.64	188.011	3	-5.86525	601.601
		SESEC_RS08730	3.67	26.6105	2	-1.56462	1.75868
		SESEC_RS08735	4.32	43.3717	4	-1.88892	1.85577
		SESEC_RS08740	2.97	25.8983	2	-1.50226	2.00319
		SESEC_RS08745	3.23	52.2488	1	-5.3704	4.72145
		SESEC_RS08750	2.25	30.8937	1	-4.69836	2.89737
		SESEC_RS08755	5.94	83.6542	1	-5.98686	14.7064
		SESEC_RS08760	0.47	6.49793	1	-3.76153	1.13208
		SESEC_RS08765	2.28	36.6512	2	-2.41196	2.19024
		SESEC_RS08770	0	1	1	N/A	N/A
		SESEC_RS08775	0.04	1.44146	1	-3.58935	1
		SESEC_RS08780	1.26	23.5913	1	-2.62134	1.16009
		SESEC_RS08790	2.09	79.6922	2	-4.28992	2.18308
		SESEC_RS08820	6.13	107.487	1	-6.54236	52.36
		SESEC_RS08825	8.17	107.487	1	-6.57383	92.066
		SESEC_RS08830	12.19	2889.02	28	-6.68357	103.578
		SESEC_RS08835	20.5	320.173	5	-5.94635	10851.9
		SESEC_RS08840	33.01	997.592	12	-6.36122	2.10299e+08
		SESEC_RS08845	7.48	63.4328	3	-4.05648	3.75641
		SESEC_RS08850	1.53	7.05975	1	-0.754679	1.05327
		SESEC_RS08855	4.71	67.766	1	-5.66789	11.0145
		SESEC_RS08860	18.65	373.254	6	-5.9019	3944.22
		SESEC_RS08865	7.28	6261.43	426	-3.87539	20.5397
		SESEC_RS08870	21.65	593.283	6	-6.60399	687721
		SESEC_RS08875	15.76	4818.73	120	-5.32371	92.9186
		SESEC_RS08880	4.99	247.954	6	-5.30774	8.09962
		SESEC_RS08885	0	1	1	N/A	N/A
		SESEC_RS08890	0	1	1	N/A	N/A
		SESEC_RS08895	2.51	6.95939	2	0.288956	1.71765
		SESEC_RS08900	11.1	132.764	5	-4.57296	31.3543
		SESEC_RS08905	1.82	28.2856	1	-4.57436	2.14742
		SESEC_RS08910	12.61	283.221	7	-5.26534	2670.56
		SESEC_RS08915	1.25	4.35097	1	-0.395518	1.00865
		SESEC_RS08920	1.17	3.90951	1	-0.327542	1.02215
		SESEC_RS08925	0.86	12.2159	1	-4.0752	1.41234
		SESEC_RS08930	6.41	94.4872	2	-5.28693	9.79444
		SESEC_RS08935	0.18	2.99658	1	-3.63242	1.04082
		SESEC_RS08940	2.66	22.9191	1	-2.25057	1.60501
		SESEC_RS08945	1.51	19.6793	1	-4.20769	1.72114
		SESEC_RS08950	2.16	4.9328	2	0.566828	1.9943
		SESEC_RS08960	0.27	4.38097	1	-3.80306	1.13115
		SESEC_RS08965	5.82	59.23	2	-4.05597	4.52175
		SESEC_RS08970	4.96	50.1222	2	-2.75651	2.98389
		SESEC_RS08975	0.23	3.65878	1	-3.62106	1
		SESEC_RS08980	1.58	7.63158	1	-0.824656	1.06286
		SESEC_RS08985	0.59	8.07305	1	-3.75928	1.11679
		SESEC_RS08990	1.92	14.6335	1	-1.50104	1.14192
		SESEC_RS08995	8.05	81.0062	3	-4.56348	6.04845
		SESEC_RS09005	2.04	13.3795	1	-1.2615	1.25119
		SESEC_RS09010	4.87	55.2479	1	-5.38293	5.67994
		SESEC_RS09015	0.22	3.55841	1	-3.65974	1.03279
		SESEC_RS09025	1.39	18.2849	1	-4.20413	1.73479
		SESEC_RS09030	5.1	108.45	1	-6.58583	31.2085
		SESEC_RS09035	0.03	1.45146	1	-3.85239	1
		SESEC_RS09040	6.29	44.1843	3	-3.07684	2.22851
		SESEC_RS09045	2.32	127.106	6	-4.26341	1.18203
		SESEC_RS09050	0.16	2.78585	1	-3.69627	1.10526
		SESEC_RS09055	4.4	41.7969	973	5.88244	1.8481
		SESEC_RS09060	0.16	2.89622	1	-3.68889	1.04651
		SESEC_RS09065	1.11	14.7139	1	-4.03322	1.45225
		SESEC_RS09070	1	3.34768	1	-0.262386	1
		SESEC_RS09075	1.52	11.2229	1	-1.21452	1.1355
		SESEC_RS09080	2.68	24.2032	1	-2.55813	1.70621
		SESEC_RS09085	0	1	1	N/A	N/A
		SESEC_RS09095	12.66	190.419	6	-4.88849	97.2113
		SESEC_RS09100	15.97	260.592	8	-4.95441	1242.98
		SESEC_RS09105	0.21	3.57841	1	-3.7218	1.07547
		SESEC_RS09110	17.26	338.348	13	-4.63692	679.631
		SESEC_RS09115	2.24	22.7588	1	-2.53248	1.43954
		SESEC_RS09120	1.78	24.3435	1	-4.38846	1.97092
		SESEC_RS09125	6.98	89.3114	2	-5.24798	9.64831
		SESEC_RS09135	2.57	43.2613	1	-5.13208	3.77189
		SESEC_RS09140	0.34	4.9228	1	-3.72852	1.11111
		SESEC_RS09145	6.16	43.7228	4	-2.04295	2.46824
		SESEC_RS09150	3.11	28.7671	2	-1.67334	1.18886
		SESEC_RS09190	7.48	2137.22	63	-5.07489	4.77384
		SESEC_RS09195	2.6	22.4177	1	-2.38439	1.5528
		SESEC_RS09200	7.19	52.1284	6	-2.27731	2.4082
		SESEC_RS09205	19.21	484.954	12	-5.29861	15355.2
		SESEC_RS09210	14.44	217.621	8	-4.67262	99.6054
		SESEC_RS09215	2.35	19.4285	1	-2.20813	1.37183
		SESEC_RS09220	5.38	90.2744	2	-5.22202	3.14173
		SESEC_RS09225	1.81	11.0322	1	-1.07243	1.15779
		SESEC_RS09230	2.63	22.0766	1	-2.24383	1.5728
		SESEC_RS09245	6.91	105.2	1	-6.59633	65.6144
		SESEC_RS09250	1.13	43.9435	1	-4.53514	1.08696
		SESEC_RS09255	0.08	1.88293	1	-3.58935	1
		SESEC_RS09260	4.46	46.3608	1	-4.35247	4.2259
		SESEC_RS09265	0.55	7.43085	1	-3.8324	1.21355
		SESEC_RS09270	0.49	6.95939	1	-3.76573	1.11209
		SESEC_RS09275	0.89	12.8177	1	-4.08744	1.45242
		SESEC_RS09280	9.97	151.902	3	-5.54109	29.1684
		SESEC_RS09285	7	33.0502	5	-0.92754	2.06464
		SESEC_RS09290	0.07	1.77256	1	-3.58935	1
		SESEC_RS09300	0	1	1	N/A	N/A
		SESEC_RS09305	0	1	1	N/A	N/A
		SESEC_RS09310	10.46	146.485	2	-6.08688	267.398
		SESEC_RS09315	11.82	296.702	6	-5.56251	297.4
		SESEC_RS09320	6.03	81.1266	3	-4.43502	5.34305
		SESEC_RS09325	2.08	13.9817	1	-1.69877	1.21205
		SESEC_RS09330	7.5	103.996	4	-4.52114	4.55211
		SESEC_RS09335	1	17.0912	2	-0.821157	1
		SESEC_RS09340	3.28	45.3879	1	-4.7146	2.75885
		SESEC_RS09345	10.54	250.842	1	-7.90343	3442.58
		SESEC_RS09350	26.61	484.954	7	-6.06797	417939
		SESEC_RS09365	0.16	2.76585	1	-3.58935	1
		SESEC_RS09370	6.82	32.6691	5	-1.18447	2.1304
		SESEC_RS09375	0.3	4.69207	1	-3.70555	1.05
		SESEC_RS09380	3.02	46.2205	1	-5.14055	4.33306
		SESEC_RS09385	2.12	43.3717	1	-3.89035	2.1978
		SESEC_RS09390	0	1	1	N/A	N/A
		SESEC_RS09395	3.4	24.4639	2	-1.40301	1.73803
		SESEC_RS09400	0	1	1	N/A	N/A
		SESEC_RS09405	4.51	50.4633	1	-4.17612	4.76424
		SESEC_RS09410	0.04	1.44146	1	-3.58935	1
		SESEC_RS09415	0.01	1.11037	1	-3.58935	1
		SESEC_RS09420	4.11	100.987	2	-5.41084	9.48236
		SESEC_RS09425	8.37	145.883	4	-5.06811	26.0379
		SESEC_RS09430	1.37	17.8838	1	-4.07205	1.48962
		SESEC_RS09435	7.19	71.738	5	-3.50529	3.36046
		SESEC_RS09445	3.94	40.1318	111	3.15574	1.62356
		SESEC_RS09450	4.65	45.779	4	-1.86017	2.27023
		SESEC_RS09455	6.2	105.32	3	-4.92515	19.0422
		SESEC_RS09460	51.63	1803.32	6878	1.9388	886480
		SESEC_RS09465	32.2	951.853	26321	4.80447	20.9061
		SESEC_RS09470	2.71	57.2941	7	-2.64831	3.42459
		SESEC_RS09475	4.98	48.046	4	-2.4386	2.07696
		SESEC_RS09480	13.52	4747.71	352	-3.75012	24.1654
		SESEC_RS09485	7.46	166.225	14	-3.44695	26.0529
		SESEC_RS09490	16.65	281.054	4	-6.07958	5872.79
		SESEC_RS09495	3.88	38.0756	1	-3.80613	3.2866
		SESEC_RS09500	12.61	259.268	6	-5.3667	393.712
		SESEC_RS09505	7.3	96.2927	2	-5.35177	12.73
		SESEC_RS09510	6.89	47.073	4	-2.69102	2.01223
		SESEC_RS09515	2.48	21.1437	1	-2.05804	1.53171
		SESEC_RS09520	2.11	26.159	1	-2.35259	1.72906
		SESEC_RS09525	2.6	22.0466	1	-2.44219	1.55611
		SESEC_RS09530	16.45	245.306	9	-4.69777	52.2784
		SESEC_RS09535	4.48	56.943	4	-2.86942	5.24321
		SESEC_RS09540	9.4	166.466	2	-6.27449	329.84
		SESEC_RS09555	2.64	41.4258	1	-4.82687	2.75308
		SESEC_RS09560	0.11	2.21402	1	-3.58935	1
		SESEC_RS09565	3.19	18.0541	2	-0.839843	1.67732
		SESEC_RS09570	6.86	4060.9	308	-3.71679	2.08968
		SESEC_RS09580	1.63	11.7044	1	-1.21767	1.16356
		SESEC_RS09585	3.72	25.0357	2	-1.6376	1.58868
		SESEC_RS09590	2.51	134.569	3	-5.38303	1.51921
		SESEC_RS09595	2.33	55.9701	1	-5.47179	2.86676
		SESEC_RS09600	2.8	23.6917	1	-2.79748	1.74898
		SESEC_RS09605	2.55	39.2693	1	-3.99798	1.44179
		SESEC_RS09610	3.56	45.8694	2	-3.6992	2.20596
		SESEC_RS09615	5.03	31.2247	4	-1.48387	1.81331
		SESEC_RS09620	1.81	130.477	7	-3.99987	1.81316
		SESEC_RS09625	1.39	6.07646	1	-0.546713	1.05401
		SESEC_RS09630	0.01	1.11037	1	-3.58935	1
		SESEC_RS09635	9.07	168.994	7	-4.49955	20.0319
		SESEC_RS09640	13.58	245.787	4	-5.85268	665.255
		SESEC_RS09645	0.81	11.1126	1	-3.93655	1.28023
		SESEC_RS09650	3.85	56.3312	1	-5.39689	7.27785
		SESEC_RS09655	4.85	62.7206	1	-5.05019	7.83836
		SESEC_RS09660	9.46	190.419	1	-7.49608	1029.88
		SESEC_RS09665	8.29	47.7852	5	-2.68491	2.30585
		SESEC_RS09670	3.55	39.8511	1	-4.4734	2.72383
		SESEC_RS09675	1.97	27.2827	1	-4.46734	2.1639
		SESEC_RS09680	4.08	32.378	2	-1.72741	2.12153
		SESEC_RS09685	7.5	60.1829	3	-3.87891	3.54719
		SESEC_RS09690	7.35	107.005	1	-6.54589	158.635
		SESEC_RS09695	8.28	73.4332	6	-2.66366	2.60831
		SESEC_RS09700	8.92	96.0519	4	-4.43887	8.76685
		SESEC_RS09705	8.51	154.309	4	-5.17648	53.6283
		SESEC_RS09710	19.78	278.286	13	-4.34924	113.86
		SESEC_RS09715	1.18	15.1954	1	-4.0234	1.49785
		SESEC_RS09720	5.23	40.854	3	-2.0434	2.22784
		SESEC_RS09725	3.86	54.6561	1	-4.91901	5.74835
		SESEC_RS09730	4.53	24.5643	3	-0.965659	1.76134
		SESEC_RS09740	0.58	8.33378	1	-3.82324	1.12817
		SESEC_RS09745	1.68	9.82853	1	-1.06426	1.13342
		SESEC_RS09750	3.93	44.6957	1	-3.84869	3.2564
		SESEC_RS09755	3.49	44.2043	2	-3.08889	2.39449
		SESEC_RS09760	2.34	35.2972	1	-4.67034	2.54272
		SESEC_RS09765	6.76	84.9783	1	-6.12941	20.4485
		SESEC_RS09770	8.91	134.208	4	-4.88508	8.89547
		SESEC_RS09775	4.59	32.6691	3	-1.92974	1.79025
		SESEC_RS09780	0.96	12.7477	1	-3.97268	1.39785
		SESEC_RS09785	3.18	15.4361	2	-0.676113	1.55219
		SESEC_RS09790	3.26	87.506	216	1.52366	1.75057
		SESEC_RS09795	2.49	19.94	1	-2.03994	1.46513
		SESEC_RS09800	3.36	328.599	8	-5.31348	6.84154
		SESEC_RS09805	6.03	49.4904	3	-2.88621	2.16669
		SESEC_RS09810	5.39	95.2094	3	-4.66216	11.3126
		SESEC_RS09815	25.5	387.458	7	-5.74722	55816.3
		SESEC_RS09820	2.46	6.49793	2	0.332263	1.76056
		SESEC_RS09825	1.24	19.89	1	-4.14201	1.34788
		SESEC_RS09830	0.65	9.14634	1	-3.87476	1.2
		SESEC_RS09835	0.21	3.45805	1	-3.68078	1.07547
		SESEC_RS09840	0.55	7.55122	1	-3.83903	1.21355
		SESEC_RS09850	5.58	115.431	4	-4.64837	13.9201
		SESEC_RS09855	0.58	7.97268	1	-3.77222	1.13953
		SESEC_RS09860	2.44	7.10975	2	0.349368	1.85071
		SESEC_RS09865	0.76	9.74817	1	-3.91475	1.36245
		SESEC_RS09870	3.4	59.3404	1	-5.58853	6.29799
		SESEC_RS09875	0.14	2.54512	1	-3.58935	1
		SESEC_RS09880	11.62	120.245	6	-4.1414	6.40827
		SESEC_RS09885	10.88	132.041	2	-5.89775	184.26
		SESEC_RS09890	6.69	68.7289	3	-4.12349	4.07433
		SESEC_RS09895	1.9	18.9871	132	5.06834	1.08486
		SESEC_RS09900	3.85	26.8212	2	-1.80751	1.62989
		SESEC_RS09905	0.07	1.77256	1	-3.58935	1
		SESEC_RS09910	1.91	12.1359	1	-1.38252	1.15321
		SESEC_RS09915	10.72	120.847	4	-4.69417	13.145
		SESEC_RS09920	9.32	142.152	4	-5.05285	491.286
		SESEC_RS09925	7.91	376.143	7	-5.69318	951.533
		SESEC_RS09930	0.34	4.8928	1	-3.65862	1.04348
		SESEC_RS09935	0	1	1	N/A	N/A
		SESEC_RS09940	8.32	95.8112	4	-4.26034	5.35476
		SESEC_RS09945	0.13	2.55512	1	-3.64594	1
		SESEC_RS09950	1.22	89.6725	1	-6.29291	1.17188
		SESEC_RS09955	12.85	576.913	12	-5.55527	3505.69
		SESEC_RS09960	3.67	25.6176	2	-1.82284	1.73991
		SESEC_RS09965	4.31	31.2147	2	-2.61805	1.85548
		SESEC_RS09970	1.96	37.253	1	-3.4414	1.92343
		SESEC_RS09975	3.33	22.1969	2	-1.23242	1.62091
		SESEC_RS09980	2.32	6.37756	2	0.333849	1.75439
		SESEC_RS09985	0.52	7.40085	1	-3.76124	1.09524
		SESEC_RS09990	5.83	59.5911	2	-3.95961	4.72403
		SESEC_RS09995	2.7	21.4948	1	-2.12114	1.64112
		SESEC_RS10000	1.18	3.00658	2	0.769707	1.01215
		SESEC_RS10005	0.56	7.62158	1	-3.74247	1.11369
		SESEC_RS10020	9.07	219.908	7	-4.88195	28.3497
		SESEC_RS10025	3.32	64.4157	6	-2.11483	1.54287
		SESEC_RS10030	1.51	6.86902	1	-0.647343	1.06189
		SESEC_RS10035	4.68	38.5471	2	-2.97894	2.32348
		SESEC_RS10040	0.5	7.19012	1	-3.79323	1.12174
		SESEC_RS10045	0	1	1	N/A	N/A
		SESEC_RS10050	0.07	1.77256	1	-3.58935	1
		SESEC_RS10055	0	1	1	N/A	N/A
		SESEC_RS10060	0.03	1.3311	1	-3.58935	1
		SESEC_RS10065	19.18	358.69	9	-5.26197	454.828
		SESEC_RS10070	1.55	7.43085	1	-0.735853	1.06968
		SESEC_RS10075	3.65	37.7045	1	-3.95107	2.72531
		SESEC_RS10080	0.01	1.11037	1	-3.58935	1
		SESEC_RS10085	2.65	23.4006	1	-2.26464	1.70782
		SESEC_RS10090	2.03	31.1444	1	-4.64429	2.30028
		SESEC_RS10095	5.35	82.581	2	-4.37023	16.8678
		SESEC_RS10100	7.67	101.228	3	-4.83991	9.9595
		SESEC_RS10105	1.38	5.80573	1	-0.603299	1.00604
		SESEC_RS10110	1.29	4.46134	1	-0.413557	1.01215
		SESEC_RS10115	1.08	1.88293	1	-0.109909	1
		SESEC_RS10120	0.09	1.99329	1	-3.58935	1
		SESEC_RS10125	8.8	196.317	4	-5.52626	21.7756
		SESEC_RS10130	5.08	29.3289	3	-1.48921	1.73023
		SESEC_RS10135	2.83	23.7517	1	-2.31941	1.71617
		SESEC_RS10140	1.44	19.4285	1	-4.20951	1.68846
		SESEC_RS10145	2.09	1.99329	2	0.875744	2.54237
		SESEC_RS10150	5.52	81.608	1	-6.09866	21.055
		SESEC_RS10160	1.53	8.47414	1	-0.829973	1.09586
		SESEC_RS10165	1.35	5.37427	1	-0.506445	1.01833
		SESEC_RS10170	1.11	149.855	1	-7.04058	1.07914
		SESEC_RS10175	0.2	3.56841	1	-3.70183	1
		SESEC_RS10180	3.99	36.7516	4	-1.71159	2.17357
		SESEC_RS10185	11.43	195.354	1	-7.49862	3593.89
		SESEC_RS10190	6.38	90.8762	2	-5.31179	29.5753
		SESEC_RS10215	13.89	187.289	6	-4.87829	104.403
		SESEC_RS10220	4.71	58.8589	3	-3.93859	4.62069
		SESEC_RS10245	3.99	27.2927	3	-1.34318	1.8055
		SESEC_RS10270	0.05	1.55183	1	-3.58935	1
		SESEC_RS10275	2	13.0084	1	-1.29235	1.23384
		SESEC_RS10280	0	1	1	N/A	N/A
		SESEC_RS10285	0	1	1	N/A	N/A
		SESEC_RS10290	0.09	1.99329	1	-3.58935	1
		SESEC_RS10295	1.5	25.0057	1	-4.34023	1.51378
		SESEC_RS10305	34.18	718.343	16	-5.46251	8.05169e+06
		SESEC_RS10310	0.97	13.7106	1	-4.04948	1.38705
		SESEC_RS10315	4.5	44.9065	4	-2.6875	2.61366
		SESEC_RS10320	2.17	35.8187	1	-4.82116	2.72284
		SESEC_RS10325	1.12	3.22732	1	-0.261667	1.00671
		SESEC_RS10345	2.63	11.4337	2	-0.308446	1.45925
		SESEC_RS10355	1.05	1.56183	1	-0.0545304	1.00604
		SESEC_RS10370	2.27	42.0477	1	-5.07859	2.92056
		SESEC_RS10375	0.32	5.02317	1	-3.6773	1.02198
		SESEC_RS10385	0.05	1.67219	1	-3.74136	1
		SESEC_RS10395	1.74	30.6529	1	-4.66442	1.93626
		SESEC_RS10400	2.43	32.2177	1	-3.10769	2.12522
		SESEC_RS10410	0.81	17.723	1	-4.2149	1.07882
		SESEC_RS10430	5.48	55.9801	3	-3.33566	2.87271
		SESEC_RS10435	1.06	15.8072	1	-4.10059	1.38639
		SESEC_RS10440	0	1	1	N/A	N/A
		SESEC_RS10445	6.12	103.154	5	-4.18663	8.72884
		SESEC_RS10455	2.41	282.86	5	-5.75	3.17428
		SESEC_RS10460	0.02	1.22073	1	-3.58935	1
		SESEC_RS10475	6.69	260.111	4	-5.9618	3.80689
		SESEC_RS10480	1.39	5.82573	1	-0.564837	1.04738
		SESEC_RS10485	1.7	9.9489	1	-1.06301	1.08359
		SESEC_RS10495	0.61	8.76524	1	-3.77439	1.08506
		SESEC_RS10500	0.05	1.55183	1	-3.58935	1
		SESEC_RS10515	0	1	1	N/A	N/A
		SESEC_RS10520	2.77	50.3129	1	-5.36148	3.32535

## Sheet: screen A hits
		Table S1. FACS-based Tn-seq analysis & differentially expressed genes from RNA-seq analysis of SEZ ATCC 35246 WT vs ΔsezV strains
		Screen A, results after last round of selection
		Hits from screen using the following thresholds: avg_informative-TA_sites >= 5; log2(fc) >= 1; inverse Pvalue >= 20
		locus	avg_informative_TA_sites	avg_controlsims_reads	sample_reads	log2(fc)	inverse Pvalue
		SESEC_RS00005	0	1	1	N/A	N/A
		SESEC_RS00010	0.13	2.55512	1	-3.64594	1
		SESEC_RS00015	0.02	1.22073	1	-3.58935	1
		SESEC_RS00020	0.17	3.00658	1	-3.65075	1.04348
		SESEC_RS00025	2	13.2391	1	-1.32687	1.2429
		SESEC_RS00030	0	1	1	N/A	N/A
		SESEC_RS00035	13.58	127.227	6	-4.2671	26.9903
		SESEC_RS00045	0	1	1	N/A	N/A
		SESEC_RS00050	0.01	1.11037	1	-3.58935	1
		SESEC_RS00055	10.28	147.207	6	-4.50135	70.5414
		SESEC_RS00060	1.01	1.11037	1	-0.0132894	1
		SESEC_RS00065	0.23	3.53841	1	-3.58935	1
		SESEC_RS00070	2.6	16.6298	2	-0.722244	1.37615
		SESEC_RS00075	22.78	392.513	10	-5.24781	16160.2
		SESEC_RS00185	6.12	137.337	1	-6.96238	52.0411
		SESEC_RS00190	4.3	110.135	2	-5.51888	11.3922
		SESEC_RS00195	0.03	1.3311	1	-3.58935	1
		SESEC_RS00200	1	1	1	0	1
		SESEC_RS00205	0.18	2.98658	1	-3.58935	1
		SESEC_RS00210	0.17	2.99658	1	-3.63242	1
		SESEC_RS00215	0.1	2.10366	1	-3.58935	1
		SESEC_RS00220	2.55	110.737	4	-4.57663	1.3392
		SESEC_RS00225	4.79	48.3971	4	-2.78636	2.31631
		SESEC_RS00230	1.72	10.3904	1	-1.17599	1.10608
		SESEC_RS00235	0.3	4.38097	1	-3.80306	1.22558
		SESEC_RS00240	0.83	12.2762	1	-3.9673	1.24675
		SESEC_RS00245	4.54	55.4986	4	-2.90815	3.53169
		SESEC_RS00250	4.02	29.1082	2	-1.86035	1.80554
		SESEC_RS00255	1.52	6.93939	1	-0.753668	1.05042
		SESEC_RS00260	0.09	1.99329	1	-3.58935	1
		SESEC_RS00265	1.56	20.8529	1	-4.24876	1.7547
		SESEC_RS00270	2.36	24.745	1	-3.10112	1.54833
		SESEC_RS00275	0.11	2.22402	1	-3.66335	1.07143
		SESEC_RS00280	2.23	21.204	1	-2.41754	1.52157
		SESEC_RS00285	3.38	6.08646	3	1.05716	4.0505
		SESEC_RS00290	5.4	69.8122	2	-4.85861	7.96477
		SESEC_RS00295	1.06	1.66219	1	-0.081637	1
		SESEC_RS00300	1.1	2.10366	1	-0.138746	1
		SESEC_RS00305	7.2	42.7499	4	-2.37865	2.01965
		SESEC_RS00310	6.1	50.714	3	-2.37909	2.92737
		SESEC_RS00315	3.69	20904.2	2022	-3.36899	1.43398
		SESEC_RS00320	1.22	17.743	1	-4.2569	1.71774
		SESEC_RS00325	16.81	174.049	11	-3.8693	10.5774
		SESEC_RS00330	8.15	85.4597	6	-3.43532	8.87063
		SESEC_RS00335	0.05	1.55183	1	-3.58935	1
		SESEC_RS00340	0	1	1	N/A	N/A
		SESEC_RS00345	0	1	1	N/A	N/A
		SESEC_RS00350	0	1	1	N/A	N/A
		SESEC_RS00355	0	1	1	N/A	N/A
		SESEC_RS00360	0	1	1	N/A	N/A
		SESEC_RS00365	0	1	1	N/A	N/A
		SESEC_RS00370	0	1	1	N/A	N/A
		SESEC_RS00375	0	1	1	N/A	N/A
		SESEC_RS00380	0	1	1	N/A	N/A
		SESEC_RS00385	0	1	1	N/A	N/A
		SESEC_RS00390	0	1	1	N/A	N/A
		SESEC_RS00395	0	1	1	N/A	N/A
		SESEC_RS00400	0.01	1.11037	1	-3.58935	1
		SESEC_RS00405	0	1	1	N/A	N/A
		SESEC_RS00410	0	1	1	N/A	N/A
		SESEC_RS00415	0	1	1	N/A	N/A
		SESEC_RS00420	0	1	1	N/A	N/A
		SESEC_RS00425	0	1	1	N/A	N/A
		SESEC_RS00430	0	1	1	N/A	N/A
		SESEC_RS00435	0.2	3.56841	1	-3.70183	1
		SESEC_RS00440	0.05	1.56183	1	-3.782	1.2
		SESEC_RS00445	0	1	1	N/A	N/A
		SESEC_RS00450	0	1	1	N/A	N/A
		SESEC_RS00455	0	1	1	N/A	N/A
		SESEC_RS00460	0	1	1	N/A	N/A
		SESEC_RS00465	0.07	1.77256	1	-3.58935	1
		SESEC_RS00470	6.83	349.663	17	-4.29635	2.36005
		SESEC_RS00475	2.09	19.4785	1	-1.93535	1.39544
		SESEC_RS00480	1.12	2.67549	1	-0.18402	1.00604
		SESEC_RS00565	3.85	11.2129	6	1.33894	2.37992
		SESEC_RS00575	0.2	3.69878	1	-3.73574	1.03636
		SESEC_RS00580	0.52	7.08975	1	-3.81077	1.18726
		SESEC_RS00585	3.03	47.3138	1	-4.71306	2.13302
		SESEC_RS00590	2.03	29.3689	1	-4.65214	2.43307
		SESEC_RS00595	2.91	27.9245	1	-2.65251	1.86891
		SESEC_RS00600	2.62	35.1065	2	-2.12739	1.49736
		SESEC_RS00605	1.63	21.3444	1	-4.31823	1.94266
		SESEC_RS00610	1.04	16.1283	1	-4.06822	1.29619
		SESEC_RS00615	19.38	251.203	9	-4.72432	131.615
		SESEC_RS00620	1	39.3996	1	-3.78418	1
		SESEC_RS00625	0.09	2.11366	1	-3.67182	1
		SESEC_RS00630	5.67	339.913	9	-5.18781	1.77455
		SESEC_RS00635	1.52	7.56122	1	-0.715957	1.07066
		SESEC_RS00640	5.54	242.658	3	-6.27259	33.4305
		SESEC_RS00645	2.12	15.5765	1	-1.59383	1.30719
		SESEC_RS00650	8.84	220.39	19	-3.4462	2.09015
		SESEC_RS00655	4.06	47.5545	5	-2.34818	3.47483
		SESEC_RS00660	3.87	41.4258	1	-4.2724	3.51856
		SESEC_RS00665	0.76	10.6711	1	-3.951	1.2993
		SESEC_RS00670	2.43	18.9771	1	-2.03936	1.44171
		SESEC_RS00675	2.57	40.5833	2	-3.26549	1.63713
		SESEC_RS00680	0.14	2.67549	1	-3.70483	1.05405
		SESEC_RS00685	1.63	31.3551	1	-4.60036	1.63695
		SESEC_RS00690	0.24	3.68878	1	-3.74136	1.15385
		SESEC_RS00695	2.27	5.575	2	0.417557	1.77966
		SESEC_RS00705	5.24	66.0908	2	-4.09445	6.45494
		SESEC_RS00710	3.04	50.5536	1	-5.22209	4.13398
		SESEC_RS00715	3.36	35.5379	1	-3.89854	2.44832
		SESEC_RS00720	5.44	18.7763	4	0.16434	2.56301
		SESEC_RS00725	0.17	3.00658	1	-3.68246	1.04348
		SESEC_RS00730	1.83	10.9018	1	-1.09967	1.15448
		SESEC_RS00735	1.73	10.1696	1	-1.12111	1.09478
		SESEC_RS00740	1.44	10.6207	1	-0.891434	1.17865
		SESEC_RS00745	24.86	443.548	6	-6.1687	5.38357e+06
		SESEC_RS00750	1	23.9424	1	-2.70611	1
		SESEC_RS00755	0.52	9.14634	1	-3.85239	1
		SESEC_RS00760	27.06	711.723	12	-5.86626	826233
		SESEC_RS00765	7	211.603	2	-6.62871	177.888
		SESEC_RS00775	2.13	35.899	1	-4.62153	2.15784
		SESEC_RS00780	0.9	11.6644	1	-3.8838	1.29408
		SESEC_RS00785	28.62	1057.41	22	-5.57147	4.29349e+06
		SESEC_RS00790	1.48	9.5878	1	-1.06343	1.08617
		SESEC_RS00795	2.7	9.36707	2	-0.00675908	1.56763
		SESEC_RS00800	0.38	5.625	1	-3.74308	1.12183
		SESEC_RS00805	3.66	43.0206	1	-3.64684	3.05871
		SESEC_RS00810	0.95	13.5602	1	-3.99032	1.29547
		SESEC_RS00815	1.29	6.73866	1	-0.667737	1.04348
		SESEC_RS00820	0.1	2.10366	1	-3.58935	1
		SESEC_RS00825	0.01	1.11037	1	-3.58935	1
		SESEC_RS00830	2.67	46.3808	1	-5.14497	3.86708
		SESEC_RS00835	1.08	14.7839	1	-4.10757	1.55312
		SESEC_RS00840	0.99	13.5402	1	-3.92986	1.29451
		SESEC_RS00845	5.09	31.034	4	-0.8719	1.97391
		SESEC_RS00850	4.63	50.0822	2	-3.71554	2.92564
		SESEC_RS00855	1.51	7.33049	1	-0.692614	1.05996
		SESEC_RS00860	0.42	5.68536	1	-3.69028	1.09901
		SESEC_RS00865	1.6	23.9724	1	-4.35313	1.79851
		SESEC_RS00870	21.01	473.64	96	-2.26005	28177.8
		SESEC_RS00875	7.8	90.0336	4	-4.33148	5.94018
		SESEC_RS00880	0.7	11.7544	1	-4.05271	1.18896
		SESEC_RS00890	4.02	54.7665	1	-5.53341	5.63411
		SESEC_RS00895	15.96	235.436	2	-6.77958	7737.98
		SESEC_RS00900	1	9762.27	120	-6.34445	1
		SESEC_RS00905	0.56	8.93561	1	-3.91251	1.10526
		SESEC_RS00910	30.43	518.897	17	-4.90381	263362
		SESEC_RS00915	26.22	1190.06	15	-6.2947	6.27194e+06
		SESEC_RS00920	0.08	1.88293	1	-3.58935	1
		SESEC_RS00925	9.69	235.917	1	-7.80584	3414.3
		SESEC_RS00930	13.73	241.815	23	-3.31498	268.229
		SESEC_RS00935	2.86	46.9627	1	-5.18556	4.44141
		SESEC_RS00940	4.69	110.616	2	-5.5961	11.0033
		SESEC_RS00945	3.63	101.95	1	-6.45458	7.03938
		SESEC_RS00950	5.31	105.44	1	-6.51484	22.8241
		SESEC_RS00955	8.11	138.421	2	-5.97899	61.9848
		SESEC_RS00960	6.83	87.506	13	-2.54103	3.02498
		SESEC_RS00965	5.41	40.7136	4	-2.02556	2.14592
		SESEC_RS00970	7.79	171.642	3	-5.73792	32.453
		SESEC_RS00975	14.43	252.166	7	-5.09061	170.271
		SESEC_RS00980	4.81	26.4401	3	-1.45143	1.61084
		SESEC_RS00985	7.52	150.457	2	-6.07973	55.732
		SESEC_RS00990	6.4	101.107	1	-6.47986	32.1892
		SESEC_RS00995	11	110.977	6	-3.97931	5.68197
		SESEC_RS01000	11.16	144.92	4	-5.03762	52.6791
		SESEC_RS01005	14.85	185.604	11	-3.9952	35.1834
		SESEC_RS01010	9.28	140.467	2	-5.9875	205.045
		SESEC_RS01015	1.35	17.7634	1	-4.15222	1.59808
		SESEC_RS01030	2.51	36.0194	1	-4.79315	2.98466
		SESEC_RS01035	1.88	16.7501	1	-1.72825	1.31422
		SESEC_RS01040	1.12	3.77915	1	-0.343224	1.01283
		SESEC_RS01045	8.27	93.5242	4	-4.27656	10.6727
		SESEC_RS01050	13.52	459.196	3	-7.22481	3918.52
		SESEC_RS01055	24.6	430.067	17	-4.62195	3231.38
		SESEC_RS01060	25.36	1268.78	17	-6.20933	7.19955e+07
		SESEC_RS01065	3.57	66.2012	1	-5.71142	5.74111
		SESEC_RS01070	29.01	1434.04	22	-6.01358	1.65548e+07
		SESEC_RS01075	1.03	44.435	1	-5.10953	1.03521
		SESEC_RS01080	2.05	17.0812	1	-1.86307	1.20041
		SESEC_RS01085	2.97	30.1815	1	-2.97028	1.8549
		SESEC_RS01090	0.66	9.43707	1	-3.91512	1.28767
		SESEC_RS01095	2.86	22.0866	3	-0.601259	1.53887
		SESEC_RS01100	2.92	46.9627	2	-3.42895	3.57561
		SESEC_RS01105	0.95	13.5402	1	-3.96821	1.28127
		SESEC_RS01110	1.56	15.4961	1	-1.43942	1.24733
		SESEC_RS01115	0.42	5.81573	1	-3.72219	1.10997
		SESEC_RS01125	7.34	103.755	3	-4.84912	11.6226
		SESEC_RS01130	6.02	77.1545	4	-4.02233	2.98839
		SESEC_RS01135	6.44	113.385	2	-5.63658	16.2621
		SESEC_RS01140	0.36	5.48463	1	-3.73489	1.04984
		SESEC_RS01145	3.15	53.8135	4	-2.90952	1.84384
		SESEC_RS01150	9.81	94.2464	5	-4.04055	3.41099
		SESEC_RS01155	6.7	95.8112	1	-6.3924	48.5151
		SESEC_RS01160	6.2	90.2744	1	-6.25006	50.231
		SESEC_RS01165	1.56	21.1537	1	-4.39488	2.11149
		SESEC_RS01170	2.17	2.99658	2	0.754816	2.23881
		SESEC_RS01175	8.8	141.55	4	-5.00239	16.8222
		SESEC_RS01180	0.23	3.66878	1	-3.65647	1.03125
		SESEC_RS01185	0.04	1.44146	1	-3.58935	1
		SESEC_RS01190	14.42	478.936	10	-5.53858	703.667
		SESEC_RS01195	0	1	1	N/A	N/A
		SESEC_RS01200	11.19	218.464	11	-4.20875	10.8022
		SESEC_RS01205	9.19	97.7371	2	-5.45045	40.8876
		SESEC_RS01210	3.07	45.0368	1	-5.15413	4.88211
		SESEC_RS01215	1.27	94.4872	16	-2.32508	1.0993
		SESEC_RS01220	0	1	1	N/A	N/A
		SESEC_RS01225	1.38	17.9541	1	-4.08883	1.52418
		SESEC_RS01230	1.21	3978.45	581	-2.77044	1.07527
		SESEC_RS01240	3.11	28.1452	1	-2.84391	1.93908
		SESEC_RS01245	1.78	27.6738	1	-2.75557	1.55856
		SESEC_RS01250	2.11	67.766	4	-3.75894	2.22301
		SESEC_RS01260	1.23	20.3815	1	-4.17948	1.35703
		SESEC_RS01265	1.08	14.2424	1	-3.99463	1.39458
		SESEC_RS01280	1.63	68.3678	7	-2.91942	1.5169
		SESEC_RS01285	0.34	5.04317	1	-3.77491	1.12987
		SESEC_RS01290	2.74	14.5532	2	-0.370737	1.65034
		SESEC_RS01295	3.3	32.278	1	-4.03339	2.21615
		SESEC_RS01300	0.63	8.91561	1	-3.84112	1.16261
		SESEC_RS01305	0.28	4.9328	1	-3.7625	1
		SESEC_RS01310	1.17	16.2487	1	-4.13453	1.50794
		SESEC_RS01315	2.67	8.55451	2	0.0738978	1.61837
		SESEC_RS01320	1.89	28.8674	1	-4.53711	2.07723
		SESEC_RS01325	3.07	38.5371	1	-4.24444	2.45117
		SESEC_RS01330	2.18	3.00658	2	0.769707	2.30871
		SESEC_RS01335	1.52	19.5889	1	-4.15347	1.66756
		SESEC_RS01340	1.25	16.0079	1	-4.06162	1.4977
		SESEC_RS01345	3.75	11.1126	26	3.51425	2.74326
		SESEC_RS01350	1.91	13.1188	1	-1.32587	1.22893
		SESEC_RS01355	11.84	315.599	9	-5.07818	618.694
		SESEC_RS01360	6.59	77.0341	2	-5.03781	11.4406
		SESEC_RS01365	0.68	11.2729	1	-4.00898	1.16667
		SESEC_RS01370	0.47	6.62829	1	-3.78024	1.15842
		SESEC_RS01375	2.29	44.0539	2	-3.98167	1.14943
		SESEC_RS01380	0	1	1	N/A	N/A
		SESEC_RS01385	1.03	1.3311	2	0.959759	1
		SESEC_RS01390	0.18	3.71878	1	-3.92193	1.04082
		SESEC_RS01395	3.95	32.7895	2	-2.50403	1.98563
		SESEC_RS01400	8.84	136.134	1	-6.95942	174.256
		SESEC_RS01405	2.41	24.7346	1	-2.21552	1.81812
		SESEC_RS01410	26.2	490.009	23	-4.37815	1806.8
		SESEC_RS01415	0	1	1	N/A	N/A
		SESEC_RS01420	0.1	2.34439	1	-3.68889	1
		SESEC_RS01425	0.27	5.06317	1	-3.83117	1
		SESEC_RS01430	0.14	2.54512	1	-3.58935	1
		SESEC_RS01435	2.62	36.1397	1	-4.86031	3.39303
		SESEC_RS01440	0.3	4.31097	1	-3.58935	1
		SESEC_RS01445	3.36	590.755	54	-3.41377	1.70577
		SESEC_RS01450	5.94	100.385	2	-5.34334	12.3736
		SESEC_RS01455	1.62	20.9533	1	-4.21894	1.81484
		SESEC_RS01460	15.34	237.843	7	-5.00021	607.375
		SESEC_RS01465	4.33	32.8195	3	-1.54046	1.65174
		SESEC_RS01470	4.6	35.7987	2	-2.59834	2.37225
		SESEC_RS01475	3.78	25.7479	2	-1.71622	1.67441
		SESEC_RS01480	2.36	33.7624	1	-4.70868	2.75671
		SESEC_RS01485	0.97	16.6898	1	-4.23001	1.37281
		SESEC_RS01490	0	1	1	N/A	N/A
		SESEC_RS01495	0.2	3.33768	1	-3.66736	1.03636
		SESEC_RS01500	3.38	34.9361	2	-2.91106	1.90836
		SESEC_RS01505	2.05	1.66219	2	0.918363	2.67857
		SESEC_RS01510	9.28	251.083	2	-6.89461	138.961
		SESEC_RS01515	1.39	6.15683	2	0.375232	1.03306
		SESEC_RS01520	10.95	175.132	5	-5.01549	64.1677
		SESEC_RS01525	6.63	118.199	4	-4.72832	23.7271
		SESEC_RS01530	2.92	25.9587	1	-3.03771	1.89785
		SESEC_RS01535	1.54	21.1237	1	-4.28204	1.77373
		SESEC_RS01540	0.52	7.01975	1	-3.68246	1.05882
		SESEC_RS01545	0.37	5.585	1	-3.71864	1.0396
		SESEC_RS01550	0.82	11.0926	1	-3.93376	1.27397
		SESEC_RS01555	2.81	47.6949	5	-1.78679	3.19262
		SESEC_RS01560	1.65	22.7988	1	-4.35657	1.8462
		SESEC_RS01565	11.1	156.355	6	-4.55849	68.9978
		SESEC_RS01570	13.73	266.731	11	-4.5146	34.6352
		SESEC_RS01575	4.76	17.1916	4	0.0795434	2.78345
		SESEC_RS01580	0.25	4.36097	1	-3.72014	1
		SESEC_RS01585	0.66	9.03597	1	-3.84112	1.21815
		SESEC_RS01590	16.85	303.563	12	-4.59953	36.1237
		SESEC_RS01595	2.89	28.2256	1	-3.28918	2.10468
		SESEC_RS01600	6.36	52.008	4	-2.90401	2.30693
		SESEC_RS01605	1.85	13.1891	1	-1.49495	1.221
		SESEC_RS01610	0.19	3.10695	1	-3.63	1.03846
		SESEC_RS01615	11.88	326.071	2	-7.28726	11137.8
		SESEC_RS01620	5.45	73.1924	1	-5.16266	9.6758
		SESEC_RS01625	1.23	18.5256	1	-4.21228	1.54117
		SESEC_RS01630	27.23	409.846	16	-4.62877	537.419
		SESEC_RS01635	7.82	136.013	1	-7.00077	113.444
		SESEC_RS01640	2.01	13.0788	1	-1.4594	1.20829
		SESEC_RS01645	7.31	241.213	4	-5.81634	51.5434
		SESEC_RS01650	6.21	72.4602	1	-5.84804	12.2305
		SESEC_RS01665	1.08	18.8667	1	-4.15888	1.29579
		SESEC_RS01670	5.61	72.0991	2	-4.86767	8.51574
		SESEC_RS01675	11.92	117.357	6	-4.11316	7.75825
		SESEC_RS01680	23.16	1505.54	22	-6.08586	8518.09
		SESEC_RS01685	1	40.3426	1	-4.98751	1.01379
		SESEC_RS01690	2.96	12.9884	3	0.228363	1.53963
		SESEC_RS01695	1.8	18.3852	1	-1.97032	1.32651
		SESEC_RS01700	1.33	5.70536	1	-0.563951	1.02669
		SESEC_RS01705	4.7	54.8868	1	-5.38726	5.89096
		SESEC_RS01715	0	1	1	N/A	N/A
		SESEC_RS01720	1	18.8967	1	-1.83356	1
		SESEC_RS01725	0.31	5.05317	1	-3.74805	1.07692
		SESEC_RS01730	5.45	213.89	3	-6.06524	38.1449
		SESEC_RS01735	0.26	4.47134	1	-3.71488	1
		SESEC_RS01740	13.58	118.921	6	-4.15735	8.50373
		SESEC_RS01745	5.84	83.1928	3	-3.307	14.9536
		SESEC_RS01750	6.59	68.7289	3	-4.24815	3.74177
		SESEC_RS01755	0	1	1	N/A	N/A
		SESEC_RS01760	0	1	1	N/A	N/A
		SESEC_RS01765	0.08	1.88293	1	-3.58935	1
		SESEC_RS01770	0.08	1.88293	1	-3.58935	1
		SESEC_RS01775	2.68	13.9213	3	0.12364	1.44638
		SESEC_RS01790	3.18	30.994	1	-3.3728	2.54819
		SESEC_RS01795	29.7	2583.05	280286	6.76802	3.29776
		SESEC_RS01800	2.05	31.7162	28	1.45379	1.39405
		SESEC_RS01805	1.66	10.34	1	-0.98496	1.11946
		SESEC_RS01810	6.23	64.4057	2	-4.05771	5.4228
		SESEC_RS01815	3.53	65.7197	1	-5.6392	7.09684
		SESEC_RS01820	7.8	140.467	2	-6.01054	52.6696
		SESEC_RS01825	0.21	3.43805	1	-3.62412	1
		SESEC_RS01830	0	1	1	N/A	N/A
		SESEC_RS01835	0.08	2.00329	1	-3.68246	1
		SESEC_RS01840	22.35	395.041	8	-5.58197	93000.9
		SESEC_RS01845	10.55	119.403	7	-3.94605	7.63027
		SESEC_RS01850	2.27	18.4956	1	-2.02653	1.39027
		SESEC_RS01860	2.94	30.7833	1	-2.96754	1.85726
		SESEC_RS01865	0.91	11.9955	1	-3.87807	1.24629
		SESEC_RS01870	3.34	18.7563	3	-0.338446	1.55261
		SESEC_RS01875	3.16	30.7433	1	-3.47807	2.2817
		SESEC_RS01880	2.73	14.5132	2	-0.514218	1.58025
		SESEC_RS01885	0.98	14.1721	1	-4.06698	1.37685
		SESEC_RS01890	2.06	14.4632	1	-1.69754	1.21142
		SESEC_RS01895	3.65	10.6211	3	0.373454	2.42454
		SESEC_RS01900	6.69	57.1738	3	-3.84893	3.43213
		SESEC_RS01905	1.92	25.5072	1	-4.42316	2.11961
		SESEC_RS01910	2.04	15.2957	1	-1.7533	1.22793
		SESEC_RS01915	11.79	197.881	5	-5.21415	484.033
		SESEC_RS01920	0.13	2.43476	1	-3.58935	1
		SESEC_RS01925	0.43	6.15683	1	-3.73574	1.09615
		SESEC_RS01930	0	1	1	N/A	N/A
		SESEC_RS01935	0	1	1	N/A	N/A
		SESEC_RS01940	0	1	1	N/A	N/A
		SESEC_RS01945	8.29	115.912	4	-4.70854	21.1518
		SESEC_RS01950	1.11	16.5294	1	-4.15491	1.46839
		SESEC_RS01955	1.45	19.4885	1	-4.25078	1.78483
		SESEC_RS01960	4.59	106.283	2	-5.50944	7.9448
		SESEC_RS01965	7.85	77.2749	3	-4.46075	6.29098
		SESEC_RS01970	8.38	272.749	7	-5.22836	18.0477
		SESEC_RS01975	11.14	164.66	3	-5.6681	376.996
		SESEC_RS01980	7.87	324.386	4	-6.28504	92.7234
		SESEC_RS01985	4.36	58.7485	1	-4.97245	4.75817
		SESEC_RS01990	0.91	32.2277	1	-4.69781	1
		SESEC_RS01995	1.91	15.0246	1	-1.40965	1.18097
		SESEC_RS02000	0.52	8.86524	1	-3.9827	1.13793
		SESEC_RS02005	1.03	18.3852	1	-1.9713	1.01351
		SESEC_RS02010	4.5	176.817	4	-5.36074	17.5891
		SESEC_RS02015	0.09	2.11366	1	-3.67182	1
		SESEC_RS02020	0.01	1.11037	1	-3.58935	1
		SESEC_RS02025	0.08	2.00329	1	-3.68246	1
		SESEC_RS02030	0	1	1	N/A	N/A
		SESEC_RS02035	0	1	1	N/A	N/A
		SESEC_RS02040	0.01	1.11037	1	-3.58935	1
		SESEC_RS02045	0	1	1	N/A	N/A
		SESEC_RS02050	0	1	1	N/A	N/A
		SESEC_RS02055	0	1	1	N/A	N/A
		SESEC_RS02060	0.02	1.22073	1	-3.58935	1
		SESEC_RS02065	0.05	1.55183	1	-3.58935	1
		SESEC_RS02070	1	1	1	0	1
		SESEC_RS02075	9.35	93.4039	5	-4.00113	7.38677
		SESEC_RS02080	0.2	3.20732	1	-3.58935	1
		SESEC_RS02085	3.84	14.5132	3	0.070459	2.01571
		SESEC_RS02090	1.96	12.7177	1	-1.45419	1.16382
		SESEC_RS02095	0.69	9.56744	1	-4.03254	1.38277
		SESEC_RS02100	0.02	1.22073	1	-3.58935	1
		SESEC_RS02105	11.02	128.671	13	-3.13371	7.90372
		SESEC_RS02110	7.62	93.4039	11	-2.90676	4.79542
		SESEC_RS02115	0.11	2.21402	1	-3.58935	1
		SESEC_RS02120	7.43	137.939	1	-6.93656	143.359
		SESEC_RS02125	8.89	467.982	8	-5.83283	36.7632
		SESEC_RS02130	2.72	45.9997	1	-5.20244	3.89109
		SESEC_RS02135	4.93	78.7293	1	-5.25473	10.4827
		SESEC_RS02145	4.09	54.7665	1	-5.3055	3.87117
		SESEC_RS02150	5.74	78.7193	2	-5.00683	5.30949
		SESEC_RS02155	0	1	1	N/A	N/A
		SESEC_RS02160	10.87	176.697	3	-5.76066	106.453
		SESEC_RS02170	1.62	23.2402	1	-2.52085	1.35449
		SESEC_RS02175	1.26	17.3619	1	-4.20679	1.61154
		SESEC_RS02180	1.43	26.4701	1	-2.72019	1.27443
		SESEC_RS02185	0.14	2.55512	1	-3.64594	1.05405
		SESEC_RS02190	0	1	1	N/A	N/A
		SESEC_RS02195	1.02	1.22073	1	-0.0267023	1
		SESEC_RS02200	0	1	1	N/A	N/A
		SESEC_RS02205	1	8.50414	1	-0.761267	1
		SESEC_RS02210	2.76	14.0217	3	0.0422072	1.49562
		SESEC_RS02215	21.44	563.192	7	-6.30402	69328.8
		SESEC_RS02220	7.19	117.597	4	-4.70982	7.89776
		SESEC_RS02225	7.71	72.4602	3	-4.22371	4.12179
		SESEC_RS02235	1.01	14.0417	1	-4.04019	1.38225
		SESEC_RS02240	1.65	9.22671	1	-1.05884	1.05327
		SESEC_RS02245	9.5	136.615	2	-5.9238	57.9318
		SESEC_RS02250	0.5	6.58829	1	-3.71184	1.12174
		SESEC_RS02255	0.13	2.43476	1	-3.58935	1
		SESEC_RS02260	0.95	12.9784	1	-3.98989	1.33526
		SESEC_RS02265	2.34	18.3652	1	-2.08213	1.35334
		SESEC_RS02270	2.1	16.4994	1	-1.76582	1.27119
		SESEC_RS02275	1.12	2.32439	1	-0.168172	1
		SESEC_RS02280	1.46	19.0774	1	-4.16905	1.67271
		SESEC_RS02285	1.97	13.9013	2	-0.542173	1.25015
		SESEC_RS02290	6.02	116.394	3	-5.11061	3.99889
		SESEC_RS02295	4.3	59.3404	1	-5.57854	7.10268
		SESEC_RS02300	13.43	317.525	5	-5.93599	76.3841
		SESEC_RS02305	9.81	223.399	2	-6.72991	815.616
		SESEC_RS02310	11.18	217.862	8	-4.6736	37.5017
		SESEC_RS02315	6.38	55.609	3	-3.84257	2.57443
		SESEC_RS02320	5.2	88.3485	5	-3.91904	2.1867
		SESEC_RS02325	2.32	31.3851	1	-2.99651	1.6405
		SESEC_RS02330	0.99	13.0788	1	-3.96716	1.36182
		SESEC_RS02335	0.69	9.00597	1	-3.81286	1.2153
		SESEC_RS02340	4.17	19.95	3	-0.405463	1.90655
		SESEC_RS02350	2.56	22.6284	1	-2.60442	1.6835
		SESEC_RS02355	3.14	27.413	1	-2.94093	1.98835
		SESEC_RS02360	2.81	26.119	1	-2.66483	1.85169
		SESEC_RS02365	10.2	110.616	4	-4.5645	8.29187
		SESEC_RS02370	7.46	52.4795	7	-2.54325	2.41894
		SESEC_RS02375	2.44	11.1026	2	-0.214982	1.49509
		SESEC_RS02380	3.46	24.0828	2	-1.54455	1.40199
		SESEC_RS02385	2.05	28.5867	1	-4.48811	2.21673
		SESEC_RS02390	0.32	4.55171	1	-3.63826	1.04651
		SESEC_RS02395	1.75	24.2432	1	-4.43796	2.03239
		SESEC_RS02400	0.3	4.70207	1	-3.75928	1.08
		SESEC_RS02405	1	7.53122	2	0.219742	1
		SESEC_RS02410	0.05	1.55183	1	-3.58935	1
		SESEC_RS02415	5.37	22.1466	4	0.139383	2.56653
		SESEC_RS02420	2.74	38.3463	1	-4.95116	3.90998
		SESEC_RS02425	5.55	60.4336	2	-4.01875	4.4887
		SESEC_RS02430	2.78	24.1028	2	-1.38459	1.5079
		SESEC_RS02435	2.27	60.4336	3	-3.4397	2.42541
		SESEC_RS02440	0.06	1.66219	1	-3.58935	1
		SESEC_RS02445	0.05	1.55183	1	-3.58935	1
		SESEC_RS02450	0.16	3.00658	1	-3.68246	1
		SESEC_RS02455	3.96	55.4886	5	-3.00643	2.67446
		SESEC_RS02465	1.53	20.0204	1	-4.23931	1.81481
		SESEC_RS02470	4.28	22.3173	3	-0.658019	1.83865
		SESEC_RS02475	2.62	39.0185	1	-4.14072	2.31601
		SESEC_RS02480	2.43	35.2168	1	-4.87292	3.19546
		SESEC_RS02485	2.43	34.1035	1	-4.70528	2.75221
		SESEC_RS02490	1.67	38.176	1	-4.87547	1.82382
		SESEC_RS02495	16.88	109.533	9	-3.39981	3.04147
		SESEC_RS02500	23.31	508.305	14	-5.15141	6795.12
		SESEC_RS02505	7.8	71.9788	3	-4.38739	5.14151
		SESEC_RS02510	4.51	25.2865	4	-0.547515	2.51202
		SESEC_RS02515	2.69	9.12634	2	-0.00675908	1.56833
		SESEC_RS02520	0.06	1.66219	1	-3.58935	1
		SESEC_RS02525	6.54	56.3412	3	-3.35166	3.11731
		SESEC_RS02530	0.27	4.00988	1	-3.68246	1.09091
		SESEC_RS02535	0.12	2.44476	1	-3.65075	1
		SESEC_RS02540	0	1	1	N/A	N/A
		SESEC_RS02545	2.34	20.4215	1	-2.05422	1.58049
		SESEC_RS02555	4.28	290.804	6	-5.52245	1.77176
		SESEC_RS02560	3.43	39.1489	1	-3.97259	2.54201
		SESEC_RS02565	3.23	23.1399	2	-1.38032	1.32262
		SESEC_RS02570	8.65	94.7279	3	-4.61555	8.61466
		SESEC_RS02575	5.62	42.0577	3	-2.07468	2.38412
		SESEC_RS02580	0.44	7.45085	1	-3.85944	1.05128
		SESEC_RS02585	6.81	37.4538	4	-2.09995	2.14934
		SESEC_RS02590	1.39	6.84902	1	-0.690839	1.04457
		SESEC_RS02595	0.02	1.23073	1	-4.58935	3
		SESEC_RS02600	1.07	13.6306	1	-3.89084	1.30828
		SESEC_RS02605	9.13	74.6268	4	-3.90747	3.60154
		SESEC_RS02610	0.49	7.08975	1	-3.82451	1.14953
		SESEC_RS02615	0.52	7.42085	1	-3.8072	1.13793
		SESEC_RS02620	1.17	3.35768	1	-0.246842	1.00865
		SESEC_RS02635	0.21	3.43805	1	-3.62412	1
		SESEC_RS02640	0.61	8.24341	1	-3.84488	1.22791
		SESEC_RS02645	1.36	54.1746	1	-4.91432	1.28708
		SESEC_RS02655	2.7	36.2801	1	-4.82633	3.47154
		SESEC_RS02660	0.32	5.18354	1	-3.86311	1.14085
		SESEC_RS02665	2.75	15.8472	3	0.105094	1.59846
		SESEC_RS02670	1.4	6.07646	1	-0.545547	1.03002
		SESEC_RS02675	7.16	64.6464	3	-3.53902	3.75055
		SESEC_RS02680	16	282.86	10	-4.74836	678.099
		SESEC_RS02685	37.05	869.402	43	-4.31768	968232
		SESEC_RS02690	11.8	182.475	4	-5.41632	321.064
		SESEC_RS02695	8.61	80.4044	4	-3.84728	4.84731
		SESEC_RS02700	6.29	86.7838	3	-4.53329	5.32399
		SESEC_RS02705	2.37	34.575	1	-4.69805	2.69595
		SESEC_RS02715	0.13	2.44476	1	-3.65075	1.05882
		SESEC_RS02720	0.9	11.2833	1	-3.84594	1.26109
		SESEC_RS02725	0.64	9.31671	1	-3.93124	1.24229
		SESEC_RS02730	2.15	15.3557	1	-1.52022	1.30419
		SESEC_RS02735	3.31	20.2611	2	-1.27668	1.49749
		SESEC_RS02740	5.01	56.2108	1	-5.43114	6.49947
		SESEC_RS02745	5.39	50.5636	6	-2.21321	3.12353
		SESEC_RS02750	9.47	640.828	22	-4.83351	396.911
		SESEC_RS02755	2.27	32.9099	1	-4.63352	2.53834
		SESEC_RS02760	1.87	12.858	2	-0.390879	1.15271
		SESEC_RS02765	3.84	26.9516	2	-1.73367	1.78467
		SESEC_RS02770	4.88	72.5806	2	-4.83022	5.35871
		SESEC_RS02775	2.39	21.0837	1	-2.43126	1.50011
		SESEC_RS02780	10.72	159.485	9	-4.00036	6.6495
		SESEC_RS02785	4.9	68.3678	1	-5.6852	5.65687
		SESEC_RS02790	8.96	101.107	4	-4.45269	6.50042
		SESEC_RS02795	1.12	14.8943	1	-4.09983	1.55969
		SESEC_RS02800	9.75	165.262	3	-5.63302	24.2024
		SESEC_RS02805	3.6	58.3774	1	-5.58067	7.93322
		SESEC_RS02810	0.03	1.3311	1	-3.58935	1
		SESEC_RS02815	11.1	191.261	9	-4.2908	765.572
		SESEC_RS02820	5.83	48.8985	3	-2.58356	2.11641
		SESEC_RS02825	12.53	200.289	2	-6.57057	1352.86
		SESEC_RS02830	1.23	16.0479	1	-4.10488	1.58524
		SESEC_RS02835	1.17	2.87622	1	-0.244474	1
		SESEC_RS02840	4.17	58.2571	3	-3.96772	4.79764
		SESEC_RS02845	2.81	25.3868	1	-2.72078	1.79582
		SESEC_RS02850	4.18	70.7751	1	-5.80854	10.2722
		SESEC_RS02855	14.74	207.751	5	-5.29625	678.07
		SESEC_RS02860	4.6	429.706	15	-4.80008	7.58162
		SESEC_RS02865	0	1	1	N/A	N/A
		SESEC_RS02870	0.01	1.11037	1	-3.58935	1
		SESEC_RS02875	1.92	23.0195	1	-2.37482	1.20773
		SESEC_RS02880	0.04	1.44146	1	-3.58935	1
		SESEC_RS02885	0.01	1.11037	1	-3.58935	1
		SESEC_RS02890	1.86	13.761	1	-1.61443	1.15302
		SESEC_RS02895	0.11	2.22402	1	-3.66335	1.07143
		SESEC_RS02900	5.56	112.301	1	-6.58189	39.7059
		SESEC_RS02905	18.46	409.605	9	-5.46094	780.799
		SESEC_RS02910	0.59	8.80524	1	-3.84376	1.13636
		SESEC_RS02915	0.37	5.9261	1	-3.73272	1
		SESEC_RS02920	3.51	113.264	1	-6.65847	8.47406
		SESEC_RS02925	7.83	146.606	2	-5.9972	69.54
		SESEC_RS02930	11.84	167.91	1	-7.2665	1382.83
		SESEC_RS02935	2.16	89.5522	1	-6.20328	2.64717
		SESEC_RS02945	1.21	15.5065	1	-3.96107	1.38372
		SESEC_RS02950	2.31	5.9261	2	0.396398	1.76768
		SESEC_RS02955	28.73	747.351	20	-5.2047	748410
		SESEC_RS02960	2.68	24.3335	1	-2.46809	1.65461
		SESEC_RS02965	13.46	3700.53	65	-5.82552	73.1371
		SESEC_RS02970	2.96	13.2791	2	-0.202322	1.71929
		SESEC_RS02975	0	1	1	N/A	N/A
		SESEC_RS02980	0.12	2.32439	1	-3.58935	1
		SESEC_RS02985	1.02	1.22073	1	-0.0267023	1
		SESEC_RS02990	0.75	9.70817	1	-3.84725	1.25467
		SESEC_RS02995	9.23	106.885	3	-5.0006	34.8194
		SESEC_RS03000	10.05	161.17	3	-5.65539	162.497
		SESEC_RS03005	0.38	5.72536	1	-3.78408	1.11236
		SESEC_RS03010	3.22	34.2339	2	-2.55384	1.9838
		SESEC_RS03015	3.09	30.9437	1	-2.63575	2.35411
		SESEC_RS03020	0	1	1	N/A	N/A
		SESEC_RS03025	8.19	84.3864	7	-2.54084	2.55989
		SESEC_RS03035	2.38	18.1545	1	-1.92333	1.41529
		SESEC_RS03040	0.7	9.9589	1	-3.88959	1.19913
		SESEC_RS03050	8.32	99.5425	3	-4.76445	8.68963
		SESEC_RS03055	0.01	1.11037	1	-3.58935	1
		SESEC_RS03060	6.52	72.4602	3	-4.28354	4.93003
		SESEC_RS03065	1.94	135.171	4	-4.95199	1.89913
		SESEC_RS03070	3.73	27.7741	2	-1.92916	1.58269
		SESEC_RS03075	20.44	254.092	10	-4.59591	268.986
		SESEC_RS03080	0.03	1.3311	1	-3.58935	1
		SESEC_RS03085	0.86	15.2757	1	-3.99402	1.08451
		SESEC_RS03090	0	1	1	N/A	N/A
		SESEC_RS03095	8.11	97.0149	3	-4.79359	11.7981
		SESEC_RS03100	7.36	117.959	1	-6.72531	174.148
		SESEC_RS03105	0.4	5.9361	1	-3.74433	1.08
		SESEC_RS03110	7.79	123.014	4	-4.74849	9.86961
		SESEC_RS03115	25.41	271.305	23	-3.48666	13.3716
		SESEC_RS03120	2.77	78.3582	1	-5.85785	3.44085
		SESEC_RS03125	3.48	37.5038	1	-3.31633	3.02377
		SESEC_RS03130	0.02	1.22073	1	-3.58935	1
		SESEC_RS03135	0.54	7.44085	1	-3.84212	1.19902
		SESEC_RS03140	2.56	36.6212	1	-4.79458	2.9616
		SESEC_RS03145	0.21	3.91951	1	-3.74645	1
		SESEC_RS03150	0.41	6.15683	1	-3.73574	1.05556
		SESEC_RS03155	8.64	81.2469	7	-3.19974	6.19866
		SESEC_RS03160	11.91	553.201	38	-3.8379	2.20277
		SESEC_RS03165	9.01	51.7673	7	-2.07077	1.72745
		SESEC_RS03170	2.52	10.2096	2	-0.0125913	1.58574
		SESEC_RS03175	0.64	8.41414	1	-3.75758	1.14967
		SESEC_RS03180	2.2	18.4252	2	-0.780213	1.37288
		SESEC_RS03185	27.65	635.411	10	-5.95785	442458
		SESEC_RS03190	8.54	587.626	9	-6.00245	4.23631
		SESEC_RS03195	5.14	59.5911	2	-3.97706	4.01672
		SESEC_RS03200	6.32	136.134	6	-4.34512	2.9697
		SESEC_RS03205	7.43	127.467	1	-6.88063	255.29
		SESEC_RS03210	2.62	43.2313	1	-4.31014	2.47185
		SESEC_RS03215	0	1	1	N/A	N/A
		SESEC_RS03220	7.33	32.1977	6	-0.782651	2.01952
		SESEC_RS03225	11.76	182.715	4	-5.41999	176.642
		SESEC_RS03230	2.24	29.9207	1	-4.55685	2.52076
		SESEC_RS03235	6.14	101.107	2	-5.45176	25.5396
		SESEC_RS03240	5.2	81.2469	1	-6.14548	22.7832
		SESEC_RS03245	6.81	194.632	6	-4.91208	152.785
		SESEC_RS03250	1.91	13.5402	1	-1.53359	1.17825
		SESEC_RS03255	0.16	3.00658	1	-3.68246	1
		SESEC_RS03260	0.1	2.23402	1	-3.75928	1.08
		SESEC_RS03265	0.42	6.35756	1	-3.69627	1
		SESEC_RS03270	0	1	1	N/A	N/A
		SESEC_RS03280	8	411.41	14	-4.83322	2.26652
		SESEC_RS03285	0	1	1	N/A	N/A
		SESEC_RS03290	3.65	26.139	2	-1.49847	1.851
		SESEC_RS03295	22.4	556.692	11	-5.63456	518.899
		SESEC_RS03300	0.05	1.55183	1	-3.58935	1
		SESEC_RS03305	2.5	22.558	1	-2.2417	1.54004
		SESEC_RS03310	3.77	24.0728	2	-1.62337	1.64708
		SESEC_RS03315	6.93	48.7682	5	-2.11138	2.3095
		SESEC_RS03320	3.36	57.6652	2	-3.92911	4.77207
		SESEC_RS03325	0.12	2.32439	1	-3.58935	1
		SESEC_RS03330	5.86	86.7838	1	-6.21102	18.1388
		SESEC_RS03335	2.48	200.409	1	-7.57409	1.36505
		SESEC_RS03340	0.76	10.1796	1	-3.87792	1.24909
		SESEC_RS03345	0.42	6.09646	1	-3.86143	1.22137
		SESEC_RS03350	7.8	135.05	6	-4.34458	5.77394
		SESEC_RS03355	2.36	32.2277	1	-4.74538	3.17535
		SESEC_RS03360	2.86	24.4239	1	-2.69895	1.69306
		SESEC_RS03365	10.65	195.233	6	-4.92416	60.9897
		SESEC_RS03370	0.04	1.44146	1	-3.58935	1
		SESEC_RS03375	4.21	41.5562	2	-3.00549	2.48145
		SESEC_RS03380	5.87	61.6273	2	-4.5936	6.07392
		SESEC_RS03385	6.69	301.155	4	-6.16959	20.2801
		SESEC_RS03390	12.51	184.28	4	-5.42051	45.1743
		SESEC_RS03395	5.7	80.4044	1	-6.0517	17.0006
		SESEC_RS03400	13.9	142.995	8	-4.03704	16.1959
		SESEC_RS03405	9.1	216.297	9	-4.51261	27.4474
		SESEC_RS03410	0.64	8.89561	1	-3.79633	1.14967
		SESEC_RS03420	0.22	3.80915	1	-3.782	1.07143
		SESEC_RS03425	2.32	31.6158	1	-4.66993	2.80662
		SESEC_RS03430	1.61	21.0133	1	-4.34825	2.04644
		SESEC_RS03435	3.6	21.3344	2	-1.36697	1.55468
		SESEC_RS03440	2.37	26.3198	4	-1.02911	1.25516
		SESEC_RS03445	0.43	6.05646	1	-3.782	1.14894
		SESEC_RS03450	1.29	16.8405	1	-4.08355	1.53927
		SESEC_RS03455	1.69	26.8412	1	-4.52418	1.82633
		SESEC_RS03460	0.94	12.888	1	-4.03162	1.4106
		SESEC_RS03465	17.63	230.862	6	-5.18091	301.346
		SESEC_RS03470	4.47	758.545	52	-3.84992	1.53307
		SESEC_RS03475	3.9	44.0739	1	-4.28135	3.16191
		SESEC_RS03480	2.09	15.6668	1	-1.71639	1.23124
		SESEC_RS03485	0.66	8.73524	1	-3.74982	1.11765
		SESEC_RS03490	2.02	30.3922	1	-4.56249	2.1296
		SESEC_RS03495	2.09	85.3394	10	-2.78651	2.35946
		SESEC_RS03500	1.25	17.4323	1	-4.12121	1.47767
		SESEC_RS03505	1.21	63.6835	1	-5.71424	1.16791
		SESEC_RS03510	1.67	24.1228	1	-4.43666	2.03971
		SESEC_RS03515	0	1	1	N/A	N/A
		SESEC_RS03520	3.47	22.7388	2	-1.67771	1.38023
		SESEC_RS03525	2.98	15.7672	2	-0.805361	1.35829
		SESEC_RS03530	1.01	1.11037	1	-0.0132894	1
		SESEC_RS03535	2.23	49.7311	1	-4.43414	1.17647
		SESEC_RS03540	0.14	2.54512	1	-3.58935	1
		SESEC_RS03545	5.74	107.126	2	-5.41068	11.1773
		SESEC_RS03550	1.1	14.2724	1	-4.0627	1.5089
		SESEC_RS03555	1.33	21.7355	1	-4.34825	1.55385
		SESEC_RS03560	0.32	4.67207	1	-3.66335	1.04651
		SESEC_RS03565	1.22	16.2587	1	-4.07805	1.51137
		SESEC_RS03570	0.01	1.11037	1	-3.58935	1
		SESEC_RS03575	2.36	34.615	1	-4.83442	3.27708
		SESEC_RS03580	1.33	19.1274	1	-4.26119	1.67184
		SESEC_RS03590	2.3	32.1477	3	-2.66213	1.17759
		SESEC_RS03595	1.13	11.9551	1	-1.19485	1.07914
		SESEC_RS03600	1.32	17.3119	1	-4.08816	1.56972
		SESEC_RS03605	0.26	3.87951	1	-3.6185	1.0274
		SESEC_RS03610	0.25	3.90951	1	-3.72686	1.1
		SESEC_RS03615	1.77	14.0917	1	-1.30084	1.20849
		SESEC_RS03620	0.22	3.55841	1	-3.65974	1.03279
		SESEC_RS03625	0.1	2.10366	1	-3.58935	1
		SESEC_RS03630	0.08	2.00329	1	-3.68246	1
		SESEC_RS03640	2.74	24.6246	1	-3.1234	1.67304
		SESEC_RS03645	0.04	1.44146	1	-3.58935	1
		SESEC_RS03650	6.66	54.8868	3	-3.78375	2.36954
		SESEC_RS03655	6.23	29.5796	5	-0.649069	2.09704
		SESEC_RS03660	0.25	3.99988	1	-3.64825	1
		SESEC_RS03665	1.38	18.8967	1	-4.24882	1.75173
		SESEC_RS03670	3.76	25.3968	2	-1.63034	1.68012
		SESEC_RS03675	3.75	26.2194	2	-1.8285	1.63388
		SESEC_RS03680	14.38	176.817	6	-4.80148	29.5989
		SESEC_RS03685	0.92	13.4399	1	-3.97407	1.24542
		SESEC_RS03690	0.57	7.99268	1	-3.82804	1.16529
		SESEC_RS03705	0.32	4.69207	1	-3.72428	1.10526
		SESEC_RS03710	0.81	11.3733	1	-3.99338	1.30631
		SESEC_RS03720	0.01	1.11037	1	-3.58935	1
		SESEC_RS03725	1.41	18.8567	1	-4.16757	1.64448
		SESEC_RS03730	2.52	7.74195	2	0.151003	1.61912
		SESEC_RS03735	4.13	35.2068	2	-2.42718	2.03414
		SESEC_RS03740	4.02	51.8777	1	-5.25986	4.25774
		SESEC_RS03745	0	1	1	N/A	N/A
		SESEC_RS03750	2.52	20.7226	1	-2.41519	1.46044
		SESEC_RS03755	7.92	177.54	3	-5.79872	66.9668
		SESEC_RS03760	5.3	207.511	3	-6.03671	50.4161
		SESEC_RS03765	0	1	1	N/A	N/A
		SESEC_RS03775	4.72	37.4738	2	-2.75719	2.40511
		SESEC_RS03780	0.53	6.90939	1	-3.68451	1.09302
		SESEC_RS03785	0.51	6.89939	1	-3.65599	1.03374
		SESEC_RS03790	0.02	1.22073	1	-3.58935	1
		SESEC_RS03800	2.2	19.7093	1	-1.98085	1.2794
		SESEC_RS03805	17.22	359.533	4	-6.43935	319028
		SESEC_RS03815	7.25	114.227	1	-6.60427	27.1711
		SESEC_RS03820	0.96	14.1521	1	-4.04683	1.31931
		SESEC_RS03825	6.04	90.7558	1	-6.32307	16.6489
		SESEC_RS03830	1.16	16.0579	1	-4.12488	1.56437
		SESEC_RS03835	11.68	456.548	18	-4.62145	1965.26
		SESEC_RS03840	3.85	27.5434	3	-1.24196	1.73248
		SESEC_RS03845	0.58	9.06597	1	-3.88891	1.14924
		SESEC_RS03850	3.9	37.9752	2	-2.42421	1.72227
		SESEC_RS03855	18.69	403.105	2	-7.61972	979715
		SESEC_RS03860	5.96	13.0888	6	1.16256	6.0917
		SESEC_RS03865	1.04	17.5627	1	-4.15108	1.26447
		SESEC_RS03875	1.23	15.5265	1	-3.98054	1.44126
		SESEC_RS03880	3.52	20.2911	2	-1.10284	1.59768
		SESEC_RS03885	3.61	22.0766	2	-1.24516	1.69618
		SESEC_RS03890	7.28	48.3971	5	-2.44804	2.06893
		SESEC_RS03895	5.7	52.971	2	-3.82781	3.55014
		SESEC_RS03900	0.05	1.67219	1	-3.74136	1
		SESEC_RS03905	0	1	1	N/A	N/A
		SESEC_RS03910	0.14	2.66549	1	-3.64182	1
		SESEC_RS03915	6.39	110.857	1	-6.64119	45.0234
		SESEC_RS03920	9.65	76.9138	5	-3.74152	4.55155
		SESEC_RS03925	5.18	101.95	2	-5.4293	12.1126
		SESEC_RS03930	0.15	2.79585	1	-3.76623	1.11429
		SESEC_RS03935	0.02	1.22073	1	-3.58935	1
		SESEC_RS03940	1.74	12.4166	1	-1.25281	1.2198
		SESEC_RS03945	2.28	6.99939	2	0.369986	1.78177
		SESEC_RS03950	0.55	7.53122	1	-3.77743	1.16079
		SESEC_RS03955	5.34	65.9605	4	-3.72532	5.74243
		SESEC_RS03960	2.62	36.7716	1	-4.8739	3.43775
		SESEC_RS03965	13.74	226.769	5	-5.42148	423.013
		SESEC_RS03970	5.83	180.188	7	-4.59576	3.15842
		SESEC_RS03975	26.78	1699.32	25	-6.0788	828421
		SESEC_RS03980	3.94	184.882	7	-4.63362	9.14308
		SESEC_RS03985	3.57	23.7617	2	-1.25184	1.7382
		SESEC_RS03990	4.47	25.6176	3	-1.21758	1.73836
		SESEC_RS03995	2.6	20.2811	1	-2.15715	1.52075
		SESEC_RS04000	1.18	2.99658	1	-0.245184	1.00604
		SESEC_RS04005	0.42	5.9761	1	-3.81237	1.19424
		SESEC_RS04010	2.56	85.219	1	-6.20624	1.42508
		SESEC_RS04015	0	1	1	N/A	N/A
		SESEC_RS04020	0.12	2.44476	1	-3.65075	1
		SESEC_RS04025	7.02	80.5247	3	-4.58034	10.0608
		SESEC_RS04030	3.85	79.6822	1	-6.03802	6.82722
		SESEC_RS04035	1.79	10.5407	1	-1.0986	1.14754
		SESEC_RS04040	2.1	21.7958	1	-2.51925	1.17739
		SESEC_RS04050	13.57	105.802	7	-3.76605	3.34028
		SESEC_RS04055	1	4.25061	1	-0.3619	1
		SESEC_RS04065	4.81	31.9369	3	-2.03909	1.87674
		SESEC_RS04070	0.69	11.2529	1	-3.92796	1.13503
		SESEC_RS04075	1.21	15.6768	1	-4.05262	1.54039
		SESEC_RS04080	6.47	97.4963	3	-4.84762	6.80016
		SESEC_RS04085	0.53	8.97561	1	-3.92808	1.1102
		SESEC_RS04090	0.95	35.7987	1	-4.85682	1
		SESEC_RS04095	0	1	1	N/A	N/A
		SESEC_RS04100	1	1	2	1	1
		SESEC_RS04105	0.4	5.84573	1	-3.79245	1.14716
		SESEC_RS04110	0.39	5.51463	1	-3.83328	1.22783
		SESEC_RS04115	2.21	17.4023	1	-2.07152	1.36257
		SESEC_RS04120	5.53	66.3316	1	-5.07955	8.59287
		SESEC_RS04125	1.31	16.7801	1	-4.19965	1.77688
		SESEC_RS04130	0.02	1.22073	1	-3.58935	1
		SESEC_RS04135	0.18	3.00658	1	-3.68246	1.09091
		SESEC_RS04140	1.38	5.72536	1	-0.527662	1.03093
		SESEC_RS04145	4.24	41.4358	2	-3.07986	2.83263
		SESEC_RS04150	0	1	1	N/A	N/A
		SESEC_RS04155	1.52	7.42085	1	-0.757716	1.04665
		SESEC_RS04160	0.19	3.09695	1	-3.58935	1
		SESEC_RS04165	5.94	90.0336	1	-6.23203	34.693
		SESEC_RS04170	5.13	80.0433	1	-6.0813	17.1651
		SESEC_RS04175	0	1	1	N/A	N/A
		SESEC_RS04180	8.79	81.4877	15	-2.21474	1.81657
		SESEC_RS04185	10.48	161.651	3	-5.62465	203.75
		SESEC_RS04190	4.55	33.5417	3	-1.5627	2.24495
		SESEC_RS04195	3.52	42.2784	1	-4.01352	2.58691
		SESEC_RS04200	3.52	23.9424	2	-1.70976	1.44552
		SESEC_RS04205	1.81	11.1426	1	-1.09967	1.1498
		SESEC_RS04210	4.01	34.3743	2	-2.27358	2.23086
		SESEC_RS04215	0	1	1	N/A	N/A
		SESEC_RS04220	0	1	1	N/A	N/A
		SESEC_RS04225	0	1	1	N/A	N/A
		SESEC_RS04230	0.04	1.44146	1	-3.58935	1
		SESEC_RS04235	0	1	1	N/A	N/A
		SESEC_RS04240	0	1	1	N/A	N/A
		SESEC_RS04245	0	1	1	N/A	N/A
		SESEC_RS04250	0	1	1	N/A	N/A
		SESEC_RS04255	1.99	23.7617	1	-2.24142	1.52967
		SESEC_RS04260	13.55	405.512	8	-5.61741	2223.36
		SESEC_RS04265	2.43	42.6295	1	-5.03505	3.20661
		SESEC_RS04270	5.97	73.4232	4	-3.84891	5.1699
		SESEC_RS04275	0.01	1.11037	1	-3.58935	1
		SESEC_RS04280	0	1	1	N/A	N/A
		SESEC_RS04285	0.11	2.33439	1	-3.65647	1
		SESEC_RS04290	17.31	2438.01	26	-6.54344	3376.51
		SESEC_RS04295	12.26	194.752	7	-4.67925	28.831
		SESEC_RS04300	11.1	430.308	8	-5.70837	2628.93
		SESEC_RS04305	0.17	3.00658	1	-3.68246	1.04348
		SESEC_RS04310	7.55	2159.48	141	-3.92788	1.74097
		SESEC_RS04315	1.96	12.6273	1	-1.35711	1.20316
		SESEC_RS04320	2.01	13.771	1	-1.57567	1.18483
		SESEC_RS04325	2.06	30.0311	1	-4.58906	2.20293
		SESEC_RS04330	2.92	21.0837	2	-1.43018	1.49024
		SESEC_RS04335	5.47	117.838	2	-5.67698	13.6803
		SESEC_RS04340	0.04	1.56183	1	-3.782	1
		SESEC_RS04345	9.42	232.065	11	-4.31606	11.7633
		SESEC_RS04355	7.3	101.95	1	-6.46852	50.8291
		SESEC_RS04360	1.21	3.31768	1	-0.308561	1
		SESEC_RS04365	1.1	17.5727	1	-4.20453	1.36143
		SESEC_RS04370	0.43	6.38756	1	-3.75236	1.07339
		SESEC_RS04375	0.61	8.44414	1	-3.80695	1.16009
		SESEC_RS04380	2.52	26.169	1	-2.27714	1.92413
		SESEC_RS04385	4.07	38.0756	2	-2.75274	2.29569
		SESEC_RS04390	0.56	7.42085	1	-3.8072	1.22222
		SESEC_RS04395	1.47	6.39756	1	-0.626	1.05327
		SESEC_RS04400	4.14	2.54512	4	1.80179	18.7055
		SESEC_RS04405	2.11	30.4022	2	-2.22843	1.95119
		SESEC_RS04410	4.49	34.9561	2	-2.51515	2.13631
		SESEC_RS04415	0.51	8.07305	1	-3.74871	1
		SESEC_RS04420	5.39	197.641	1	-7.51819	45.4939
		SESEC_RS04425	1	1	1	0	1
		SESEC_RS04430	0.07	1.77256	1	-3.58935	1
		SESEC_RS04435	3.46	53.3221	1	-5.39934	6.10847
		SESEC_RS04440	0	1	1	N/A	N/A
		SESEC_RS04445	0	1	1	N/A	N/A
		SESEC_RS04450	0	1	1	N/A	N/A
		SESEC_RS04455	0	1	1	N/A	N/A
		SESEC_RS04465	0.08	1.88293	1	-3.58935	1
		SESEC_RS04470	1.14	2.78585	1	-0.199586	1
		SESEC_RS04475	4.44	20.6622	3	-0.461316	1.92351
		SESEC_RS04480	0.37	5.2239	1	-3.65255	1.0396
		SESEC_RS04485	0.02	1.22073	1	-3.58935	1
		SESEC_RS04490	3.49	9.08597	3	0.772889	3.03919
		SESEC_RS04495	2	15.2654	2	-0.403771	1.23617
		SESEC_RS04500	17.57	202.215	6	-4.99155	94.4856
		SESEC_RS04505	7.32	47.083	4	-2.42156	2.14546
		SESEC_RS04510	17.39	276.601	5	-5.72019	824.715
		SESEC_RS04515	3.87	41.7869	1	-4.23913	3.0635
		SESEC_RS04520	3.61	75.7101	2	-4.93646	2.73519
		SESEC_RS04525	0.48	6.36756	1	-3.70532	1.11514
		SESEC_RS04530	0.1	2.10366	1	-3.58935	1
		SESEC_RS04535	0.01	1.11037	1	-3.58935	1
		SESEC_RS04540	0.92	13.2091	1	-3.9601	1.30447
		SESEC_RS04545	1	5.9161	1	-0.623536	1
		SESEC_RS04550	1.44	7.80195	1	-0.71727	1.07643
		SESEC_RS04555	4.39	20.0504	3	-0.517102	1.87944
		SESEC_RS04560	0.31	4.70207	1	-3.73938	1.10959
		SESEC_RS04565	9.48	97.9778	3	-4.87076	17.3445
		SESEC_RS04570	1.18	3.46805	1	-0.262625	1.01971
		SESEC_RS04575	3.4	62.7206	2	-4.03257	5.46651
		SESEC_RS04580	5.18	164.299	3	-5.66841	7.05554
		SESEC_RS04585	25.38	608.69	8	-6.22293	1.02602e+06
		SESEC_RS04590	3.76	54.0543	2	-3.86996	3.5221
		SESEC_RS04595	2.39	31.5558	1	-4.56937	2.53864
		SESEC_RS04600	7.71	105.079	3	-4.90266	16.2203
		SESEC_RS04605	0.13	2.43476	1	-3.58935	1
		SESEC_RS04610	3.54	37.233	1	-3.77088	2.68307
		SESEC_RS04615	0.2	3.35768	1	-3.76993	1.13333
		SESEC_RS04625	0.84	11.2229	1	-3.91177	1.31089
		SESEC_RS04630	1.09	2.01329	1	-0.0969852	1.01215
		SESEC_RS04635	0	1	1	N/A	N/A
		SESEC_RS04640	5.74	207.872	5	-5.30354	18.3411
		SESEC_RS04645	0.04	1.44146	1	-3.58935	1
		SESEC_RS04650	0.31	4.67207	1	-3.66335	1.02273
		SESEC_RS04655	0.03	1.3311	1	-3.58935	1
		SESEC_RS04660	3.45	38.1056	1	-3.31391	2.46871
		SESEC_RS04665	1	31.9769	1	-4.67741	1.06154
		SESEC_RS04670	4.28	59.7215	1	-4.63525	4.7897
		SESEC_RS04675	9.33	106.524	5	-4.27976	8.019
		SESEC_RS04680	3.46	57.1938	1	-5.41579	6.02892
		SESEC_RS04685	7.58	101.95	1	-6.41068	46.0129
		SESEC_RS04690	8.51	139.263	3	-5.40192	18.8369
		SESEC_RS04695	3.78	43.8432	1	-4.05354	3.56399
		SESEC_RS04700	2.12	2.87622	2	0.755526	2.23881
		SESEC_RS04705	3.58	439.576	4	-6.74144	2.5462
		SESEC_RS04710	13.22	239.408	2	-6.82888	1998.92
		SESEC_RS04715	2.82	36.7716	1	-3.44073	2.79988
		SESEC_RS04720	6.59	131.078	8	-3.87049	14.7624
		SESEC_RS04725	4.21	79.3211	2	-5.13173	4.47019
		SESEC_RS04730	4.29	63.3124	1	-5.55836	9.35493
		SESEC_RS04735	0.71	9.36707	1	-3.82854	1.2282
		SESEC_RS04740	0.83	10.9722	1	-3.89969	1.28011
		SESEC_RS04745	2.1	26.7108	1	-2.74327	1.74226
		SESEC_RS04750	5.48	33.6221	3	-2.10796	1.95764
		SESEC_RS04755	6.5	84.3764	2	-5.14773	10.8626
		SESEC_RS04760	6.84	58.6182	5	-3.16631	2.75043
		SESEC_RS04765	1.33	17.2016	1	-4.08619	1.56524
		SESEC_RS04770	2.86	68.2574	3	-3.57216	4.23736
		SESEC_RS04775	0.1	2.10366	1	-3.58935	1
		SESEC_RS04780	0.07	1.77256	1	-3.58935	1
		SESEC_RS04785	1.88	26.3898	1	-4.62428	2.50117
		SESEC_RS04790	3.48	67.6556	1	-5.18567	5.45492
		SESEC_RS04795	0.02	1.22073	1	-3.58935	1
		SESEC_RS04800	13.93	563.914	9	-5.94646	8303.8
		SESEC_RS04805	9	101.348	4	-4.41564	8.0137
		SESEC_RS04810	10.17	167.429	2	-6.29006	244.424
		SESEC_RS04815	13.24	310.423	8	-5.21862	317.905
		SESEC_RS04820	8.66	150.939	3	-5.52675	68.64
		SESEC_RS04825	2.56	9.04597	2	0.0973986	1.62237
		SESEC_RS04830	18.33	328.238	5	-5.97102	2768.35
		SESEC_RS04835	3.5	28.1152	305	5.07625	1.33328
		SESEC_RS04840	2.61	27.1823	1	-2.82439	1.89331
		SESEC_RS04845	0.08	1.89293	1	-3.69627	1.10526
		SESEC_RS04850	0.11	2.21402	1	-3.58935	1
		SESEC_RS04855	0.05	1.55183	1	-3.58935	1
		SESEC_RS04860	0.41	5.70536	1	-3.70741	1.09277
		SESEC_RS04865	0.55	9.85853	1	-3.8871	1.02581
		SESEC_RS04870	0.63	8.43414	1	-3.80782	1.18605
		SESEC_RS04875	0.09	1.99329	1	-3.58935	1
		SESEC_RS04880	1.53	19.5789	1	-4.21594	1.8111
		SESEC_RS04885	3.02	16.8405	2	-0.858715	1.46433
		SESEC_RS04890	0.05	1.55183	1	-3.58935	1
		SESEC_RS04895	0.45	6.55793	1	-3.89546	1.275
		SESEC_RS04900	0.01	1.11037	1	-3.58935	1
		SESEC_RS04905	2.52	23.7517	1	-2.31478	1.61425
		SESEC_RS04910	6.48	69.9325	3	-4.19478	6.99198
		SESEC_RS04915	5.46	193.669	8	-4.49511	12.7232
		SESEC_RS04920	2.88	48.7582	1	-5.10932	3.90723
		SESEC_RS04925	9.55	136.615	2	-5.97052	106.638
		SESEC_RS04930	7.07	55.7294	4	-3.4615	2.69156
		SESEC_RS04935	5.97	40.2022	3	-3.24777	2.01914
		SESEC_RS04940	4.58	60.554	1	-4.96722	4.37847
		SESEC_RS04945	0.47	6.92939	1	-3.72366	1.03053
		SESEC_RS04950	1.46	19.92	1	-4.19827	1.6745
		SESEC_RS04955	3.82	34.7154	2	-2.54935	2.09636
		SESEC_RS04960	0.63	8.49414	1	-3.8835	1.28176
		SESEC_RS04965	7.02	61.0255	3	-4.02165	3.36721
		SESEC_RS04970	17.85	877.106	18	-5.58883	53.3647
		SESEC_RS04975	0.24	3.89951	1	-3.68665	1.02985
		SESEC_RS04980	5.03	62.1088	1	-5.56979	8.9501
		SESEC_RS04985	6.53	100.385	1	-6.42895	35.4187
		SESEC_RS04990	1.25	16.4794	1	-4.04879	1.50629
		SESEC_RS04995	2.21	21.1437	1	-2.06271	1.54219
		SESEC_RS05000	2.13	23.6413	1	-2.25848	1.2094
		SESEC_RS05005	6.34	49.6307	7	-1.14118	2.0268
		SESEC_RS05010	1.18	4.34097	83	5.96281	1.00604
		SESEC_RS05015	7.23	80.284	3	-4.51579	5.99
		SESEC_RS05020	0.09	1.99329	1	-3.58935	1
		SESEC_RS05025	11.54	1321.26	28	-5.54568	958.507
		SESEC_RS05030	9.53	84.7375	5	-3.86106	3.72331
		SESEC_RS05035	3.65	52.4795	1	-5.30889	4.15987
		SESEC_RS05040	5.8	64.165	3	-3.52858	4.73104
		SESEC_RS05045	2.67	9.71817	2	-0.033997	1.56045
		SESEC_RS05050	0.92	14.0317	1	-4.04444	1.27542
		SESEC_RS05055	1.35	17.4523	1	-4.17669	1.68681
		SESEC_RS05060	1.84	22.8591	1	-4.32767	2.09945
		SESEC_RS05065	0.01	1.11037	1	-3.58935	1
		SESEC_RS05080	0.26	4.01988	1	-3.7206	1.09524
		SESEC_RS05090	0.12	2.33439	1	-3.65647	1.06452
		SESEC_RS05095	9.85	191.141	6	-4.89224	204.306
		SESEC_RS05100	1.23	8.36378	2	0.193527	1.0846
		SESEC_RS05105	2.65	8.43414	2	0.0742773	1.59988
		SESEC_RS05110	0.59	9.26671	1	-3.8804	1.09859
		SESEC_RS05115	1.51	13.9613	1	-1.33018	1.21951
		SESEC_RS05120	8.94	86.3023	4	-4.20157	6.35362
		SESEC_RS05125	4.3	26.5705	5	-0.592529	1.73613
		SESEC_RS05130	3.34	18.2749	2	-0.920305	1.49614
		SESEC_RS05135	1.72	36.7316	3	-2.57588	1.55809
		SESEC_RS05140	2.23	6.05646	6	2.00072	1.80956
		SESEC_RS05145	2.44	23.6213	1	-2.40202	1.38687
		SESEC_RS05150	0.44	6.02646	1	-3.70483	1.09346
		SESEC_RS05155	1.45	25.5776	1	-4.34003	1.49772
		SESEC_RS05160	2.67	26.9516	1	-2.73082	1.82863
		SESEC_RS05170	0.7	9.9289	1	-3.81555	1.15003
		SESEC_RS05175	3.29	31.4855	1	-3.22021	2.34005
		SESEC_RS05180	13.97	177.299	6	-4.77269	45.7316
		SESEC_RS05185	5.56	72.5806	2	-4.98595	8.36341
		SESEC_RS05190	0.62	8.21341	1	-3.76944	1.17694
		SESEC_RS05195	15.55	681.271	13	-5.68565	13533
		SESEC_RS05200	0.49	7.05975	1	-3.73893	1.08197
		SESEC_RS05205	10.52	75.349	9	-2.84193	1.87218
		SESEC_RS05210	2.21	18.3952	1	-1.9272	1.36523
		SESEC_RS05215	4.79	19.4585	6	0.544694	2.19701
		SESEC_RS05220	0.09	1.99329	1	-3.58935	1
		SESEC_RS05225	0.95	13.3899	1	-3.90881	1.22415
		SESEC_RS05235	10.64	235.315	7	-5.00465	722.375
		SESEC_RS05240	5.76	26.2594	4	-0.487334	2.32788
		SESEC_RS05245	5.45	48.3971	2	-3.73702	3.41559
		SESEC_RS05250	4.84	59.23	1	-5.0447	7.22479
		SESEC_RS05260	10.38	406.114	16	-4.62736	7.2731
		SESEC_RS05265	6.1	60.7847	2	-4.55636	5.03954
		SESEC_RS05275	4.94	73.6639	1	-5.91928	10.889
		SESEC_RS05280	0.65	8.71488	1	-3.91192	1.30452
		SESEC_RS05285	2.65	22.2673	1	-2.59896	1.6373
		SESEC_RS05295	0.16	2.88622	1	-3.63516	1
		SESEC_RS05300	0.79	10.9822	1	-3.90048	1.22326
		SESEC_RS05305	0.94	12.6373	1	-3.9673	1.38628
		SESEC_RS05310	0.41	5.9161	1	-3.708	1.05556
		SESEC_RS05315	2.12	19.2578	1	-1.84881	1.22994
		SESEC_RS05320	0.14	2.66549	1	-3.64182	1
		SESEC_RS05325	0.79	10.8015	1	-3.92501	1.3308
		SESEC_RS05330	23.68	5715.33	71	-6.32805	17772.9
		SESEC_RS05340	4.67	58.6182	1	-5.45897	5.51984
		SESEC_RS05345	1.07	2.56512	1	-0.169519	1
		SESEC_RS05350	3.34	33.271	2	-2.51722	1.8304
		SESEC_RS05355	1.65	21.5151	1	-4.21981	1.74086
		SESEC_RS05360	0.08	1.88293	1	-3.58935	1
		SESEC_RS05365	1.81	11.3333	1	-1.24934	1.12
		SESEC_RS05370	11.36	161.049	4	-5.16847	96.6346
		SESEC_RS05375	3.08	4.00988	68	5.72659	5.9727
		SESEC_RS05380	1.73	24.4239	1	-4.31798	1.83539
		SESEC_RS05385	1.58	14.9646	1	-1.63011	1.26316
		SESEC_RS05390	0.38	5.34427	1	-3.65974	1.06061
		SESEC_RS05395	1.23	3.53841	1	-0.341705	1
		SESEC_RS05400	0.23	3.68878	1	-3.74136	1.11111
		SESEC_RS05405	1.05	1.55183	2	0.932294	1
		SESEC_RS05410	5	43.2513	4	-1.83769	2.45963
		SESEC_RS05415	7.53	75.8305	4	-3.90728	3.62517
		SESEC_RS05420	10.75	151.42	2	-6.10353	289.523
		SESEC_RS05425	8.1	123.375	1	-6.81393	128.394
		SESEC_RS05430	0.01	1.11037	1	-3.58935	1
		SESEC_RS05435	2.77	25.1461	1	-2.69583	1.72158
		SESEC_RS05440	1.6	84.8579	1	-6.1209	1.52994
		SESEC_RS05445	5.7	120.847	5	-4.41761	12.9389
		SESEC_RS05450	0.24	3.77915	1	-3.65348	1.02985
		SESEC_RS05455	6.62	36.8419	4	-2.42625	1.94649
		SESEC_RS05460	2.84	31.4555	2	-2.62576	2.02661
		SESEC_RS05465	9.5	137.337	3	-5.39651	52.4714
		SESEC_RS05470	7.38	68.7289	5	-3.51561	4.72494
		SESEC_RS05475	2.06	33.5317	1	-4.67051	2.25633
		SESEC_RS05480	1.84	25.5572	1	-4.61652	2.51784
		SESEC_RS05485	2.67	26.3598	1	-2.65603	1.84377
		SESEC_RS05490	3.54	34.7254	3	-1.82844	1.82114
		SESEC_RS05495	13.85	309.34	14	-4.41501	198.625
		SESEC_RS05500	1	1	1	0	1
		SESEC_RS05505	4.86	24.1732	4	-0.778849	2.31237
		SESEC_RS05510	3.82	304.285	13	-4.48094	5.8841
		SESEC_RS05515	0.16	2.90622	1	-3.75285	1.10526
		SESEC_RS05520	0.44	9.22634	1	-3.99567	1
		SESEC_RS05525	3.64	48.9989	1	-4.74975	4.35319
		SESEC_RS05530	2.59	25.4468	1	-2.26153	1.72598
		SESEC_RS05535	3.01	49.2496	1	-5.22628	4.6998
		SESEC_RS05540	3.52	32.9599	2	-1.90535	1.94913
		SESEC_RS05545	11.44	193.187	1	-7.47947	9496.74
		SESEC_RS05550	2.79	12.0555	3	0.332054	1.56716
		SESEC_RS05555	4.09	40.4629	1	-4.30438	3.83456
		SESEC_RS05560	3.83	30.9437	3	-1.02253	2.20948
		SESEC_RS05565	1.56	19.86	1	-4.16126	1.68957
		SESEC_RS05570	2.09	14.0217	1	-1.54188	1.26323
		SESEC_RS05575	2.13	28.0149	1	-4.55077	2.49967
		SESEC_RS05580	0.1	2.11366	1	-3.67182	1.08
		SESEC_RS05585	1.15	3.21732	1	-0.276887	1.00671
		SESEC_RS05590	0.06	1.78256	1	-3.71488	1
		SESEC_RS05595	3.23	5.12354	3	1.06161	4.1791
		SESEC_RS05600	0.06	1.66219	1	-3.58935	1
		SESEC_RS05605	0.28	4.13024	1	-3.71488	1.125
		SESEC_RS05610	5.12	57.2941	1	-5.44593	6.85254
		SESEC_RS05615	9.18	78.7193	5	-3.6787	4.78928
		SESEC_RS05620	10.41	108.931	5	-4.14907	5.5203
		SESEC_RS05625	10.38	159.725	5	-4.8878	45.3305
		SESEC_RS05630	3.42	42.8902	1	-3.88478	2.73567
		SESEC_RS05635	11.77	148.652	4	-5.06279	43.964
		SESEC_RS05640	1.15	16.0279	1	-4.09145	1.46341
		SESEC_RS05645	17.39	226.047	9	-4.55333	30.291
		SESEC_RS05650	2.11	14.8843	1	-1.46882	1.26665
		SESEC_RS05655	1.84	44.7761	1	-5.00801	1.99734
		SESEC_RS05660	2.8	37.233	1	-4.80529	3.43503
		SESEC_RS05670	1.1	6.46793	1	-0.729215	1.02041
		SESEC_RS05675	0.02	1.22073	1	-3.58935	1
		SESEC_RS05680	0	1	1	N/A	N/A
		SESEC_RS05685	0.09	2.11366	1	-3.67182	1
		SESEC_RS05690	0.04	1.44146	1	-3.58935	1
		SESEC_RS05695	0.14	2.54512	1	-3.58935	1
		SESEC_RS05700	0.02	1.22073	1	-3.58935	1
		SESEC_RS05705	0.03	1.3311	1	-3.58935	1
		SESEC_RS05710	7.01	65.1179	3	-4.05824	4.07837
		SESEC_RS05715	5.34	49.6207	3	-2.58476	3.41344
		SESEC_RS05720	11.78	105.44	6	-4.00805	5.00228
		SESEC_RS05725	5.55	28.436	4	-0.422111	2.45125
		SESEC_RS05730	5.56	25.9587	4	-0.993989	2.46356
		SESEC_RS05735	12.67	148.531	4	-5.05878	45.6255
		SESEC_RS05740	9.1	119.403	2	-5.73267	41.3613
		SESEC_RS05745	11.7	123.134	4	-4.762	18.9574
		SESEC_RS05750	1.11	2.21402	1	-0.153384	1
		SESEC_RS05755	8.41	99.0611	5	-4.13873	11.6466
		SESEC_RS05760	2.02	19.4989	1	-2.55726	1.32209
		SESEC_RS05765	25.25	2293.09	32	-6.15552	1.60733e+08
		SESEC_RS05770	2.98	13.2991	2	-0.143663	1.71327
		SESEC_RS05775	4.82	39.4196	2	-2.47019	2.55387
		SESEC_RS05785	0.01	1.11037	1	-3.58935	1
		SESEC_RS05795	4.03	68.9696	1	-5.83787	13.2769
		SESEC_RS05800	4.45	23.4106	3	-0.606314	1.78743
		SESEC_RS05805	2.62	43.3617	1	-5.06828	3.60707
		SESEC_RS05810	7.76	175.012	1	-7.33899	260.189
		SESEC_RS05815	7.01	169.716	1	-7.29803	271.651
		SESEC_RS05820	11.09	278.527	1	-8.04946	7534.99
		SESEC_RS05825	13.84	196.437	5	-5.17768	156.877
		SESEC_RS05830	5.4	51.1555	3	-3.703	3.39228
		SESEC_RS05835	0.3	4.33097	1	-3.64182	1.05
		SESEC_RS05840	0.02	1.22073	1	-3.58935	1
		SESEC_RS05860	0.96	12.2159	1	-4.02107	1.4954
		SESEC_RS05865	0	1	1	N/A	N/A
		SESEC_RS05870	0	1	1	N/A	N/A
		SESEC_RS05875	2.48	39.8611	1	-4.84033	2.78958
		SESEC_RS05880	6.94	84.7375	2	-4.99253	9.68915
		SESEC_RS05885	4.78	57.3041	2	-4.05384	8.21432
		SESEC_RS05890	12.92	146.967	4	-5.07528	57.7139
		SESEC_RS05895	4.52	45.2676	1	-4.72339	4.83936
		SESEC_RS05900	4.37	61.9884	1	-5.55962	4.40536
		SESEC_RS05905	3.42	46.9727	1	-5.25375	6.03533
		SESEC_RS05910	9.08	31.3951	8	0.108052	2.92979
		SESEC_RS05915	14.48	356.885	8	-5.43266	262.329
		SESEC_RS05920	2.5	25.8583	1	-2.80763	1.83824
		SESEC_RS05925	2.72	28.0049	1	-3.0652	2.06802
		SESEC_RS05930	4.6	61.2662	1	-5.57074	6.03598
		SESEC_RS05935	4.61	72.3399	1	-5.92739	8.68077
		SESEC_RS05940	0	1	1	N/A	N/A
		SESEC_RS05945	0	1	1	N/A	N/A
		SESEC_RS05950	0	1	1	N/A	N/A
		SESEC_RS05955	10.38	123.736	4	-4.73829	12.8001
		SESEC_RS05960	4.94	431.873	8	-5.70999	19.2963
		SESEC_RS05965	10.79	138.902	3	-5.39458	36.3342
		SESEC_RS05970	0.02	1.22073	1	-3.58935	1
		SESEC_RS05975	2.84	11.8148	2	-0.250055	1.54381
		SESEC_RS05995	0.72	15.6968	1	-4.11607	1.00948
		SESEC_RS06010	0.06	1.66219	1	-3.58935	1
		SESEC_RS06015	14.03	394.078	4	-6.58193	4037.16
		SESEC_RS06020	0.74	13.9813	1	-4.09289	1.13901
		SESEC_RS06025	10.85	176.336	5	-5.02528	50.1482
		SESEC_RS06030	0.06	1.66219	1	-3.58935	1
		SESEC_RS06035	0.02	1.22073	1	-3.58935	1
		SESEC_RS06040	6.65	51.7773	3	-2.89795	2.843
		SESEC_RS06045	0.58	7.80195	1	-3.86619	1.28703
		SESEC_RS06050	2.73	15.2554	2	-0.431047	1.61295
		SESEC_RS06055	8.95	81.2469	4	-4.05636	4.53824
		SESEC_RS06060	6.85	451.733	9	-5.60662	264.33
		SESEC_RS06065	6.35	76.5627	9	-2.11952	10.3895
		SESEC_RS06070	4.44	94.8483	4	-4.32042	11.7505
		SESEC_RS06075	0.97	12.4769	1	-3.90863	1.30435
		SESEC_RS06080	2.9	32.5888	1	-3.00683	2.29957
		SESEC_RS06085	5.32	92.9224	1	-6.31218	25.1545
		SESEC_RS06090	6.91	57.6652	3	-3.39114	3.06982
		SESEC_RS06095	11.16	424.41	4	-6.68651	934.889
		SESEC_RS06100	2.22	16.9608	1	-1.86394	1.29983
		SESEC_RS06105	2.52	42.0177	1	-4.91631	3.13874
		SESEC_RS06110	13.51	235.676	3	-6.20409	842.314
		SESEC_RS06115	0.24	3.88951	1	-3.65075	1
		SESEC_RS06120	0.84	11.4837	1	-3.96156	1.32584
		SESEC_RS06125	1.11	14.0417	1	-4.04261	1.54579
		SESEC_RS06130	1.48	20.2811	1	-4.27731	1.75738
		SESEC_RS06135	4.31	17.8434	3	-0.108813	1.97692
		SESEC_RS06140	0.42	5.69536	1	-3.71488	1.125
		SESEC_RS06145	0.03	1.3311	1	-3.58935	1
		SESEC_RS06150	0.34	5.38427	1	-3.73191	1.06897
		SESEC_RS06155	1.46	23.2202	1	-4.33445	1.58672
		SESEC_RS06160	1.53	8.42414	14	2.85821	1.00301
		SESEC_RS06165	1.34	5.02317	1	-0.486095	1.01833
		SESEC_RS06170	12.35	568.849	10	-5.80157	150.518
		SESEC_RS06175	6.46	70.1733	2	-4.89778	8.26824
		SESEC_RS06180	6.04	31.2447	4	-1.20536	2.09357
		SESEC_RS06185	2.81	34.3543	2	-2.4803	2.05825
		SESEC_RS06190	0.58	7.68158	1	-3.88715	1.30435
		SESEC_RS06195	3.94	33.241	2	-3.06265	1.90498
		SESEC_RS06200	0.59	8.50414	1	-3.9195	1.24646
		SESEC_RS06205	1.53	40.0818	1	-4.82502	1.49626
		SESEC_RS06210	0.18	3.35768	1	-3.76993	1.04082
		SESEC_RS06215	1.23	3.68878	1	-0.295209	1.01833
		SESEC_RS06220	2.44	18.9771	1	-2.03461	1.4568
		SESEC_RS06225	1.85	31.8766	1	-4.64428	2.20872
		SESEC_RS06230	0.17	3.01658	1	-3.70617	1.09756
		SESEC_RS06235	7.59	54.1646	5	-3.11285	2.01163
		SESEC_RS06240	1	12.908	1	-3.98559	1.4274
		SESEC_RS06245	0.03	1.3311	1	-3.58935	1
		SESEC_RS06250	0.44	6.93939	1	-3.73288	1
		SESEC_RS06255	13.89	427.178	11	-5.23753	140.234
		SESEC_RS06260	12.51	186.326	6	-4.85692	53.3594
		SESEC_RS06265	8.66	84.2561	4	-4.13343	5.55244
		SESEC_RS06270	8.86	110.737	2	-5.5868	47.7061
		SESEC_RS06275	7.04	64.7568	3	-4.1297	3.29221
		SESEC_RS06280	2.13	2.44476	2	0.831154	2.43959
		SESEC_RS06285	5.72	41.6966	5	-1.34931	1.89298
		SESEC_RS06290	0.04	1.44146	1	-3.58935	1
		SESEC_RS06295	0	1	1	N/A	N/A
		SESEC_RS06300	1.49	27.1823	1	-4.43852	1.58944
		SESEC_RS06305	1.27	4.01988	1	-0.344746	1.02459
		SESEC_RS06310	0.05	1.55183	1	-3.58935	1
		SESEC_RS06315	0.08	1.88293	1	-3.58935	1
		SESEC_RS06320	0	1	1	N/A	N/A
		SESEC_RS06325	0.04	1.56183	1	-3.782	1
		SESEC_RS06330	7.63	88.1178	12	-1.87338	8.2317
		SESEC_RS06335	10.72	145.282	4	-5.05558	95.1113
		SESEC_RS06340	2.21	3.32768	2	0.706996	2.15872
		SESEC_RS06345	6.09	60.4236	3	-4.04273	2.78275
		SESEC_RS06350	7.46	51.5166	4	-3.25633	2.45217
		SESEC_RS06355	4.21	52.4895	2	-3.87538	5.8852
		SESEC_RS06360	5.12	55.8497	1	-5.32157	6.18945
		SESEC_RS06365	4.25	46.1401	1	-3.90263	4.33434
		SESEC_RS06370	3.45	60.2029	5	-2.28289	2.24695
		SESEC_RS06375	3.41	23.8821	2	-1.24995	1.67398
		SESEC_RS06380	1	45.6386	2	-3.42281	1
		SESEC_RS06385	1.03	1.3311	1	-0.0402411	1
		SESEC_RS06390	0.06	1.66219	1	-3.58935	1
		SESEC_RS06395	10.11	142.874	2	-5.9984	139.933
		SESEC_RS06400	5.81	97.2556	4	-4.39056	3.23896
		SESEC_RS06405	0.13	2.44476	1	-3.65075	1.05882
		SESEC_RS06410	6.94	118.079	1	-6.75702	76.687
		SESEC_RS06415	1	1.66219	1	-0.081637	1
		SESEC_RS06420	4.91	32.9199	3	-1.76025	2.01054
		SESEC_RS06425	2.46	40.0015	1	-4.937	2.91681
		SESEC_RS06430	8.48	74.1453	3	-4.34626	6.51574
		SESEC_RS06435	6.09	54.285	4	-3.39275	3.095
		SESEC_RS06440	0.07	1.77256	1	-3.58935	1
		SESEC_RS06445	3.26	32.1977	1	-3.36424	2.37427
		SESEC_RS06450	8.95	93.2835	3	-4.75142	8.57644
		SESEC_RS06455	2.95	197.52	8	-4.52154	1.68472
		SESEC_RS06465	12.71	143.596	6	-4.44363	33.68
		SESEC_RS06470	7.22	50.1925	4	-3.31762	2.04525
		SESEC_RS06475	1.22	16.5494	1	-4.15131	1.57742
		SESEC_RS06480	13.76	77.4052	12	-1.73503	1.74774
		SESEC_RS06485	2.33	38.5771	1	-4.87742	2.56222
		SESEC_RS06490	4.08	41.5562	1	-4.06813	3.79096
		SESEC_RS06495	0.77	10.7515	1	-3.88153	1.21131
		SESEC_RS06500	0.59	7.73195	1	-3.76112	1.15748
		SESEC_RS06505	0.89	12.5469	1	-4.06504	1.42634
		SESEC_RS06510	5.5	32.1777	3	-2.07096	1.90899
		SESEC_RS06515	6.16	51.1655	3	-3.21517	2.24615
		SESEC_RS06520	4.51	23.9221	3	-0.435946	1.84171
		SESEC_RS06525	5.2	120.727	3	-5.0679	29.7389
		SESEC_RS06530	5.67	69.5714	216	1.89948	4.53042
		SESEC_RS06535	2.3	5.37427	3	1.07852	1.91851
		SESEC_RS06540	3.57	37.5541	1	-4.73692	2.65322
		SESEC_RS06545	5.03	66.3216	1	-5.79491	17.2828
		SESEC_RS06550	0.08	1.88293	1	-3.58935	1
		SESEC_RS06555	11.31	162.735	2	-6.21252	242.889
		SESEC_RS06565	0.18	3.10695	1	-3.63	1
		SESEC_RS06570	2.1	1281.53	38	-5.06152	1.57614
		SESEC_RS06575	0.31	4.46134	1	-3.70039	1.10959
		SESEC_RS06580	0.16	2.77585	1	-3.63826	1.04651
		SESEC_RS06585	0.06	1.66219	1	-3.58935	1
		SESEC_RS06590	3.47	35.899	1	-3.92589	2.55718
		SESEC_RS06595	1.56	10.0793	1	-1.03871	1.14155
		SESEC_RS06600	2.37	22.9191	1	-2.25171	1.38779
		SESEC_RS06605	0.54	7.05975	1	-3.73893	1.15183
		SESEC_RS06615	0.1	2.10366	1	-3.58935	1
		SESEC_RS06620	11.32	200.65	8	-4.56515	37.8855
		SESEC_RS06625	2.39	20.7526	1	-2.23572	1.52251
		SESEC_RS06630	0.19	3.09695	1	-3.58935	1
		SESEC_RS06635	4.26	51.0351	1	-5.33547	4.84678
		SESEC_RS06640	11.64	163.216	3	-5.6196	41.7703
		SESEC_RS06645	0.91	11.9051	1	-3.9136	1.28895
		SESEC_RS06650	1.33	5.05317	1	-0.434521	1.03093
		SESEC_RS06655	2.9	14.5835	4	0.292446	1.45212
		SESEC_RS06660	2.34	34.575	2	-2.89751	2.06944
		SESEC_RS06670	2.6	23.6113	1	-2.44959	1.53084
		SESEC_RS06675	3.78	39.7507	1	-3.95603	2.65771
		SESEC_RS06680	0.9	14.6635	1	-4.117	1.28655
		SESEC_RS06685	1.13	16.0079	1	-3.98491	1.30318
		SESEC_RS06690	0.43	5.9461	1	-3.77222	1.17978
		SESEC_RS06695	1.65	22.7688	1	-4.32585	1.818
		SESEC_RS06700	0.25	3.90951	1	-3.70301	1.1
		SESEC_RS06705	2.77	27.2023	1	-2.65492	1.66427
		SESEC_RS06710	2.77	31.3551	1	-3.32622	1.66704
		SESEC_RS06715	9.26	305.248	8	-5.19507	12.2914
		SESEC_RS06720	1.39	6.72866	1	-0.689228	1.04156
		SESEC_RS06725	1.83	14.0317	2	-0.503983	1.23668
		SESEC_RS06730	4.32	45.3979	1	-4.3962	4.49886
		SESEC_RS06735	2.6	36.6512	1	-4.89555	3.2994
		SESEC_RS06740	0.05	1.55183	1	-3.58935	1
		SESEC_RS06745	0.53	7.06975	1	-3.7868	1.18349
		SESEC_RS06750	8.85	117.597	1	-6.73623	248.928
		SESEC_RS06755	12.77	354.116	9	-5.25279	137.62
		SESEC_RS06760	0.15	2.78585	1	-3.69627	1.05
		SESEC_RS06765	1.57	8.34378	1	-0.855127	1.05708
		SESEC_RS06770	0.05	1.55183	1	-3.58935	1
		SESEC_RS06775	0	1	1	N/A	N/A
		SESEC_RS06780	79.22	3750.96	69	-5.75909	4.62815e+14
		SESEC_RS06785	6.32	34.7354	4	-1.31575	1.87158
		SESEC_RS06790	0.17	2.88622	1	-3.63516	1.04348
		SESEC_RS06795	2.77	18.3952	2	-0.926595	1.50689
		SESEC_RS06800	2.32	5.17354	2	0.564669	1.97517
		SESEC_RS06810	0.86	11.4737	1	-3.95192	1.35135
		SESEC_RS06815	2.23	4.12024	2	0.622557	2.02781
		SESEC_RS06845	11.15	353.274	8	-5.41381	2842.38
		SESEC_RS06855	0	1	1	N/A	N/A
		SESEC_RS06865	1.44	20.7426	1	-4.27569	1.69615
		SESEC_RS06870	3.32	49.7611	1	-3.7477	2.88667
		SESEC_RS06875	15.63	425.012	7	-5.88692	23362
		SESEC_RS06880	13.93	228.575	4	-5.76143	647.23
		SESEC_RS06890	2.12	99.4222	1	-6.45052	2.36522
		SESEC_RS06895	0.73	9.6178	1	-3.88543	1.29373
		SESEC_RS06900	11.97	333.654	3	-6.74193	154.623
		SESEC_RS06905	0	1	1	N/A	N/A
		SESEC_RS06910	6.3	152.263	9	-3.9235	47.0073
		SESEC_RS06915	3.34	33.8728	2	-2.56526	1.88676
		SESEC_RS06920	15.57	194.752	3	-5.89813	974.688
		SESEC_RS06925	0.26	4.00988	1	-3.68246	1.05882
		SESEC_RS06930	1.8	15.085	2	-0.623018	1.25794
		SESEC_RS06935	4.79	37.7245	20	0.731915	1.5095
		SESEC_RS06940	3.87	55.619	3	-3.32224	2.92732
		SESEC_RS06945	3.14	17.8534	2	-0.651855	1.69203
		SESEC_RS06950	9.32	125.662	2	-5.7855	63.5189
		SESEC_RS06955	6.81	92.9224	2	-5.27338	15.7193
		SESEC_RS06965	8.4	96.0519	4	-4.35281	6.23416
		SESEC_RS06970	9.35	158.763	1	-7.19745	588.018
		SESEC_RS06975	3.8	23.7417	2	-1.39812	1.69619
		SESEC_RS06980	8.57	86.9041	4	-4.22153	6.78192
		SESEC_RS06985	0.46	6.29719	1	-3.81286	1.20941
		SESEC_RS06990	0.66	11.4433	1	-4.08519	1.2439
		SESEC_RS06995	8.97	116.996	3	-5.11913	29.041
		SESEC_RS07000	6.22	101.829	1	-6.43249	23.2989
		SESEC_RS07005	0.52	7.19012	1	-3.77721	1.14871
		SESEC_RS07010	0.71	10.1896	1	-3.88627	1.21739
		SESEC_RS07015	1.74	22.7888	1	-4.41131	2.09046
		SESEC_RS07020	0.22	3.54841	1	-3.62252	1
		SESEC_RS07025	0.12	2.33439	1	-3.65647	1.06452
		SESEC_RS07030	4.42	102.431	7	-3.66942	2.60042
		SESEC_RS07035	1.56	7.96268	1	-0.89504	1.03734
		SESEC_RS07045	2.09	2.11366	2	0.875091	2.54237
		SESEC_RS07050	0.59	8.13305	1	-3.86851	1.24654
		SESEC_RS07055	15.84	194.15	8	-4.50099	149.758
		SESEC_RS07060	3.14	3.44805	3	1.29122	5.51181
		SESEC_RS07065	16.07	720.269	13	-5.77553	1080.7
		SESEC_RS07070	0.13	2.43476	1	-3.58935	1
		SESEC_RS07075	7.57	98.8203	2	-5.38629	20.8479
		SESEC_RS07080	6.3	85.4597	2	-5.14377	15.9808
		SESEC_RS07085	0	1	1	N/A	N/A
		SESEC_RS07090	1.5	19.5889	1	-4.23132	1.79907
		SESEC_RS07095	4.95	69.5814	1	-5.11948	7.96455
		SESEC_RS07100	4.48	66.6927	5	-2.78307	2.33366
		SESEC_RS07105	0.28	4.11024	1	-3.64594	1.05405
		SESEC_RS07110	2.63	184.4	13	-3.72972	1.38751
		SESEC_RS07115	0.79	10.9018	1	-3.97103	1.33281
		SESEC_RS07120	2.68	24.6143	1	-2.20401	1.72334
		SESEC_RS07125	0.94	12.1459	1	-3.94166	1.33028
		SESEC_RS07130	1.5	20.2007	1	-4.3465	1.89044
		SESEC_RS07135	1.52	7.30049	1	-0.756703	1.06383
		SESEC_RS07140	7.66	50.2125	5	-2.13708	2.31317
		SESEC_RS07145	2.73	26.4301	1	-3.12452	1.80372
		SESEC_RS07150	2.58	36.9823	1	-4.7131	2.88281
		SESEC_RS07160	0	1	1	N/A	N/A
		SESEC_RS07165	0.05	1.55183	1	-3.58935	1
		SESEC_RS07170	0.05	1.55183	1	-3.58935	1
		SESEC_RS07175	2.18	30.0411	1	-4.62363	2.64821
		SESEC_RS07180	1.82	40.2522	1	-4.95985	1.8045
		SESEC_RS07185	4.85	72.8213	2	-4.87591	6.19014
		SESEC_RS07190	0.31	4.9028	1	-3.66908	1
		SESEC_RS07195	5.45	33.7424	3	-2.1122	1.75027
		SESEC_RS07200	2.39	18.6563	1	-2.53725	1.34771
		SESEC_RS07205	4.49	79.2007	4	-4.09141	4.81928
		SESEC_RS07210	1.85	24.1028	1	-4.42106	2.26644
		SESEC_RS07215	0.74	12.2462	1	-3.86103	1.06745
		SESEC_RS07220	0	1	1	N/A	N/A
		SESEC_RS07225	11.17	112.783	4	-4.65893	16.4574
		SESEC_RS07230	0.07	1.90293	1	-3.75928	1.125
		SESEC_RS07235	1.83	25.0057	1	-4.37605	1.97778
		SESEC_RS07240	3.84	24.3939	2	-1.97785	1.57968
		SESEC_RS07245	1.11	2.23402	1	-0.125563	1.01215
		SESEC_RS07250	5.31	55.2579	2	-3.96901	4.69738
		SESEC_RS07255	3.84	25.3768	2	-1.82171	1.64301
		SESEC_RS07260	11.11	111.098	4	-4.62468	11.0851
		SESEC_RS07265	2.26	16.2587	1	-1.76426	1.31999
		SESEC_RS07270	1.34	17.703	1	-4.1401	1.6283
		SESEC_RS07275	0.54	7.58122	1	-3.89633	1.28617
		SESEC_RS07280	0.27	4.11024	1	-3.64594	1.02632
		SESEC_RS07285	1.38	12.5469	1	-1.22326	1.15163
		SESEC_RS07290	4.95	67.776	1	-5.8045	17.2316
		SESEC_RS07305	3.53	48.046	1	-5.17309	5.39539
		SESEC_RS07315	0.95	12.4869	1	-3.91083	1.31128
		SESEC_RS07320	0.09	1.99329	1	-3.58935	1
		SESEC_RS07325	15.63	243.982	3	-6.27415	8138.51
		SESEC_RS07330	4.51	37.233	2	-2.77037	2.27527
		SESEC_RS07335	3.86	43.0106	1	-3.84814	3.2079
		SESEC_RS07340	10.21	132.162	4	-4.91751	83.0305
		SESEC_RS07345	3.35	45.6486	1	-4.07981	2.86989
		SESEC_RS07350	0.42	6.86902	1	-3.82309	1.05405
		SESEC_RS07355	0.42	7.24012	1	-3.90654	1.07547
		SESEC_RS07360	0.24	4.13024	1	-3.71488	1
		SESEC_RS07370	1.28	17.703	1	-4.16521	1.58738
		SESEC_RS07375	2.44	19.7596	1	-2.41221	1.51101
		SESEC_RS07380	3.01	67.4049	3	-4.19615	4.22881
		SESEC_RS07385	1.26	17.0812	1	-4.10974	1.53941
		SESEC_RS07390	0.47	6.55793	1	-3.91305	1.29771
		SESEC_RS07395	0.6	9.04597	1	-3.86689	1.15385
		SESEC_RS07400	1.09	15.8072	1	-4.09205	1.40091
		SESEC_RS07405	3.62	38.0556	1	-4.21748	2.82974
		SESEC_RS07425	0.14	2.55512	1	-3.64594	1.05405
		SESEC_RS07430	3.35	24.9454	4	-0.38997	1.79733
		SESEC_RS07435	1.76	10.29	1	-1.12415	1.11678
		SESEC_RS07440	3.48	10.8818	3	0.433014	2.70421
		SESEC_RS07445	2.7	17.663	2	-0.962985	1.40196
		SESEC_RS07450	3.1	27.9949	1	-3.16222	1.9616
		SESEC_RS07455	0	1	1	N/A	N/A
		SESEC_RS07465	2.35	20.0704	1	-1.98908	1.3814
		SESEC_RS07470	2.81	11.1126	2	-0.183235	1.52798
		SESEC_RS07475	1.46	7.69158	1	-0.696979	1.10132
		SESEC_RS07480	1.37	8.47414	1	-0.830506	1.08656
		SESEC_RS07485	3.44	38.9582	2	-2.20005	2.10085
		SESEC_RS07490	0.08	1.89293	1	-3.69627	1.10526
		SESEC_RS07495	0.29	4.9228	1	-3.71037	1
		SESEC_RS07500	5.16	41.1047	2	-2.48216	2.93117
		SESEC_RS07505	4.43	30.8837	3	-1.6494	1.60597
		SESEC_RS07515	1.18	18.9571	1	-4.15813	1.35314
		SESEC_RS07520	1.84	24.1128	1	-2.32005	1
		SESEC_RS07525	0.3	4.35097	1	-3.70483	1.11429
		SESEC_RS07530	1.32	5.36427	1	-0.523923	1.01215
		SESEC_RS07540	0.4	5.67536	1	-3.65406	1.03636
		SESEC_RS07545	0.35	5.84573	1	-3.79245	1.04211
		SESEC_RS07550	0.07	1.77256	1	-3.58935	1
		SESEC_RS07555	2.19	32.4684	1	-4.7275	2.60239
		SESEC_RS07560	0.32	4.9228	1	-3.70587	1.05711
		SESEC_RS07565	0.36	5.47463	1	-3.70719	1.04082
		SESEC_RS07570	1.47	23.491	1	-4.38162	1.69101
		SESEC_RS07575	2.15	18.9671	1	-2.09718	1.24555
		SESEC_RS07580	1.9	12.5269	1	-1.28459	1.17129
		SESEC_RS07590	1.15	14.9946	1	-4.10045	1.57912
		SESEC_RS07595	0.56	8.35378	1	-3.83106	1.13435
		SESEC_RS07600	0.08	1.88293	1	-3.58935	1
		SESEC_RS07605	0.03	1.45146	1	-3.85239	1
		SESEC_RS07610	6.81	115.551	2	-5.68997	19.8407
		SESEC_RS07615	4.32	83.2932	3	-4.53471	11.2061
		SESEC_RS07620	13.03	273.471	9	-4.86449	38.5241
		SESEC_RS07625	3.62	32.3984	2	-3.04321	1.75375
		SESEC_RS07630	7.91	125.782	2	-5.80678	34.3441
		SESEC_RS07635	6.39	109.774	1	-6.64444	96.0431
		SESEC_RS07640	0	1	1	N/A	N/A
		SESEC_RS07645	0	1	1	N/A	N/A
		SESEC_RS07650	0.69	8.96597	1	-3.74228	1.12549
		SESEC_RS07655	1.77	23.2702	1	-4.37978	2.14752
		SESEC_RS07660	2.68	21.4348	1	-2.51148	1.60782
		SESEC_RS07665	2.89	12.4166	2	-0.24958	1.53433
		SESEC_RS07670	3.66	12.888	4	0.709706	2.31333
		SESEC_RS07675	2.57	19.7196	1	-2.71018	1.47079
		SESEC_RS07680	0.63	10.5607	1	-3.93609	1.10738
		SESEC_RS07685	0	1	1	N/A	N/A
		SESEC_RS07690	6.59	59.23	4	-2.96164	3.39898
		SESEC_RS07695	2.75	24.6646	1	-2.71133	1.80705
		SESEC_RS07700	0.37	5.48463	1	-3.73489	1.07259
		SESEC_RS07705	15.01	365.551	3	-6.88467	90824.5
		SESEC_RS07710	0.1	2.10366	1	-3.58935	1
		SESEC_RS07715	0.14	2.54512	1	-3.58935	1
		SESEC_RS07720	0.29	4.21061	1	-3.61535	1.02439
		SESEC_RS07725	11.79	328.117	6	-5.70457	142.974
		SESEC_RS07730	0.02	1.3411	1	-4.00439	1
		SESEC_RS07735	0.47	7.15012	1	-3.68451	1
		SESEC_RS07740	5.81	87.506	1	-6.19429	15.7552
		SESEC_RS07745	31.18	939.576	15	-5.95287	6.01066e+06
		SESEC_RS07750	5.93	87.3856	1	-6.1892	32.759
		SESEC_RS07755	5.25	67.1641	3	-4.25863	2.74598
		SESEC_RS07760	3.64	70.8955	1	-5.80088	7.17516
		SESEC_RS07765	0.44	6.49793	1	-3.73469	1.07143
		SESEC_RS07770	13.64	222.316	3	-6.12164	1907.25
		SESEC_RS07785	4.17	20.7826	3	-0.468098	2.01634
		SESEC_RS07790	1.38	9.84853	1	-1.00997	1.08186
		SESEC_RS07795	2.38	31.6058	1	-4.59135	2.71867
		SESEC_RS07800	6.27	118.32	5	-4.37434	5.32417
		SESEC_RS07805	4.68	65.2383	2	-4.63681	8.35431
		SESEC_RS07810	1.41	8.09305	2	0.125512	1.05411
		SESEC_RS07820	9.58	155.031	11	-3.69774	10.0137
		SESEC_RS07825	13.72	162.494	7	-4.41657	13.4469
		SESEC_RS07830	5.85	71.4973	1	-5.70005	8.91829
		SESEC_RS07835	3.08	32.2177	1	-3.14786	2.53063
		SESEC_RS07840	9.62	88.2282	4	-4.20104	7.58476
		SESEC_RS07845	4.25	16.2587	3	-0.182554	1.90872
		SESEC_RS07850	6.37	2245.42	87	-4.68139	2.8048
		SESEC_RS07855	1.91	13.2191	1	-1.39324	1.17174
		SESEC_RS07860	0.71	9.23671	1	-3.81612	1.20526
		SESEC_RS07865	1.06	14.3728	1	-4.02852	1.38711
		SESEC_RS07870	2.72	22.1669	1	-2.45247	1.68175
		SESEC_RS07875	2.36	22.2973	1	-2.36013	1.52651
		SESEC_RS07880	4.64	31.5155	3	-1.30247	2.1043
		SESEC_RS07885	3.2	31.3351	2	-2.6483	2.27428
		SESEC_RS07890	4.59	85.1086	2	-4.41069	7.12853
		SESEC_RS07895	11.79	218.945	2	-6.70059	1844.89
		SESEC_RS07900	2.79	27.5434	1	-2.84506	1.70204
		SESEC_RS07905	7.6	44.5354	8	-2.05289	1.89499
		SESEC_RS07910	1.22	3.43805	1	-0.309303	1.00604
		SESEC_RS07915	2.1	26.6808	1	-4.38043	2.13333
		SESEC_RS07920	4	77.9971	2	-4.98721	8.40322
		SESEC_RS07925	0.26	3.88951	1	-3.65075	1.05882
		SESEC_RS07930	0.14	2.55512	1	-3.64594	1.05405
		SESEC_RS07935	0.63	9.28671	1	-3.90229	1.18483
		SESEC_RS07940	1.34	5.15354	1	-0.469897	1.02459
		SESEC_RS07945	0.33	4.9028	1	-3.68557	1.04494
		SESEC_RS07950	0.65	8.95561	1	-3.89602	1.29477
		SESEC_RS07955	1.89	24.725	1	-4.24088	1.84075
		SESEC_RS07960	2.61	21.7155	1	-2.24525	1.56946
		SESEC_RS07965	1.04	1.77256	1	-0.0957038	1
		SESEC_RS07970	2.79	24.5843	1	-2.3871	1.67609
		SESEC_RS07975	1.06	15.4361	1	-4.09268	1.38432
		SESEC_RS07980	0.02	1.22073	1	-3.58935	1
		SESEC_RS07985	1.78	20.1807	1	-2.04315	1.38834
		SESEC_RS07990	10.89	166.105	7	-4.46225	32.7648
		SESEC_RS07995	5.14	43.2413	2	-3.05483	2.7206
		SESEC_RS08000	5.43	27.1923	7	0.0644133	2.00285
		SESEC_RS08005	3.07	44.445	1	-5.05897	4.39991
		SESEC_RS08010	2.26	19.7193	1	-1.94006	1.37147
		SESEC_RS08015	0.96	12.7777	1	-4.01009	1.40777
		SESEC_RS08075	6.91	117.477	2	-5.70436	20.1442
		SESEC_RS08080	1.09	15.115	1	-4.11292	1.51553
		SESEC_RS08085	3.47	39.2893	1	-3.62793	2.71648
		SESEC_RS08090	3.42	10.32	5	1.2824	2.62555
		SESEC_RS08095	8.39	118.681	3	-5.07235	9.35917
		SESEC_RS08100	2.73	56.7023	1	-5.38123	3.75534
		SESEC_RS08105	16.43	569.33	9	-5.95573	161.872
		SESEC_RS08110	1.16	2.76585	1	-0.228887	1
		SESEC_RS08115	2.67	12.5469	6	1.36021	1.6156
		SESEC_RS08120	7.02	82.571	2	-5.1386	11.2555
		SESEC_RS08125	1.19	15.9476	1	-4.17071	1.63333
		SESEC_RS08135	0.12	2.33439	1	-3.65647	1.06452
		SESEC_RS08140	23.78	448.965	15	-4.87083	9542.28
		SESEC_RS08145	0.06	1.66219	1	-3.58935	1
		SESEC_RS08150	1.74	11.594	1	-1.18732	1.08763
		SESEC_RS08155	1.37	5.45463	1	-0.581546	1.00604
		SESEC_RS08160	0	1	1	N/A	N/A
		SESEC_RS08165	0.06	1.66219	1	-3.58935	1
		SESEC_RS08170	5.16	117.116	4	-4.7333	1.85287
		SESEC_RS08175	6.25	45.9797	4	-3.10082	2.39128
		SESEC_RS08180	8.97	121.449	2	-5.81263	105.982
		SESEC_RS08185	0.01	1.11037	1	-3.58935	1
		SESEC_RS08190	5.32	36.6212	4	-1.96513	1.79996
		SESEC_RS08195	0.51	7.43085	1	-3.80292	1.12861
		SESEC_RS08200	6.05	86.6634	3	-4.61827	6.01316
		SESEC_RS08205	13.71	201.372	3	-5.9899	587.172
		SESEC_RS08210	0.13	2.43476	1	-3.58935	1
		SESEC_RS08215	0.07	1.77256	1	-3.58935	1
		SESEC_RS08220	10.94	169.716	4	-5.31149	299.224
		SESEC_RS08225	0.37	5.595	1	-3.7304	1.0625
		SESEC_RS08230	0.02	1.22073	1	-3.58935	1
		SESEC_RS08235	0.48	7.22012	1	-3.856	1.15385
		SESEC_RS08240	1.68	22.3073	1	-4.29891	1.8756
		SESEC_RS08245	13.42	320.414	6	-5.69279	284.459
		SESEC_RS08250	6	172.845	3	-5.75732	72.1544
		SESEC_RS08255	0.03	1.3311	1	-3.58935	1
		SESEC_RS08260	0	1	1	N/A	N/A
		SESEC_RS08265	0.07	1.77256	1	-3.58935	1
		SESEC_RS08270	0.01	1.11037	1	-3.58935	1
		SESEC_RS08275	1.19	15.4361	1	-4.06493	1.48835
		SESEC_RS08280	2.6	58.8689	1	-4.95304	2.90443
		SESEC_RS08285	3.15	29.4293	3	-1.75014	2.20424
		SESEC_RS08290	3.12	15.4061	2	-0.800691	1.45561
		SESEC_RS08295	4.23	50.2225	1	-4.19999	4.46232
		SESEC_RS08300	8.42	80.6451	4	-3.98169	3.94315
		SESEC_RS08305	2.3	24.0328	1	-2.99424	1.67437
		SESEC_RS08310	2.25	20.4115	1	-2.09573	1.36116
		SESEC_RS08315	0.31	4.56171	1	-3.66598	1.04819
		SESEC_RS08320	2.22	3.42805	2	0.674962	2.08333
		SESEC_RS08325	3.01	48.8885	1	-4.43198	3.55675
		SESEC_RS08330	14.56	163.698	6	-4.64659	24.8775
		SESEC_RS08335	11.46	306.933	2	-7.2108	2108.62
		SESEC_RS08340	1.72	10.0089	1	-0.912607	1.14248
		SESEC_RS08345	1.59	9.19634	1	-0.834526	1.11607
		SESEC_RS08350	0.12	2.32439	1	-3.58935	1
		SESEC_RS08355	4.8	31.6258	3	-1.37613	1.97615
		SESEC_RS08360	0.07	1.77256	1	-3.58935	1
		SESEC_RS08365	7.22	118.32	3	-5.1666	11.5848
		SESEC_RS08370	0	1	1	N/A	N/A
		SESEC_RS08375	0	1	1	N/A	N/A
		SESEC_RS08380	3.69	47.5745	1	-4.15147	4.1305
		SESEC_RS08385	3.32	59.4707	1	-5.63546	7.15021
		SESEC_RS08390	1.45	37.1227	1	-3.63639	1.35624
		SESEC_RS08395	4.02	934.4	27	-5.09733	2.55416
		SESEC_RS08400	0.05	1.55183	1	-3.58935	1
		SESEC_RS08405	0.15	2.66549	1	-3.64182	1.05
		SESEC_RS08410	11	33322	528	-5.97935	115.391
		SESEC_RS08415	9.54	168.994	5	-4.94956	57.894
		SESEC_RS08420	12.58	469.908	19	-4.58398	20.6208
		SESEC_RS08425	10.96	265.407	12	-4.40708	11.0543
		SESEC_RS08430	5.8	126.745	2	-5.79539	13.3657
		SESEC_RS08435	0.43	6.84902	1	-3.77032	1.03361
		SESEC_RS08440	9.68	216.177	8	-4.6615	34.4474
		SESEC_RS08445	14.55	247.954	4	-5.87544	2100.2
		SESEC_RS08450	3.56	54.1646	1	-5.33092	5.9923
		SESEC_RS08460	6.97	65.8501	3	-3.48023	4.19166
		SESEC_RS08465	4.31	48.9989	1	-4.7651	4.87211
		SESEC_RS08470	1.31	17.9941	1	-4.13441	1.51119
		SESEC_RS08475	1.1	2.21402	1	-0.153384	1
		SESEC_RS08480	1.39	20.2811	1	-4.21084	1.58973
		SESEC_RS08485	5.11	42.4188	3	-2.07687	1.69539
		SESEC_RS08490	0.58	8.01268	1	-3.83645	1.22393
		SESEC_RS08495	0.26	3.99988	1	-3.64825	1.0274
		SESEC_RS08500	0.46	6.38756	1	-3.75236	1.12176
		SESEC_RS08505	0	1	1	N/A	N/A
		SESEC_RS08510	1.45	6.60829	1	-0.688906	1.03093
		SESEC_RS08515	2.93	42.3788	1	-4.98687	3.79283
		SESEC_RS08520	0.65	8.70488	1	-3.84939	1.23092
		SESEC_RS08525	4.19	72.8213	1	-5.92728	12.3648
		SESEC_RS08530	9.08	476.528	13	-5.15132	3.0521
		SESEC_RS08535	6.74	93.0428	3	-4.75326	11.237
		SESEC_RS08540	6.13	105.32	1	-6.51496	45.0055
		SESEC_RS08545	9.47	269.138	6	-5.4113	13.5575
		SESEC_RS08550	5.73	83.2932	1	-6.10565	15.3985
		SESEC_RS08555	11.15	148.411	5	-4.77511	13.5479
		SESEC_RS08560	0.14	2.90622	1	-3.75285	1
		SESEC_RS08565	0.14	2.54512	1	-3.58935	1
		SESEC_RS08570	3.05	48.036	1	-4.62613	1.97799
		SESEC_RS08575	3.92	64.6364	1	-5.6502	3.81515
		SESEC_RS08580	9.64	245.907	1	-7.88031	4378.04
		SESEC_RS08585	8.31	141.309	2	-6.0113	100.367
		SESEC_RS08590	2.43	21.9262	1	-2.43353	1.5983
		SESEC_RS08595	3.35	23.9624	2	-1.53449	1.597
		SESEC_RS08600	1.14	64.6364	1	-5.63684	1.09769
		SESEC_RS08605	0.67	11.7344	1	-4.00439	1.11538
		SESEC_RS08610	2.07	14.0517	1	-1.43342	1.24754
		SESEC_RS08615	2.54	24.9054	1	-2.72057	1.8515
		SESEC_RS08620	0.25	4.24061	1	-3.70965	1
		SESEC_RS08625	8.94	145.522	5	-4.73724	18.8391
		SESEC_RS08630	21.3	255.537	8	-4.92853	605.457
		SESEC_RS08635	0.66	13.2191	1	-3.96132	1
		SESEC_RS08640	0	1	1	N/A	N/A
		SESEC_RS08645	0.03	1.3311	1	-3.58935	1
		SESEC_RS08650	1.61	21.9262	1	-4.24391	1.76695
		SESEC_RS08655	10.1	110.616	7	-3.71244	6.65492
		SESEC_RS08660	1.25	4.45134	1	-0.430477	1.01283
		SESEC_RS08665	1.04	1.44146	1	-0.0539082	1
		SESEC_RS08670	7.4	74.6268	3	-4.34722	4.07574
		SESEC_RS08675	3.3	39.3796	1	-4.20057	2.54092
		SESEC_RS08680	1.88	16.369	1	-1.80718	1.3237
		SESEC_RS08685	3.66	34.8757	1	-3.01996	2.6323
		SESEC_RS08690	4.11	48.3971	1	-4.79899	4.90029
		SESEC_RS08695	1.43	6.94939	2	0.26747	1.05401
		SESEC_RS08700	17.55	359.533	12	-4.85718	21.6733
		SESEC_RS08705	1.94	26.9216	1	-4.49233	2.22333
		SESEC_RS08710	4.21	42.3988	3	-2.44597	2.51632
		SESEC_RS08715	5.79	47.113	3	-2.15062	2.64459
		SESEC_RS08720	4.8	61.1558	2	-3.99463	4.07237
		SESEC_RS08725	10.64	188.011	3	-5.86525	601.601
		SESEC_RS08730	3.67	26.6105	2	-1.56462	1.75868
		SESEC_RS08735	4.32	43.3717	4	-1.88892	1.85577
		SESEC_RS08740	2.97	25.8983	2	-1.50226	2.00319
		SESEC_RS08745	3.23	52.2488	1	-5.3704	4.72145
		SESEC_RS08750	2.25	30.8937	1	-4.69836	2.89737
		SESEC_RS08755	5.94	83.6542	1	-5.98686	14.7064
		SESEC_RS08760	0.47	6.49793	1	-3.76153	1.13208
		SESEC_RS08765	2.28	36.6512	2	-2.41196	2.19024
		SESEC_RS08770	0	1	1	N/A	N/A
		SESEC_RS08775	0.04	1.44146	1	-3.58935	1
		SESEC_RS08780	1.26	23.5913	1	-2.62134	1.16009
		SESEC_RS08790	2.09	79.6922	2	-4.28992	2.18308
		SESEC_RS08820	6.13	107.487	1	-6.54236	52.36
		SESEC_RS08825	8.17	107.487	1	-6.57383	92.066
		SESEC_RS08830	12.19	2889.02	28	-6.68357	103.578
		SESEC_RS08835	20.5	320.173	5	-5.94635	10851.9
		SESEC_RS08840	33.01	997.592	12	-6.36122	2.10299e+08
		SESEC_RS08845	7.48	63.4328	3	-4.05648	3.75641
		SESEC_RS08850	1.53	7.05975	1	-0.754679	1.05327
		SESEC_RS08855	4.71	67.766	1	-5.66789	11.0145
		SESEC_RS08860	18.65	373.254	6	-5.9019	3944.22
		SESEC_RS08865	7.28	6261.43	426	-3.87539	20.5397
		SESEC_RS08870	21.65	593.283	6	-6.60399	687721
		SESEC_RS08875	15.76	4818.73	120	-5.32371	92.9186
		SESEC_RS08880	4.99	247.954	6	-5.30774	8.09962
		SESEC_RS08885	0	1	1	N/A	N/A
		SESEC_RS08890	0	1	1	N/A	N/A
		SESEC_RS08895	2.51	6.95939	2	0.288956	1.71765
		SESEC_RS08900	11.1	132.764	5	-4.57296	31.3543
		SESEC_RS08905	1.82	28.2856	1	-4.57436	2.14742
		SESEC_RS08910	12.61	283.221	7	-5.26534	2670.56
		SESEC_RS08915	1.25	4.35097	1	-0.395518	1.00865
		SESEC_RS08920	1.17	3.90951	1	-0.327542	1.02215
		SESEC_RS08925	0.86	12.2159	1	-4.0752	1.41234
		SESEC_RS08930	6.41	94.4872	2	-5.28693	9.79444
		SESEC_RS08935	0.18	2.99658	1	-3.63242	1.04082
		SESEC_RS08940	2.66	22.9191	1	-2.25057	1.60501
		SESEC_RS08945	1.51	19.6793	1	-4.20769	1.72114
		SESEC_RS08950	2.16	4.9328	2	0.566828	1.9943
		SESEC_RS08960	0.27	4.38097	1	-3.80306	1.13115
		SESEC_RS08965	5.82	59.23	2	-4.05597	4.52175
		SESEC_RS08970	4.96	50.1222	2	-2.75651	2.98389
		SESEC_RS08975	0.23	3.65878	1	-3.62106	1
		SESEC_RS08980	1.58	7.63158	1	-0.824656	1.06286
		SESEC_RS08985	0.59	8.07305	1	-3.75928	1.11679
		SESEC_RS08990	1.92	14.6335	1	-1.50104	1.14192
		SESEC_RS08995	8.05	81.0062	3	-4.56348	6.04845
		SESEC_RS09005	2.04	13.3795	1	-1.2615	1.25119
		SESEC_RS09010	4.87	55.2479	1	-5.38293	5.67994
		SESEC_RS09015	0.22	3.55841	1	-3.65974	1.03279
		SESEC_RS09025	1.39	18.2849	1	-4.20413	1.73479
		SESEC_RS09030	5.1	108.45	1	-6.58583	31.2085
		SESEC_RS09035	0.03	1.45146	1	-3.85239	1
		SESEC_RS09040	6.29	44.1843	3	-3.07684	2.22851
		SESEC_RS09045	2.32	127.106	6	-4.26341	1.18203
		SESEC_RS09050	0.16	2.78585	1	-3.69627	1.10526
		SESEC_RS09055	4.4	41.7969	973	5.88244	1.8481
		SESEC_RS09060	0.16	2.89622	1	-3.68889	1.04651
		SESEC_RS09065	1.11	14.7139	1	-4.03322	1.45225
		SESEC_RS09070	1	3.34768	1	-0.262386	1
		SESEC_RS09075	1.52	11.2229	1	-1.21452	1.1355
		SESEC_RS09080	2.68	24.2032	1	-2.55813	1.70621
		SESEC_RS09085	0	1	1	N/A	N/A
		SESEC_RS09095	12.66	190.419	6	-4.88849	97.2113
		SESEC_RS09100	15.97	260.592	8	-4.95441	1242.98
		SESEC_RS09105	0.21	3.57841	1	-3.7218	1.07547
		SESEC_RS09110	17.26	338.348	13	-4.63692	679.631
		SESEC_RS09115	2.24	22.7588	1	-2.53248	1.43954
		SESEC_RS09120	1.78	24.3435	1	-4.38846	1.97092
		SESEC_RS09125	6.98	89.3114	2	-5.24798	9.64831
		SESEC_RS09135	2.57	43.2613	1	-5.13208	3.77189
		SESEC_RS09140	0.34	4.9228	1	-3.72852	1.11111
		SESEC_RS09145	6.16	43.7228	4	-2.04295	2.46824
		SESEC_RS09150	3.11	28.7671	2	-1.67334	1.18886
		SESEC_RS09190	7.48	2137.22	63	-5.07489	4.77384
		SESEC_RS09195	2.6	22.4177	1	-2.38439	1.5528
		SESEC_RS09200	7.19	52.1284	6	-2.27731	2.4082
		SESEC_RS09205	19.21	484.954	12	-5.29861	15355.2
		SESEC_RS09210	14.44	217.621	8	-4.67262	99.6054
		SESEC_RS09215	2.35	19.4285	1	-2.20813	1.37183
		SESEC_RS09220	5.38	90.2744	2	-5.22202	3.14173
		SESEC_RS09225	1.81	11.0322	1	-1.07243	1.15779
		SESEC_RS09230	2.63	22.0766	1	-2.24383	1.5728
		SESEC_RS09245	6.91	105.2	1	-6.59633	65.6144
		SESEC_RS09250	1.13	43.9435	1	-4.53514	1.08696
		SESEC_RS09255	0.08	1.88293	1	-3.58935	1
		SESEC_RS09260	4.46	46.3608	1	-4.35247	4.2259
		SESEC_RS09265	0.55	7.43085	1	-3.8324	1.21355
		SESEC_RS09270	0.49	6.95939	1	-3.76573	1.11209
		SESEC_RS09275	0.89	12.8177	1	-4.08744	1.45242
		SESEC_RS09280	9.97	151.902	3	-5.54109	29.1684
		SESEC_RS09285	7	33.0502	5	-0.92754	2.06464
		SESEC_RS09290	0.07	1.77256	1	-3.58935	1
		SESEC_RS09300	0	1	1	N/A	N/A
		SESEC_RS09305	0	1	1	N/A	N/A
		SESEC_RS09310	10.46	146.485	2	-6.08688	267.398
		SESEC_RS09315	11.82	296.702	6	-5.56251	297.4
		SESEC_RS09320	6.03	81.1266	3	-4.43502	5.34305
		SESEC_RS09325	2.08	13.9817	1	-1.69877	1.21205
		SESEC_RS09330	7.5	103.996	4	-4.52114	4.55211
		SESEC_RS09335	1	17.0912	2	-0.821157	1
		SESEC_RS09340	3.28	45.3879	1	-4.7146	2.75885
		SESEC_RS09345	10.54	250.842	1	-7.90343	3442.58
		SESEC_RS09350	26.61	484.954	7	-6.06797	417939
		SESEC_RS09365	0.16	2.76585	1	-3.58935	1
		SESEC_RS09370	6.82	32.6691	5	-1.18447	2.1304
		SESEC_RS09375	0.3	4.69207	1	-3.70555	1.05
		SESEC_RS09380	3.02	46.2205	1	-5.14055	4.33306
		SESEC_RS09385	2.12	43.3717	1	-3.89035	2.1978
		SESEC_RS09390	0	1	1	N/A	N/A
		SESEC_RS09395	3.4	24.4639	2	-1.40301	1.73803
		SESEC_RS09400	0	1	1	N/A	N/A
		SESEC_RS09405	4.51	50.4633	1	-4.17612	4.76424
		SESEC_RS09410	0.04	1.44146	1	-3.58935	1
		SESEC_RS09415	0.01	1.11037	1	-3.58935	1
		SESEC_RS09420	4.11	100.987	2	-5.41084	9.48236
		SESEC_RS09425	8.37	145.883	4	-5.06811	26.0379
		SESEC_RS09430	1.37	17.8838	1	-4.07205	1.48962
		SESEC_RS09435	7.19	71.738	5	-3.50529	3.36046
		SESEC_RS09445	3.94	40.1318	111	3.15574	1.62356
		SESEC_RS09450	4.65	45.779	4	-1.86017	2.27023
		SESEC_RS09455	6.2	105.32	3	-4.92515	19.0422
		SESEC_RS09460	51.63	1803.32	6878	1.9388	886480
		SESEC_RS09465	32.2	951.853	26321	4.80447	20.9061
		SESEC_RS09470	2.71	57.2941	7	-2.64831	3.42459
		SESEC_RS09475	4.98	48.046	4	-2.4386	2.07696
		SESEC_RS09480	13.52	4747.71	352	-3.75012	24.1654
		SESEC_RS09485	7.46	166.225	14	-3.44695	26.0529
		SESEC_RS09490	16.65	281.054	4	-6.07958	5872.79
		SESEC_RS09495	3.88	38.0756	1	-3.80613	3.2866
		SESEC_RS09500	12.61	259.268	6	-5.3667	393.712
		SESEC_RS09505	7.3	96.2927	2	-5.35177	12.73
		SESEC_RS09510	6.89	47.073	4	-2.69102	2.01223
		SESEC_RS09515	2.48	21.1437	1	-2.05804	1.53171
		SESEC_RS09520	2.11	26.159	1	-2.35259	1.72906
		SESEC_RS09525	2.6	22.0466	1	-2.44219	1.55611
		SESEC_RS09530	16.45	245.306	9	-4.69777	52.2784
		SESEC_RS09535	4.48	56.943	4	-2.86942	5.24321
		SESEC_RS09540	9.4	166.466	2	-6.27449	329.84
		SESEC_RS09555	2.64	41.4258	1	-4.82687	2.75308
		SESEC_RS09560	0.11	2.21402	1	-3.58935	1
		SESEC_RS09565	3.19	18.0541	2	-0.839843	1.67732
		SESEC_RS09570	6.86	4060.9	308	-3.71679	2.08968
		SESEC_RS09580	1.63	11.7044	1	-1.21767	1.16356
		SESEC_RS09585	3.72	25.0357	2	-1.6376	1.58868
		SESEC_RS09590	2.51	134.569	3	-5.38303	1.51921
		SESEC_RS09595	2.33	55.9701	1	-5.47179	2.86676
		SESEC_RS09600	2.8	23.6917	1	-2.79748	1.74898
		SESEC_RS09605	2.55	39.2693	1	-3.99798	1.44179
		SESEC_RS09610	3.56	45.8694	2	-3.6992	2.20596
		SESEC_RS09615	5.03	31.2247	4	-1.48387	1.81331
		SESEC_RS09620	1.81	130.477	7	-3.99987	1.81316
		SESEC_RS09625	1.39	6.07646	1	-0.546713	1.05401
		SESEC_RS09630	0.01	1.11037	1	-3.58935	1
		SESEC_RS09635	9.07	168.994	7	-4.49955	20.0319
		SESEC_RS09640	13.58	245.787	4	-5.85268	665.255
		SESEC_RS09645	0.81	11.1126	1	-3.93655	1.28023
		SESEC_RS09650	3.85	56.3312	1	-5.39689	7.27785
		SESEC_RS09655	4.85	62.7206	1	-5.05019	7.83836
		SESEC_RS09660	9.46	190.419	1	-7.49608	1029.88
		SESEC_RS09665	8.29	47.7852	5	-2.68491	2.30585
		SESEC_RS09670	3.55	39.8511	1	-4.4734	2.72383
		SESEC_RS09675	1.97	27.2827	1	-4.46734	2.1639
		SESEC_RS09680	4.08	32.378	2	-1.72741	2.12153
		SESEC_RS09685	7.5	60.1829	3	-3.87891	3.54719
		SESEC_RS09690	7.35	107.005	1	-6.54589	158.635
		SESEC_RS09695	8.28	73.4332	6	-2.66366	2.60831
		SESEC_RS09700	8.92	96.0519	4	-4.43887	8.76685
		SESEC_RS09705	8.51	154.309	4	-5.17648	53.6283
		SESEC_RS09710	19.78	278.286	13	-4.34924	113.86
		SESEC_RS09715	1.18	15.1954	1	-4.0234	1.49785
		SESEC_RS09720	5.23	40.854	3	-2.0434	2.22784
		SESEC_RS09725	3.86	54.6561	1	-4.91901	5.74835
		SESEC_RS09730	4.53	24.5643	3	-0.965659	1.76134
		SESEC_RS09740	0.58	8.33378	1	-3.82324	1.12817
		SESEC_RS09745	1.68	9.82853	1	-1.06426	1.13342
		SESEC_RS09750	3.93	44.6957	1	-3.84869	3.2564
		SESEC_RS09755	3.49	44.2043	2	-3.08889	2.39449
		SESEC_RS09760	2.34	35.2972	1	-4.67034	2.54272
		SESEC_RS09765	6.76	84.9783	1	-6.12941	20.4485
		SESEC_RS09770	8.91	134.208	4	-4.88508	8.89547
		SESEC_RS09775	4.59	32.6691	3	-1.92974	1.79025
		SESEC_RS09780	0.96	12.7477	1	-3.97268	1.39785
		SESEC_RS09785	3.18	15.4361	2	-0.676113	1.55219
		SESEC_RS09790	3.26	87.506	216	1.52366	1.75057
		SESEC_RS09795	2.49	19.94	1	-2.03994	1.46513
		SESEC_RS09800	3.36	328.599	8	-5.31348	6.84154
		SESEC_RS09805	6.03	49.4904	3	-2.88621	2.16669
		SESEC_RS09810	5.39	95.2094	3	-4.66216	11.3126
		SESEC_RS09815	25.5	387.458	7	-5.74722	55816.3
		SESEC_RS09820	2.46	6.49793	2	0.332263	1.76056
		SESEC_RS09825	1.24	19.89	1	-4.14201	1.34788
		SESEC_RS09830	0.65	9.14634	1	-3.87476	1.2
		SESEC_RS09835	0.21	3.45805	1	-3.68078	1.07547
		SESEC_RS09840	0.55	7.55122	1	-3.83903	1.21355
		SESEC_RS09850	5.58	115.431	4	-4.64837	13.9201
		SESEC_RS09855	0.58	7.97268	1	-3.77222	1.13953
		SESEC_RS09860	2.44	7.10975	2	0.349368	1.85071
		SESEC_RS09865	0.76	9.74817	1	-3.91475	1.36245
		SESEC_RS09870	3.4	59.3404	1	-5.58853	6.29799
		SESEC_RS09875	0.14	2.54512	1	-3.58935	1
		SESEC_RS09880	11.62	120.245	6	-4.1414	6.40827
		SESEC_RS09885	10.88	132.041	2	-5.89775	184.26
		SESEC_RS09890	6.69	68.7289	3	-4.12349	4.07433
		SESEC_RS09895	1.9	18.9871	132	5.06834	1.08486
		SESEC_RS09900	3.85	26.8212	2	-1.80751	1.62989
		SESEC_RS09905	0.07	1.77256	1	-3.58935	1
		SESEC_RS09910	1.91	12.1359	1	-1.38252	1.15321
		SESEC_RS09915	10.72	120.847	4	-4.69417	13.145
		SESEC_RS09920	9.32	142.152	4	-5.05285	491.286
		SESEC_RS09925	7.91	376.143	7	-5.69318	951.533
		SESEC_RS09930	0.34	4.8928	1	-3.65862	1.04348
		SESEC_RS09935	0	1	1	N/A	N/A
		SESEC_RS09940	8.32	95.8112	4	-4.26034	5.35476
		SESEC_RS09945	0.13	2.55512	1	-3.64594	1
		SESEC_RS09950	1.22	89.6725	1	-6.29291	1.17188
		SESEC_RS09955	12.85	576.913	12	-5.55527	3505.69
		SESEC_RS09960	3.67	25.6176	2	-1.82284	1.73991
		SESEC_RS09965	4.31	31.2147	2	-2.61805	1.85548
		SESEC_RS09970	1.96	37.253	1	-3.4414	1.92343
		SESEC_RS09975	3.33	22.1969	2	-1.23242	1.62091
		SESEC_RS09980	2.32	6.37756	2	0.333849	1.75439
		SESEC_RS09985	0.52	7.40085	1	-3.76124	1.09524
		SESEC_RS09990	5.83	59.5911	2	-3.95961	4.72403
		SESEC_RS09995	2.7	21.4948	1	-2.12114	1.64112
		SESEC_RS10000	1.18	3.00658	2	0.769707	1.01215
		SESEC_RS10005	0.56	7.62158	1	-3.74247	1.11369
		SESEC_RS10020	9.07	219.908	7	-4.88195	28.3497
		SESEC_RS10025	3.32	64.4157	6	-2.11483	1.54287
		SESEC_RS10030	1.51	6.86902	1	-0.647343	1.06189
		SESEC_RS10035	4.68	38.5471	2	-2.97894	2.32348
		SESEC_RS10040	0.5	7.19012	1	-3.79323	1.12174
		SESEC_RS10045	0	1	1	N/A	N/A
		SESEC_RS10050	0.07	1.77256	1	-3.58935	1
		SESEC_RS10055	0	1	1	N/A	N/A
		SESEC_RS10060	0.03	1.3311	1	-3.58935	1
		SESEC_RS10065	19.18	358.69	9	-5.26197	454.828
		SESEC_RS10070	1.55	7.43085	1	-0.735853	1.06968
		SESEC_RS10075	3.65	37.7045	1	-3.95107	2.72531
		SESEC_RS10080	0.01	1.11037	1	-3.58935	1
		SESEC_RS10085	2.65	23.4006	1	-2.26464	1.70782
		SESEC_RS10090	2.03	31.1444	1	-4.64429	2.30028
		SESEC_RS10095	5.35	82.581	2	-4.37023	16.8678
		SESEC_RS10100	7.67	101.228	3	-4.83991	9.9595
		SESEC_RS10105	1.38	5.80573	1	-0.603299	1.00604
		SESEC_RS10110	1.29	4.46134	1	-0.413557	1.01215
		SESEC_RS10115	1.08	1.88293	1	-0.109909	1
		SESEC_RS10120	0.09	1.99329	1	-3.58935	1
		SESEC_RS10125	8.8	196.317	4	-5.52626	21.7756
		SESEC_RS10130	5.08	29.3289	3	-1.48921	1.73023
		SESEC_RS10135	2.83	23.7517	1	-2.31941	1.71617
		SESEC_RS10140	1.44	19.4285	1	-4.20951	1.68846
		SESEC_RS10145	2.09	1.99329	2	0.875744	2.54237
		SESEC_RS10150	5.52	81.608	1	-6.09866	21.055
		SESEC_RS10160	1.53	8.47414	1	-0.829973	1.09586
		SESEC_RS10165	1.35	5.37427	1	-0.506445	1.01833
		SESEC_RS10170	1.11	149.855	1	-7.04058	1.07914
		SESEC_RS10175	0.2	3.56841	1	-3.70183	1
		SESEC_RS10180	3.99	36.7516	4	-1.71159	2.17357
		SESEC_RS10185	11.43	195.354	1	-7.49862	3593.89
		SESEC_RS10190	6.38	90.8762	2	-5.31179	29.5753
		SESEC_RS10215	13.89	187.289	6	-4.87829	104.403
		SESEC_RS10220	4.71	58.8589	3	-3.93859	4.62069
		SESEC_RS10245	3.99	27.2927	3	-1.34318	1.8055
		SESEC_RS10270	0.05	1.55183	1	-3.58935	1
		SESEC_RS10275	2	13.0084	1	-1.29235	1.23384
		SESEC_RS10280	0	1	1	N/A	N/A
		SESEC_RS10285	0	1	1	N/A	N/A
		SESEC_RS10290	0.09	1.99329	1	-3.58935	1
		SESEC_RS10295	1.5	25.0057	1	-4.34023	1.51378
		SESEC_RS10305	34.18	718.343	16	-5.46251	8.05169e+06
		SESEC_RS10310	0.97	13.7106	1	-4.04948	1.38705
		SESEC_RS10315	4.5	44.9065	4	-2.6875	2.61366
		SESEC_RS10320	2.17	35.8187	1	-4.82116	2.72284
		SESEC_RS10325	1.12	3.22732	1	-0.261667	1.00671
		SESEC_RS10345	2.63	11.4337	2	-0.308446	1.45925
		SESEC_RS10355	1.05	1.56183	1	-0.0545304	1.00604
		SESEC_RS10370	2.27	42.0477	1	-5.07859	2.92056
		SESEC_RS10375	0.32	5.02317	1	-3.6773	1.02198
		SESEC_RS10385	0.05	1.67219	1	-3.74136	1
		SESEC_RS10395	1.74	30.6529	1	-4.66442	1.93626
		SESEC_RS10400	2.43	32.2177	1	-3.10769	2.12522
		SESEC_RS10410	0.81	17.723	1	-4.2149	1.07882
		SESEC_RS10430	5.48	55.9801	3	-3.33566	2.87271
		SESEC_RS10435	1.06	15.8072	1	-4.10059	1.38639
		SESEC_RS10440	0	1	1	N/A	N/A
		SESEC_RS10445	6.12	103.154	5	-4.18663	8.72884
		SESEC_RS10455	2.41	282.86	5	-5.75	3.17428
		SESEC_RS10460	0.02	1.22073	1	-3.58935	1
		SESEC_RS10475	6.69	260.111	4	-5.9618	3.80689
		SESEC_RS10480	1.39	5.82573	1	-0.564837	1.04738
		SESEC_RS10485	1.7	9.9489	1	-1.06301	1.08359
		SESEC_RS10495	0.61	8.76524	1	-3.77439	1.08506
		SESEC_RS10500	0.05	1.55183	1	-3.58935	1
		SESEC_RS10515	0	1	1	N/A	N/A
		SESEC_RS10520	2.77	50.3129	1	-5.36148	3.32535

## Sheet: screen B
		Table S1. FACS-based Tn-seq analysis & differentially expressed genes from RNA-seq analysis of SEZ ATCC 35246 WT vs ΔsezV strains
		Screen B, results after last round of selection
		Ordered by genomic locus
		locus	avg_informative_TA_sites	avg_controlsims_reads	sample_reads	log2(fc)	inverse Pvalue
		SESEC_RS00005	2.13	1.61715	3	1.42238	2.38095
		SESEC_RS00010	0.59	5.37319	1	-2.77035	1
		SESEC_RS00015	0.02	1.08674	1	-2.41597	1
		SESEC_RS00020	0.79	5.86687	1	-2.80979	1.20382
		SESEC_RS00025	4.25	20.6099	1	-3.85815	4.5801
		SESEC_RS00030	0	1	1	N/A	N/A
		SESEC_RS00035	25.11	202.69	12	-4.0496	5882.39
		SESEC_RS00045	0	1	1	N/A	N/A
		SESEC_RS00050	0	1	1	N/A	N/A
		SESEC_RS00055	14.55	144.786	6	-4.53832	4101.4
		SESEC_RS00060	0.5	3.80879	1	-2.5895	1
		SESEC_RS00065	1.31	8.56872	1	-3.03608	1.56587
		SESEC_RS00070	2.44	73.0603	1	-6.0504	4.17827
		SESEC_RS00075	39.17	534.424	31	-4.09098	2.4752e+09
		SESEC_RS00185	17.8	268.546	9	-4.86621	320.883
		SESEC_RS00190	7.89	73.6474	3	-4.49263	47.4354
		SESEC_RS00195	1.46	3.33512	6	1.9311	1
		SESEC_RS00200	1	1.30357	4	1.91551	1
		SESEC_RS00205	1.14	1.71388	1	-0.177295	1
		SESEC_RS00210	2.47	3.36512	5	1.71621	1.70621
		SESEC_RS00215	0.28	2.27766	1	-2.47041	1.02532
		SESEC_RS00220	4.05	272.495	8	-5.04891	1.62639
		SESEC_RS00225	12.23	78.4505	16	-2.19474	1.78216
		SESEC_RS00230	3.09	14.7561	1	-2.65717	2.04035
		SESEC_RS00235	1.16	7.6781	1	-2.97485	1.49108
		SESEC_RS00240	4.11	45.8428	934	4.54168	1.54388
		SESEC_RS00245	6.98	43.9216	8	-2.29857	2.10959
		SESEC_RS00250	6.42	47.1236	8	-2.31178	1.60468
		SESEC_RS00255	1.76	5.73677	3	0.538718	1.09375
		SESEC_RS00260	1.54	7.1978	5	0.842095	1.17096
		SESEC_RS00265	5.47	52.9941	7	-2.76279	3.48292
		SESEC_RS00270	2.39	23.7152	1	-4.23418	3.29122
		SESEC_RS00275	2.03	6.86422	4	0.660728	1.2157
		SESEC_RS00280	3.59	15.9036	4	-1.497	2.52397
		SESEC_RS00285	2.81	5.20309	2	-0.0337376	1.5134
		SESEC_RS00290	8.09	86.3489	3	-4.76831	409.357
		SESEC_RS00295	1.16	1.74725	1	-0.202499	1
		SESEC_RS00300	4	6.06371	3	0.272347	2.15421
		SESEC_RS00305	12.43	35.3828	24	-0.190425	1.94617
		SESEC_RS00310	12.02	79.5178	113	0.585687	21.0225
		SESEC_RS00315	5.86	22602.2	29488	0.384062	2.00555
		SESEC_RS00320	2.19	19.4992	1	-3.83553	2.39108
		SESEC_RS00325	17.24	243.41	24	-3.30992	1270.59
		SESEC_RS00330	14.43	107.056	13	-2.9671	45.8175
		SESEC_RS00335	0.23	2.10419	1	-2.4801	1
		SESEC_RS00340	1	1	3	1.58496	1
		SESEC_RS00345	1	1	1	0	1
		SESEC_RS00350	0	1	1	N/A	N/A
		SESEC_RS00355	1	1	1	0	1
		SESEC_RS00360	0	1	1	N/A	N/A
		SESEC_RS00365	0	1	1	N/A	N/A
		SESEC_RS00370	0	1	1	N/A	N/A
		SESEC_RS00375	0.07	1.30357	1	-2.41597	1
		SESEC_RS00380	0	1	1	N/A	N/A
		SESEC_RS00385	0	1	1	N/A	N/A
		SESEC_RS00390	1	1.43368	1	-0.122275	1
		SESEC_RS00395	0	1	1	N/A	N/A
		SESEC_RS00400	1	1	2	1	1
		SESEC_RS00405	0	1	1	N/A	N/A
		SESEC_RS00410	0	1	1	N/A	N/A
		SESEC_RS00415	0	1	1	N/A	N/A
		SESEC_RS00420	1.14	1.71388	3	1.40767	1
		SESEC_RS00425	0	1	1	N/A	N/A
		SESEC_RS00430	0	1	1	N/A	N/A
		SESEC_RS00435	0.79	8.66209	1	-3.06265	1.01762
		SESEC_RS00440	1.35	3.10491	3	1.0825	1
		SESEC_RS00445	0	1	1	N/A	N/A
		SESEC_RS00450	0	1	1	N/A	N/A
		SESEC_RS00455	0	1	1	N/A	N/A
		SESEC_RS00460	1	1	1	0	1
		SESEC_RS00465	0.16	1.70388	1	-2.46488	1.04651
		SESEC_RS00470	10.27	157.701	11577	6.25487	5.47382
		SESEC_RS00475	3.55	134.326	1	-6.99136	3.21436
		SESEC_RS00480	0.34	2.74134	1	-2.51096	1
		SESEC_RS00565	1.15	7.30453	1	-2.91255	1.4841
		SESEC_RS00575	1.73	7.528	3	0.13648	1
		SESEC_RS00580	4.72	15.2364	5	-0.339244	1.49316
		SESEC_RS00585	3.28	707.922	14210	4.34275	1.16086
		SESEC_RS00590	4.71	25.2529	4	-2.04645	3.89577
		SESEC_RS00595	9.12	93.8203	3	-4.85948	134.748
		SESEC_RS00600	3.54	56.463	2	-4.67737	8.06123
		SESEC_RS00605	6.11	31.8605	2	-3.67176	7.53237
		SESEC_RS00610	4.26	5.8135	9	2.04945	3.31614
		SESEC_RS00615	31.41	507.58	29	-4.11654	19444.6
		SESEC_RS00620	6.04	33.3548	12	-1.19362	7.53009
		SESEC_RS00625	4.09	1.39031	9	3.06035	19.337
		SESEC_RS00630	5.23	1383.56	578	-1.25453	4.03427
		SESEC_RS00635	1.38	3.65532	1	-0.663821	1.07875
		SESEC_RS00640	10.22	426.568	15	-4.81037	267.282
		SESEC_RS00645	3.36	11.6074	4	-0.452438	1.27235
		SESEC_RS00650	9.54	376.616	28	-3.72467	23.7512
		SESEC_RS00655	6.61	97.1291	7	-3.71716	8.67501
		SESEC_RS00660	9.09	73.6474	7	-3.2654	4.00102
		SESEC_RS00665	3.23	73.007	3	-4.50536	1.84033
		SESEC_RS00670	1.25	8.18178	1	-3.00609	1.56428
		SESEC_RS00675	9.31	1436.44	13	-6.78149	1.61453
		SESEC_RS00680	1	1	3	1.58496	1
		SESEC_RS00685	2.48	62.1733	1	-5.85162	3.85817
		SESEC_RS00690	0	1	1	N/A	N/A
		SESEC_RS00695	0.47	3.40849	1	-2.57626	1.08621
		SESEC_RS00705	8.38	236.419	4	-5.84869	29.3092
		SESEC_RS00710	12.12	93.2867	11	-3.00335	13.6518
		SESEC_RS00715	9.46	60.0386	7	-2.93789	21.2645
		SESEC_RS00720	2.8	20.9935	3	-2.09523	1.71678
		SESEC_RS00725	1	1	1	0	1
		SESEC_RS00730	0.42	2.92481	1	-2.52388	1.08504
		SESEC_RS00735	1.9	17.1277	1	-3.73095	2.14263
		SESEC_RS00740	2.36	15.6867	9	0.272888	1.15461
		SESEC_RS00745	47.9	1480.53	653	-1.17573	1.58777e+12
		SESEC_RS00750	4	8.29852	10	1.73905	3.40467
		SESEC_RS00755	3.4	3.37512	8	2.40862	3.93258
		SESEC_RS00760	24.86	1943.38	3910	1.01285	998.195
		SESEC_RS00765	9.06	106.095	28	-1.85789	2.79071
		SESEC_RS00775	5.46	192.23	1	-7.54314	149.278
		SESEC_RS00780	10.79	81.3857	3	-4.68044	260.533
		SESEC_RS00785	57.1	5443.34	151	-5.17077	2.04805e+16
		SESEC_RS00790	0.46	3.21502	1	-2.58815	1.11111
		SESEC_RS00795	2.33	15.6634	277	5.43629	1.35738
		SESEC_RS00800	1.27	2.36103	2	0.678026	1.03509
		SESEC_RS00805	7.34	63.6142	8263	7.14744	1.52566
		SESEC_RS00810	1.84	33.3014	1	-4.83795	1.9802
		SESEC_RS00815	2.48	4.43921	2	0.184311	1.56904
		SESEC_RS00820	0.09	1.39031	1	-2.41597	1
		SESEC_RS00825	2	1	3	1.58496	3
		SESEC_RS00830	1.74	11.7441	1	-3.24133	1.84678
		SESEC_RS00835	1.84	5.64003	1	-1.02041	1.19081
		SESEC_RS00840	3.29	32.5543	88	1.79425	2.16324
		SESEC_RS00845	4.74	81.5991	5	-3.93222	6.35592
		SESEC_RS00850	7.12	76.636	8	-3.16678	13.9069
		SESEC_RS00855	1.61	3.97227	1	-0.879974	1.03734
		SESEC_RS00860	1.34	2.87807	1	-0.433248	1.01833
		SESEC_RS00865	5.08	27.9647	64	1.54078	1.372
		SESEC_RS00870	33.9	684.173	99	-2.77725	1.19357e+07
		SESEC_RS00875	3.39	15.3031	2	-2.06796	2.74609
		SESEC_RS00880	0.36	3.00818	1	-2.61266	1.04082
		SESEC_RS00890	6.75	116.662	1	-6.80298	390.238
		SESEC_RS00895	32.71	855.857	29	-4.87252	1.32492e+09
		SESEC_RS00900	1	39587.3	536	-6.20644	1
		SESEC_RS00905	3.97	26.6071	4	-1.65028	2.10907
		SESEC_RS00910	53.56	12864.3	33	-8.60605	2414237569732937
		SESEC_RS00915	44.38	6507.33	92	-6.14302	3.47374e+12
		SESEC_RS00920	1.18	1.78062	1	-0.228151	1
		SESEC_RS00925	21.51	1092.65	16	-6.08623	118585
		SESEC_RS00930	22.97	399.564	11965	4.92311	416.175
		SESEC_RS00935	4.63	42.0003	1	-5.18198	21.5858
		SESEC_RS00940	7.69	119.277	5	-4.52502	45.8644
		SESEC_RS00945	5.91	122.852	11	-3.40816	15.2048
		SESEC_RS00950	8.68	278.045	3	-6.50899	2593.05
		SESEC_RS00955	11.22	188.495	8	-4.5176	13746.4
		SESEC_RS00960	8.75	75.8354	8	-3.11513	9.83448
		SESEC_RS00965	7.84	50.0589	4	-3.48028	5.8959
		SESEC_RS00970	18.92	811.775	23	-5.1323	124649
		SESEC_RS00975	26.89	976.842	25	-5.28012	9.03912e+07
		SESEC_RS00980	2.77	21.6139	1	-3.96626	3.73843
		SESEC_RS00985	13.09	415.787	6	-6.09836	11333.7
		SESEC_RS00990	12.3	229.054	6	-5.22657	28163.6
		SESEC_RS00995	15.03	328.371	120	-1.43534	2.22075
		SESEC_RS01000	23.03	937.776	779	-0.258863	4.15746
		SESEC_RS01005	12.22	430.944	16	-4.73415	26.2818
		SESEC_RS01010	15.45	381.098	16	-4.54901	3411.98
		SESEC_RS01015	3.3	8.74883	3	-0.12815	1.45451
		SESEC_RS01030	5.41	44.1351	1	-5.23855	35.5802
		SESEC_RS01035	2.75	14.2091	3	-0.806808	1.6071
		SESEC_RS01040	0.54	3.54859	1	-2.62747	1.17857
		SESEC_RS01045	11.98	180.383	21	-3.06613	11.6343
		SESEC_RS01050	22.86	1068.58	12	-6.469	555545
		SESEC_RS01055	36.75	891.08	37	-4.58171	5.48773e+06
		SESEC_RS01060	41.45	3774.32	52	-6.17928	4.62235e+11
		SESEC_RS01065	12.95	137.262	10	-3.72026	24.953
		SESEC_RS01070	40.41	12227	66	-7.53274	1.47358e+12
		SESEC_RS01075	2	181.93	6	-4.89047	1
		SESEC_RS01080	3.6	38.1579	3	-3.42785	1.25946
		SESEC_RS01085	4.79	83.6271	1	-6.29754	9.77857
		SESEC_RS01090	2.89	16.0069	3	-1.4569	1.90424
		SESEC_RS01095	3.19	34.1019	1	-4.79891	7.98884
		SESEC_RS01100	6.73	49.205	6	-2.87146	2.16904
		SESEC_RS01105	3.67	42.3206	4	-3.24166	3.63818
		SESEC_RS01110	2.49	10.41	1	-2.2621	1.59224
		SESEC_RS01115	1.72	4.70941	1	-0.927617	1.09787
		SESEC_RS01125	11.6	171.684	15	-3.47348	884.422
		SESEC_RS01130	9.12	105.668	39	-1.33713	14.2379
		SESEC_RS01135	9.01	19.1456	20	1.04073	3.52748
		SESEC_RS01140	2.11	1.47704	3	1.44987	2.45902
		SESEC_RS01145	3.6	137.849	1	-7.03945	9.03814
		SESEC_RS01150	14.85	102.519	15	-2.68868	10.8568
		SESEC_RS01155	16.1	284.823	3	-6.53565	963.73
		SESEC_RS01160	13.31	162.878	7	-4.4801	679.778
		SESEC_RS01165	6.36	16.2404	4	-0.822005	1.96439
		SESEC_RS01170	0.34	3.00818	1	-2.59654	1
		SESEC_RS01175	15.57	167.308	9	-4.1769	1080
		SESEC_RS01180	1.24	16.167	1	-2.97341	1.15429
		SESEC_RS01185	1	1	1	0	1
		SESEC_RS01190	20.63	1373.31	44	-4.95718	709301
		SESEC_RS01195	1	1	3	1.58496	1
		SESEC_RS01200	17.13	182.037	14	-3.65872	379.001
		SESEC_RS01205	11.84	348.651	2	-7.41771	341.75
		SESEC_RS01210	5.94	61.7464	1	-5.80809	68.8463
		SESEC_RS01215	1.36	177.287	1	-7.43075	1.30095
		SESEC_RS01220	2.12	1.99409	2	0.765502	2.28659
		SESEC_RS01225	5.96	30.2261	3	-2.40402	3.14145
		SESEC_RS01230	4.42	11814.5	295	-5.32307	2.29329
		SESEC_RS01240	4.02	25.1462	2	-3.10522	4.17225
		SESEC_RS01245	3.48	11.614	7	0.677557	1.61563
		SESEC_RS01250	5.41	411.465	5	-6.3454	9.17629
		SESEC_RS01260	1.04	6.77085	1	-2.82236	1.30369
		SESEC_RS01265	0.89	6.06034	1	-2.84588	1.3149
		SESEC_RS01280	3.04	3345.46	8	-8.70556	1.38085
		SESEC_RS01285	0.38	2.77471	1	-2.49843	1.03846
		SESEC_RS01290	4.93	6.76085	11	1.97264	3.03129
		SESEC_RS01295	6.85	92.6996	4	-4.43708	2.96047
		SESEC_RS01300	2.29	18.9322	3	-1.67265	1.18186
		SESEC_RS01305	0.99	21.9441	1	-4.06474	1
		SESEC_RS01310	6.24	9.13577	8	1.10567	3.2001
		SESEC_RS01315	3.19	8.33188	4	0.327266	1.40638
		SESEC_RS01320	6.73	86.6691	3	-4.7504	13.1315
		SESEC_RS01325	3.84	99.0504	1	-6.53913	18.328
		SESEC_RS01330	2.15	19.8294	224	4.40176	1.41509
		SESEC_RS01335	4.85	20.3864	2	-2.87124	2.39993
		SESEC_RS01340	4.16	10.5133	4	-0.0010553	1.83263
		SESEC_RS01345	5.76	18.2484	7	-0.325213	1.73326
		SESEC_RS01350	1.98	14.8728	1	-3.60355	2.41379
		SESEC_RS01355	13.29	83.2535	20	-1.96386	3.62304
		SESEC_RS01360	10.03	94.4608	2	-5.47133	339.32
		SESEC_RS01365	1.47	35.4895	2	-3.82217	1.40318
		SESEC_RS01370	1.16	24.7192	3	-2.37003	1.114
		SESEC_RS01375	4.03	67.0298	3	-4.37292	4.1902
		SESEC_RS01380	2	1	3	1.58496	3
		SESEC_RS01385	0	1	1	N/A	N/A
		SESEC_RS01390	2	3.62532	6	1.8695	1.54639
		SESEC_RS01395	8.68	103.213	4	-4.61319	33.8277
		SESEC_RS01400	18.46	334.455	7	-5.54881	2.72869e+06
		SESEC_RS01405	8.56	62.9738	2	-4.83837	55.3866
		SESEC_RS01410	42.94	503.684	102	-2.28759	59.572
		SESEC_RS01415	0.05	1.21684	1	-2.41597	1
		SESEC_RS01420	0.83	8.76219	1	-3.02857	1
		SESEC_RS01425	1.97	10.44	1	-2.12439	1.07066
		SESEC_RS01430	2.62	5.20309	7	1.77712	1.37651
		SESEC_RS01435	4.88	35.2227	1	-4.84782	7.89964
		SESEC_RS01440	1	13.6454	1	-2.53004	1
		SESEC_RS01445	3.39	501.976	245	-1.01745	2.6313
		SESEC_RS01450	10.93	383.02	2	-7.55681	2974.44
		SESEC_RS01455	2.14	15.5133	1	-3.68408	2.74622
		SESEC_RS01460	27.56	1020.76	30	-5.07938	36108.7
		SESEC_RS01465	4.27	41.5734	4	-3.09561	3.73984
		SESEC_RS01470	5.89	22.1676	1669	6.98599	1.7106
		SESEC_RS01475	6.3	21.7506	11	-0.0681185	1.71194
		SESEC_RS01480	5.73	31.06	205	3.00318	1.62754
		SESEC_RS01485	0.44	3.06491	1	-2.53814	1.09346
		SESEC_RS01490	0	1	1	N/A	N/A
		SESEC_RS01495	0.15	1.81062	1	-2.56797	1
		SESEC_RS01500	4.07	43.6014	1	-5.28868	11.4016
		SESEC_RS01505	3	1	7	2.80735	10
		SESEC_RS01510	21.91	1341.34	6	-7.79892	201626
		SESEC_RS01515	0.82	5.22646	1	-2.71846	1.23047
		SESEC_RS01520	10.1	329.065	206	-0.654446	2.58618
		SESEC_RS01525	11.02	365.408	16	-4.49266	1672.21
		SESEC_RS01530	4.33	51.1796	1	-5.49051	12.3608
		SESEC_RS01535	2.83	52.0335	5	-3.19878	5.28036
		SESEC_RS01540	0.4	2.96818	1	-2.53461	1.03636
		SESEC_RS01545	0.95	8.56872	1	-3.02563	1.13023
		SESEC_RS01550	4.23	9.2725	55	4.02989	2.08801
		SESEC_RS01555	3.52	50.5925	1	-5.49804	3.03336
		SESEC_RS01560	8.78	26.5237	9	-1.1198	1.99753
		SESEC_RS01565	19.04	280.18	9	-4.93922	56786.4
		SESEC_RS01570	18.53	317.751	4	-6.28794	278869
		SESEC_RS01575	2.13	7.80821	1	-1.607	1.25869
		SESEC_RS01580	0.4	2.90481	1	-2.49191	1.01739
		SESEC_RS01585	3.58	5.45993	4	0.930096	2.36247
		SESEC_RS01590	14.76	114.527	13	-3.03529	3.65331
		SESEC_RS01595	4.22	9.54934	7	1.05516	1.82757
		SESEC_RS01600	7.58	99.6374	5	-4.22316	10.9815
		SESEC_RS01605	1.99	18.7287	1	-3.87287	2.54985
		SESEC_RS01610	0.31	2.46113	1	-2.48997	1.02273
		SESEC_RS01615	22.11	921.339	21	-5.44706	9.92455e+06
		SESEC_RS01620	9.07	121.625	1	-6.86421	5223.56
		SESEC_RS01625	2.4	30.4729	3	-2.98436	1.87735
		SESEC_RS01630	21.73	1014.25	28	-5.1715	2.70834
		SESEC_RS01635	14.3	201.356	1	-7.62138	201004
		SESEC_RS01640	5.41	14.8128	4	-1.06484	1.71449
		SESEC_RS01645	4.82	92.5395	59	-0.573913	4.33538
		SESEC_RS01650	6.96	24.1322	10	-0.721003	1.85644
		SESEC_RS01665	2.4	36.7703	1	-4.96917	3.18858
		SESEC_RS01670	11.06	100.812	5	-4.26299	420.621
		SESEC_RS01675	20.71	156.954	19	-3.00303	760.769
		SESEC_RS01680	17.5	2641.65	105	-4.65042	11.2323
		SESEC_RS01685	1.56	72.8469	1	-6.05908	1.52207
		SESEC_RS01690	4.74	4.51931	9	2.18767	3.93656
		SESEC_RS01695	2.19	4.2991	6	1.80981	1.71878
		SESEC_RS01700	0.13	1.56378	1	-2.41597	1
		SESEC_RS01705	3.64	15.9936	5	-0.336182	2.21174
		SESEC_RS01715	0	1	1	N/A	N/A
		SESEC_RS01720	2.44	67.2432	4	-3.93391	1.3524
		SESEC_RS01725	1.04	13.3385	1	-3.37652	1.06742
		SESEC_RS01730	5.91	104.547	618	2.65758	1.46559
		SESEC_RS01735	0.07	1.30357	1	-2.41597	1
		SESEC_RS01740	19.66	148.949	4	-5.15577	121643
		SESEC_RS01745	11.3	129.043	4	-4.94192	220.522
		SESEC_RS01750	9.58	54.4884	5	-3.27942	9.03083
		SESEC_RS01755	1	1	2	1	1
		SESEC_RS01760	0	1	1	N/A	N/A
		SESEC_RS01765	0.66	4.78952	1	-2.61076	1.02128
		SESEC_RS01770	0.6	4.44921	1	-2.72592	1.15385
		SESEC_RS01775	1.14	7.96831	1	-2.93949	1.37594
		SESEC_RS01790	6.39	27.7078	10	-0.901919	2.45108
		SESEC_RS01795	27.3	14820.3	40041	1.43436	6.83928
		SESEC_RS01800	4.09	10.6768	35	2.86523	4.42043
		SESEC_RS01805	1.56	4.80278	774	8.75068	1.01215
		SESEC_RS01810	8.93	70.4453	13	-2.33009	3.7286
		SESEC_RS01815	5.91	896.096	1	-9.79979	33.8838
		SESEC_RS01820	14.7	295.283	6	-5.59433	10395.2
		SESEC_RS01825	7.7	8.66546	10	1.51141	13.5993
		SESEC_RS01830	1	1	1	0	1
		SESEC_RS01835	0	1	1	N/A	N/A
		SESEC_RS01840	45.98	1510.68	21	-6.16411	4.39172e+14
		SESEC_RS01845	13.71	552.302	11	-5.63972	23.2074
		SESEC_RS01850	6.8	50.3257	7	-2.63633	2.52096
		SESEC_RS01860	4.82	27.431	6	-1.86546	1.61588
		SESEC_RS01865	4.24	26.9507	1	-4.35224	4.66031
		SESEC_RS01870	6.77	10.6001	9	1.05279	2.60605
		SESEC_RS01875	4.35	62.0132	1	-5.83297	5.59479
		SESEC_RS01880	1.92	5.84687	1	-1.17217	1.23174
		SESEC_RS01885	1.86	12.4613	1	-2.54448	1.61638
		SESEC_RS01890	3.75	12.9616	5	-0.111301	1.55417
		SESEC_RS01895	7.32	2.93144	17	3.65239	210.109
		SESEC_RS01900	7.91	60.9459	7	-3.01659	2.0643
		SESEC_RS01905	3.16	21.9541	1	-4.18165	5.24044
		SESEC_RS01910	2.16	8.74883	1	-1.71696	1.34254
		SESEC_RS01915	20.68	429.023	22	-4.2705	11974.1
		SESEC_RS01920	1	1	1	0	1
		SESEC_RS01925	0.13	1.67051	1	-2.53144	1
		SESEC_RS01930	0	1	1	N/A	N/A
		SESEC_RS01935	0.15	1.65051	1	-2.41597	1
		SESEC_RS01940	1	1	1	0	1
		SESEC_RS01945	15.64	222.063	161	-0.436166	975.701
		SESEC_RS01950	2.42	24.4724	1	-4.18453	3.36583
		SESEC_RS01955	4.75	23.0115	7	-1.11848	2.49098
		SESEC_RS01960	7.38	1481.75	5	-8.20623	78.478
		SESEC_RS01965	13.84	200.235	2	-6.60011	22160.3
		SESEC_RS01970	11.93	622.534	19	-5.02451	716.54
		SESEC_RS01975	19	398.763	2	-7.61843	1.87539e+06
		SESEC_RS01980	15.2	1642.92	98	-4.06151	1199.62
		SESEC_RS01985	10.63	163.679	3	-5.72404	1145.82
		SESEC_RS01990	1	123.653	1	-6.87755	1
		SESEC_RS01995	4.94	54.9153	8	-2.49071	1.56048
		SESEC_RS02000	1.4	11.017	1	-3.28098	1.59049
		SESEC_RS02005	2.59	71.8862	2	-5.03349	1.3947
		SESEC_RS02010	15.4	21629.6	9	-11.2305	43069.3
		SESEC_RS02015	1.93	8.07505	2	-0.616224	1.10619
		SESEC_RS02020	0.2	2.02746	1	-2.52844	1
		SESEC_RS02025	2.48	4.97625	5	1.38485	1.49551
		SESEC_RS02030	1	1	1	0	1
		SESEC_RS02035	1.01	1.04337	1	-0.0117715	1
		SESEC_RS02040	0.1	1.48704	1	-2.48997	1
		SESEC_RS02045	1.14	2.92144	3	1.13333	1.04167
		SESEC_RS02050	0	1	1	N/A	N/A
		SESEC_RS02055	1	1	5	2.32193	1
		SESEC_RS02060	0	1	1	N/A	N/A
		SESEC_RS02065	1.41	3.36512	8	2.39565	1
		SESEC_RS02070	1	1	1	0	1
		SESEC_RS02075	13.03	125.734	4	-4.91671	890.852
		SESEC_RS02080	0.03	1.1301	1	-2.41597	1
		SESEC_RS02085	1.05	7.488	1	-2.88574	1.27273
		SESEC_RS02090	4.62	4.35584	14	2.93071	4.48213
		SESEC_RS02095	2.28	2.61124	4	1.57343	1.91571
		SESEC_RS02100	0.26	2.3944	1	-2.5415	1
		SESEC_RS02105	7.97	266.838	248	-0.0719137	11.5188
		SESEC_RS02110	9.34	76.636	8	-3.18752	6.19842
		SESEC_RS02115	0.13	1.67051	1	-2.53144	1
		SESEC_RS02120	13.67	364.715	5	-6.16758	118672
		SESEC_RS02125	14.12	4774.32	13	-8.51886	105615
		SESEC_RS02130	4.29	113.406	3	-5.16465	1.54412
		SESEC_RS02135	4.19	48.9481	4	-2.92989	2.93295
		SESEC_RS02145	8.01	59.3982	4	-3.76889	34.1065
		SESEC_RS02150	10.09	134.7	6	-4.43354	30.6836
		SESEC_RS02155	0	1	1	N/A	N/A
		SESEC_RS02160	19.55	518.947	7	-6.19699	4.89977e+06
		SESEC_RS02170	2.11	23.7586	1	-4.17511	2.58807
		SESEC_RS02175	3.48	18.4185	7	-0.211391	1.29224
		SESEC_RS02180	4.1	142.065	29	-2.24025	1.69441
		SESEC_RS02185	1.35	3.02818	1	-0.45533	1.01833
		SESEC_RS02190	0	1	1	N/A	N/A
		SESEC_RS02195	0.05	1.21684	1	-2.41597	1
		SESEC_RS02200	5.2	6.31718	24	3.37439	15.9641
		SESEC_RS02205	1.37	3.35175	1	-0.537242	1
		SESEC_RS02210	2.29	8.9823	2	-0.639758	1.33741
		SESEC_RS02215	15.26	128.509	12	-3.3562	337.266
		SESEC_RS02220	11.88	483.885	4	-6.90416	26927.3
		SESEC_RS02225	11.65	50.3791	10	-2.1847	2.60283
		SESEC_RS02235	2.74	13.2518	7	0.137685	1.23821
		SESEC_RS02240	2.26	10.4066	2	-0.989099	1.32367
		SESEC_RS02245	14.9	1499.47	59	-4.66323	2.82567
		SESEC_RS02250	2.79	7.2378	5	0.953289	1.30015
		SESEC_RS02255	0.27	2.28766	1	-2.5017	1.02632
		SESEC_RS02260	9.1	45.149	9	-2.0327	1.71084
		SESEC_RS02265	3.69	5.26646	5	1.31408	2.29925
		SESEC_RS02270	3.82	16.4972	6	-0.32759	1.5104
		SESEC_RS02275	1.43	3.82543	3	0.929696	1
		SESEC_RS02280	7.39	10.7402	10	1.12745	15.008
		SESEC_RS02285	1.14	7.59137	1	-2.92008	1.49304
		SESEC_RS02290	9.91	777.513	49	-3.97874	9.98981
		SESEC_RS02295	6.96	131.978	2	-5.97401	72.2765
		SESEC_RS02300	21.31	1792.67	20	-6.48166	50245
		SESEC_RS02305	9.2	2190	9	-7.9234	18.784
		SESEC_RS02310	13.57	364.554	9	-5.31561	73602.5
		SESEC_RS02315	10.16	88.697	1	-6.37115	1080.73
		SESEC_RS02320	6.95	43.2278	7	-2.32016	4.96644
		SESEC_RS02325	3.07	163.732	12033	6.26543	1.66367
		SESEC_RS02330	3.79	17.2044	3	-1.79251	1.41969
		SESEC_RS02335	1.5	3.30175	1	-0.620895	1.05042
		SESEC_RS02340	1.69	16.4139	1	-3.63287	1.70775
		SESEC_RS02350	3.65	35.3294	2	-3.90434	3.09934
		SESEC_RS02355	2.95	80.4784	1	-6.23141	1.92849
		SESEC_RS02360	4.45	20.9835	2	-2.82358	2.38784
		SESEC_RS02365	13.08	147.828	13	-3.45534	63.2445
		SESEC_RS02370	10.61	74.6614	20	-1.74559	10.2554
		SESEC_RS02375	2.25	44.0817	2	-4.27869	2.80299
		SESEC_RS02380	3.8	21.1436	2	-2.73794	3.14271
		SESEC_RS02385	3.47	11.4339	6	0.378652	1.68406
		SESEC_RS02390	0.42	3.42849	1	-2.61205	1.03448
		SESEC_RS02395	8.39	29.4156	12	-0.715635	1.77582
		SESEC_RS02400	2.36	12.8649	3	-0.794379	1.26636
		SESEC_RS02405	3.05	15.8068	3	-1.87605	1.21542
		SESEC_RS02410	0.36	3.04154	1	-2.5784	1
		SESEC_RS02415	3.91	19.3491	7	-0.543717	1.8875
		SESEC_RS02420	8.93	39.2352	8	-1.66307	1.76759
		SESEC_RS02425	6.83	123.653	6	-4.3147	28.4014
		SESEC_RS02430	4.32	16.4039	4	-1.32154	1.60728
		SESEC_RS02435	5.56	117.569	17	-2.72167	5.47706
		SESEC_RS02440	0	1	1	N/A	N/A
		SESEC_RS02445	1	1	4	2	1
		SESEC_RS02450	1.38	3.56196	1	-0.733339	1.02669
		SESEC_RS02455	5.57	179.209	8	-4.42886	3.96128
		SESEC_RS02465	6.08	9.37924	14	2.04684	3.32108
		SESEC_RS02470	3.08	10.3966	4	-0.0451206	1.23938
		SESEC_RS02475	2.67	89.0173	1	-6.38428	3.28296
		SESEC_RS02480	7.53	76.1023	6	-3.57429	58.4749
		SESEC_RS02485	6.99	57.5303	4	-3.70655	15.0473
		SESEC_RS02490	4.43	40.7729	7	-2.28892	1.41471
		SESEC_RS02495	24.3	167.895	133	-0.298946	33.234
		SESEC_RS02500	39.02	1417.34	28	-5.65713	2.63286e+11
		SESEC_RS02505	10.75	104.761	9	-3.4738	333.144
		SESEC_RS02510	5.14	60.092	8	-2.76236	2.34097
		SESEC_RS02515	2.77	7.80821	2	-0.614154	1.48445
		SESEC_RS02520	2	1	2	1	3
		SESEC_RS02525	6.85	51.233	2	-4.46407	33.4196
		SESEC_RS02530	0.24	2.14756	1	-2.47737	1
		SESEC_RS02535	0.3	2.5145	1	-2.5155	1
		SESEC_RS02540	0.17	1.84399	1	-2.50343	1
		SESEC_RS02545	4.48	31.7538	4	-2.71447	1.88978
		SESEC_RS02555	4.28	363.167	531	0.568619	1.92764
		SESEC_RS02560	4.24	151.884	4	-5.19595	3.78247
		SESEC_RS02565	4.12	276.871	2	-7.09319	1.96934
		SESEC_RS02570	12.2	119.864	4	-4.82603	3318.69
		SESEC_RS02575	8	46.9635	5	-3.08593	10.682
		SESEC_RS02580	0.74	8.31852	1	-3.0647	1
		SESEC_RS02585	8.72	102.146	4	-4.5783	43.806
		SESEC_RS02590	2.11	1.47704	6	2.44987	2.45902
		SESEC_RS02595	0.19	1.98409	1	-2.53461	1
		SESEC_RS02600	2.35	8.78883	1	-1.57706	1.42877
		SESEC_RS02605	18.7	225.318	30	-2.8626	1.97694
		SESEC_RS02610	0.49	3.34512	1	-2.57544	1.10256
		SESEC_RS02615	1.79	6.27718	4	0.680091	1.12824
		SESEC_RS02620	3.01	1.97409	6	2.32585	5.02874
		SESEC_RS02635	1.31	2.62124	2	0.587302	1.00604
		SESEC_RS02640	1.73	11.3472	1	-3.24551	1.92983
		SESEC_RS02645	2.75	3608.51	8	-8.81516	1.44741
		SESEC_RS02655	3.75	44.2952	1	-5.2677	11.4818
		SESEC_RS02660	1.45	19.5726	1	-3.92403	1.4853
		SESEC_RS02665	4.26	31.5403	3	-2.95239	1.76743
		SESEC_RS02670	0.35	2.71797	1	-2.57142	1.09412
		SESEC_RS02675	16.98	156.047	52	-1.53963	3.85129
		SESEC_RS02680	25.66	584.429	18	-5.00751	7.34539e+06
		SESEC_RS02685	61.09	3226.93	34	-6.56587	2.44154e+18
		SESEC_RS02690	21.14	915.896	5	-7.50761	4.99635e+06
		SESEC_RS02695	11.69	132.512	9	-3.81953	1536.85
		SESEC_RS02700	8.48	161.064	4	-5.27152	151.379
		SESEC_RS02705	5.62	55.7692	1	-5.64071	35.1905
		SESEC_RS02715	0.57	4.30247	1	-2.63687	1.03846
		SESEC_RS02720	3.22	8.53535	6	0.8823	1.40732
		SESEC_RS02725	1.21	2.02746	5	2.0612	1.00604
		SESEC_RS02730	2.99	52.9407	1	-5.53275	5.3136
		SESEC_RS02735	3.71	47.4972	7	-2.55667	2.78397
		SESEC_RS02740	6.49	39.5988	8	-2.12158	4.00212
		SESEC_RS02745	8.72	71.1925	12	-2.43682	7.24957
		SESEC_RS02750	16.14	1974.76	52	-5.24326	7588.41
		SESEC_RS02755	5.04	56.3029	1	-5.65583	39.6891
		SESEC_RS02760	0.18	1.78062	1	-2.41597	1
		SESEC_RS02765	6.17	44.0283	4	-3.29686	13.5432
		SESEC_RS02770	7.24	295.55	6	-5.59447	15.5712
		SESEC_RS02775	3.29	26.3203	1	-4.38804	6.67124
		SESEC_RS02780	15.34	241.809	31	-2.93034	599.565
		SESEC_RS02785	9.07	59.5583	10	-2.44269	5.76073
		SESEC_RS02790	13.58	148.576	19	-2.90424	6.87691
		SESEC_RS02795	2.69	11.027	2	-1.10458	1.62549
		SESEC_RS02800	17.61	434.413	15	-4.83684	125929
		SESEC_RS02805	7.33	76.9028	8	-3.16508	23.5301
		SESEC_RS02810	0.01	1.04337	1	-2.41597	1
		SESEC_RS02815	22.72	347.69	13	-4.71404	944588
		SESEC_RS02820	8.03	65.9091	1	-5.9254	102.858
		SESEC_RS02825	25.71	569.86	11	-5.67572	1.05866e+08
		SESEC_RS02830	4.21	27.5911	7	-1.6515	2.07657
		SESEC_RS02835	1.28	3.49522	1	-0.661682	1.04094
		SESEC_RS02840	8.01	364.394	1	-8.48868	293.807
		SESEC_RS02845	5.52	24.7826	4	-1.75207	3.33788
		SESEC_RS02850	8.72	104.707	2	-5.63299	307.194
		SESEC_RS02855	36.18	1720.79	142	-3.59497	4.9126e+09
		SESEC_RS02860	6.52	817.593	33	-4.62241	5.33377
		SESEC_RS02865	1.22	2.16756	1	-0.290752	1
		SESEC_RS02870	2	1	3	1.58496	3
		SESEC_RS02875	4.1	42.3739	2	-4.1366	5.04719
		SESEC_RS02880	0.29	2.34103	1	-2.53144	1.08333
		SESEC_RS02885	2	1	3	1.58496	3
		SESEC_RS02890	4.4	24.5258	5	-1.24561	4.42863
		SESEC_RS02895	1.09	1.44368	3	1.47393	1
		SESEC_RS02900	12.58	272.495	9	-4.89221	315.286
		SESEC_RS02905	33.78	1375.71	15	-6.51434	3.29935e+10
		SESEC_RS02910	2.33	17.0977	1	-3.67177	2.93539
		SESEC_RS02915	2.96	13.2818	6	0.112156	1.10771
		SESEC_RS02920	6.22	35.7563	58	0.959051	4.33318
		SESEC_RS02925	8.49	670.191	10	-6.05468	6.67425
		SESEC_RS02930	11.79	57.3702	7	-2.90509	9.35736
		SESEC_RS02935	4.72	220.889	9	-4.5901	12.8248
		SESEC_RS02945	2.37	20.1496	1	-3.94692	3.28231
		SESEC_RS02950	2.15	4.48594	3	0.645712	1.4549
		SESEC_RS02955	52.28	4808.91	54	-6.47493	5.69045e+11
		SESEC_RS02960	1.45	31.4335	2	-3.59121	1.34892
		SESEC_RS02965	24.56	9337.1	370	-4.65645	80112.7
		SESEC_RS02970	3.36	10.6301	3	-0.360683	1.73655
		SESEC_RS02975	0.17	1.84399	1	-2.50343	1
		SESEC_RS02980	0.13	1.56378	1	-2.41597	1
		SESEC_RS02985	1	1	1	0	1
		SESEC_RS02990	3.77	21.4104	6	-1.27667	1.9904
		SESEC_RS02995	18.75	182.464	6	-4.88893	11085.6
		SESEC_RS03000	17.44	559.453	8	-6.11554	31925.9
		SESEC_RS03005	1.08	1.34694	2	0.903023	1
		SESEC_RS03010	8.44	48.8848	6	-2.8129	2.93422
		SESEC_RS03015	9.69	74.2878	4	-4.06046	35.728
		SESEC_RS03020	0	1	1	N/A	N/A
		SESEC_RS03025	7.01	301.047	10	-4.88266	2.31094
		SESEC_RS03035	1.01	6.69412	1	-2.89329	1.36889
		SESEC_RS03040	0.83	5.74677	1	-2.8729	1.30627
		SESEC_RS03050	7.48	483.191	9	-5.73273	1.63275
		SESEC_RS03055	0.03	1.1301	1	-2.41597	1
		SESEC_RS03060	11.7	165.493	7	-4.51375	428.21
		SESEC_RS03065	4.13	188.761	8	-4.51626	1.37123
		SESEC_RS03070	3.16	22.6813	1	-4.14526	3.99053
		SESEC_RS03075	30.92	374.908	27	-3.77852	61790.7
		SESEC_RS03080	1.4	3.00154	3	1.00777	1
		SESEC_RS03085	2.93	45.0423	1	-5.25961	1.95859
		SESEC_RS03090	1	1	1	0	1
		SESEC_RS03095	12.55	139.129	2	-6.06315	1670.39
		SESEC_RS03100	18.84	136.675	14	-3.23999	1868.99
		SESEC_RS03105	0.05	1.21684	1	-2.41597	1
		SESEC_RS03110	25.43	413.439	13	-4.97166	45983.1
		SESEC_RS03115	66.53	807.773	727	-0.144943	46.8914
		SESEC_RS03120	2.59	8.27852	4	0.33343	1.49204
		SESEC_RS03125	3.67	10.6534	2	-1.11167	1.66515
		SESEC_RS03130	1.06	1.26021	1	-0.0721145	1
		SESEC_RS03135	2.23	16.7874	7	-0.414564	1.40902
		SESEC_RS03140	7.03	43.0143	8	-2.18872	3.78782
		SESEC_RS03145	2.32	2.76134	4	1.55268	1.82927
		SESEC_RS03150	1.89	13.7621	1	-2.46447	1.22951
		SESEC_RS03155	15.02	97.8229	22	-2.07845	6.34802
		SESEC_RS03160	7.84	74.5546	104	0.57304	1.80675
		SESEC_RS03165	4.58	4.3291	10	2.60241	4.52229
		SESEC_RS03170	3.12	17.9282	6	-0.48684	1.10121
		SESEC_RS03175	2.73	5.23646	3	0.50412	1.45058
		SESEC_RS03180	3.79	24.1755	1	-4.16485	3.22153
		SESEC_RS03185	48.56	4515.54	33	-7.09455	4.47326e+13
		SESEC_RS03190	13.09	1170.67	34	-5.09805	112.458
		SESEC_RS03195	6.56	59.9852	1	-5.79309	229.673
		SESEC_RS03200	11.27	224.838	14	-3.97316	164.449
		SESEC_RS03205	16.29	283.969	12	-4.53887	11180.9
		SESEC_RS03210	9.01	191.537	10	-4.22001	5.25513
		SESEC_RS03215	1.4	3.15828	1	-0.5031	1.03093
		SESEC_RS03220	2.75	54.7552	1	-5.62011	4.40837
		SESEC_RS03225	25.06	936.496	10	-6.54078	5.26374e+06
		SESEC_RS03230	1.54	3.51522	20	3.69861	1.01325
		SESEC_RS03235	10.83	235.458	4	-5.84718	1280.24
		SESEC_RS03240	10.69	1170.35	3	-8.60075	13042.2
		SESEC_RS03245	9.24	60.092	7	-2.96029	3.32212
		SESEC_RS03250	3.68	32.661	1	-4.66657	8.73445
		SESEC_RS03255	1.68	6.19044	1	-1.26578	1
		SESEC_RS03260	0	1	1	N/A	N/A
		SESEC_RS03265	1.26	2.44777	1	-0.352737	1
		SESEC_RS03270	0	1	1	N/A	N/A
		SESEC_RS03280	9.25	101.665	60	-0.654802	14.2791
		SESEC_RS03285	2	1	2	1	3
		SESEC_RS03290	3.47	16.7641	1	-2.93966	2.69415
		SESEC_RS03295	28.59	6961.38	71	-6.61427	2.13097e+06
		SESEC_RS03300	0.1	1.43368	1	-2.41597	1
		SESEC_RS03305	5.96	26.3103	9	-1.18785	1.74113
		SESEC_RS03310	6.87	22.1576	6	-1.27925	1.83966
		SESEC_RS03315	11.72	86.7758	8	-3.32709	29.1261
		SESEC_RS03320	7.5	86.5623	1	-6.35566	599.533
		SESEC_RS03325	1.05	2.09419	2	0.685329	1.00671
		SESEC_RS03330	7.42	613.942	1	-9.24468	99.5536
		SESEC_RS03335	3.57	48.7247	9	-2.23533	1.28519
		SESEC_RS03340	2.49	5.9136	25	3.36084	1.55119
		SESEC_RS03345	0.22	1.97409	1	-2.48997	1.07143
		SESEC_RS03350	10.92	63.0272	18	-1.7162	6.50186
		SESEC_RS03355	9.29	27.1641	7	-1.67185	1.81904
		SESEC_RS03360	6.56	37.9978	9	-1.82875	3.8861
		SESEC_RS03365	18.2	605.243	8	-6.22254	105244
		SESEC_RS03370	0.54	3.93216	1	-2.72675	1.19114
		SESEC_RS03375	12.66	114.74	3	-5.19187	1379.86
		SESEC_RS03380	12.16	87.6297	8	-3.3343	619.556
		SESEC_RS03385	11.06	577.011	12	-5.57443	1315.25
		SESEC_RS03390	24.53	352.28	20	-4.118	223140
		SESEC_RS03395	11.73	118.53	154	0.439697	24.8009
		SESEC_RS03400	20.31	250.134	338	0.466944	2539.53
		SESEC_RS03405	16.63	317.538	23	-3.7586	500.5
		SESEC_RS03410	1.07	14.9496	1	-3.53283	1.10156
		SESEC_RS03420	1	6.45728	1	-1.27556	1
		SESEC_RS03425	6.72	39.2786	2	-4.0749	8.44348
		SESEC_RS03430	3.11	28.1348	1	-4.57679	4.85013
		SESEC_RS03435	5.73	26.6938	3	-2.53444	2.30603
		SESEC_RS03440	2.91	28.7652	1	-4.56624	3.11897
		SESEC_RS03445	1.4	2.81807	1	-0.523706	1.01833
		SESEC_RS03450	5.36	15.0763	5	-0.37455	1.80283
		SESEC_RS03455	2.45	16.7007	1	-3.78568	3.4096
		SESEC_RS03460	1.26	2.27766	1	-0.360826	1.01283
		SESEC_RS03465	12.18	198.421	12	-4.00862	19.6275
		SESEC_RS03470	1.33	109.937	193	0.890547	1.01215
		SESEC_RS03475	7.54	34.3154	24	-0.126833	1.74387
		SESEC_RS03480	3.6	185.026	1	-7.48625	3.85662
		SESEC_RS03485	2.83	6.15044	4	0.626768	1.40243
		SESEC_RS03490	4.98	39.8656	6	-2.46254	6.89284
		SESEC_RS03495	3.38	2365.15	11	-7.74549	1.61418
		SESEC_RS03500	3.96	34.9024	8	-1.87547	2.77733
		SESEC_RS03505	2.29	90.1913	15	-2.51902	1.06545
		SESEC_RS03510	5.5	26.5237	2	-3.24139	3.77205
		SESEC_RS03515	0	1	1	N/A	N/A
		SESEC_RS03520	3.89	37.8477	1	-5.03479	17.1355
		SESEC_RS03525	2.46	26.0968	1	-4.30875	3.30761
		SESEC_RS03530	0.1	1.54041	1	-2.56797	1
		SESEC_RS03535	2.77	51.4464	4	-3.50645	1.54628
		SESEC_RS03540	0.02	1.08674	1	-2.41597	1
		SESEC_RS03545	9.27	122.692	4	-4.8804	2183.79
		SESEC_RS03550	1.76	12.6314	1	-3.37071	1.94267
		SESEC_RS03555	2.95	35.5529	6	-1.89412	1.66994
		SESEC_RS03560	2.4	3.24502	3	1.04955	1.75527
		SESEC_RS03565	5.01	38.7983	79	1.3674	1.54462
		SESEC_RS03570	0.12	1.57378	1	-2.47737	1
		SESEC_RS03575	4.99	38.2646	1	-5.0938	15.7261
		SESEC_RS03580	1.33	9.1224	1	-3.08692	1.62807
		SESEC_RS03590	2.56	13.4185	665	7.09696	1.17629
		SESEC_RS03595	1.15	49.5786	1	-5.40602	1.11111
		SESEC_RS03600	3.28	18.0883	4	-1.12786	2.4494
		SESEC_RS03605	0.34	2.70797	1	-2.55798	1.04348
		SESEC_RS03610	1.31	2.46113	1	-0.408506	1.00604
		SESEC_RS03615	3.67	42.1604	5	-2.8479	4.26656
		SESEC_RS03620	0.48	4.62931	1	-2.77725	1
		SESEC_RS03625	1.97	6.87759	1	-1.46359	1.16009
		SESEC_RS03630	0.04	1.17347	1	-2.41597	1
		SESEC_RS03640	8.45	30.633	15	-0.63666	2.56481
		SESEC_RS03645	0	1	1	N/A	N/A
		SESEC_RS03650	12.26	126.802	16	-2.93149	6.36494
		SESEC_RS03655	7.2	33.3114	18	-0.245851	1.68121
		SESEC_RS03660	0.1	1.44368	1	-2.49843	1.08
		SESEC_RS03665	3.15	19.0923	785	6.35694	1.5186
		SESEC_RS03670	3.85	64.5215	1	-5.90291	12.4806
		SESEC_RS03675	4.29	26.2135	5	-1.64126	4.27396
		SESEC_RS03680	20.02	178.035	40	-2.11078	675.553
		SESEC_RS03685	1.86	27.9113	1	-4.56936	1.9039
		SESEC_RS03690	0.84	5.19309	1	-2.75425	1.29879
		SESEC_RS03705	0.98	16.7007	1	-3.689	1.02151
		SESEC_RS03710	3.56	59.8251	1	-5.77182	12.4522
		SESEC_RS03720	0.03	1.1301	1	-2.41597	1
		SESEC_RS03725	4.05	26.2035	3	-2.74273	4.30033
		SESEC_RS03730	2.91	18.772	2	-2.24564	2.2256
		SESEC_RS03735	8.81	79.0909	239	1.6973	1.78371
		SESEC_RS03740	6.24	97.8763	1	-6.55298	102.307
		SESEC_RS03745	0.04	1.17347	1	-2.41597	1
		SESEC_RS03750	3.64	33.8351	1	-4.85021	10.313
		SESEC_RS03755	15.74	666.402	11	-5.90942	92292.1
		SESEC_RS03760	11.21	1272.02	9	-7.13668	12580.9
		SESEC_RS03765	1	1	1	0	1
		SESEC_RS03775	8.6	42.5874	3	-3.643	8.65723
		SESEC_RS03780	2.53	10.0964	1	-1.95051	1.56845
		SESEC_RS03785	0.35	2.6546	1	-2.51711	1.06667
		SESEC_RS03790	0.02	1.08674	1	-2.41597	1
		SESEC_RS03800	3.24	253.55	1	-7.96339	2.26949
		SESEC_RS03805	44.26	944.394	16	-5.87554	1.14299e+14
		SESEC_RS03815	7.94	74.3945	4	-4.10686	5.49821
		SESEC_RS03820	0.44	3.19165	1	-2.63295	1.14433
		SESEC_RS03825	6.28	33.8351	5	-2.42239	2.68158
		SESEC_RS03830	2.1	1.48704	2	0.876253	2.5
		SESEC_RS03835	13.01	5850	44	-7.05337	89.9353
		SESEC_RS03840	3.54	18.8488	1	-3.63772	2.74383
		SESEC_RS03845	2.79	21.2703	1	-3.51548	1.96445
		SESEC_RS03850	3.04	14.8862	9	0.244075	1.35679
		SESEC_RS03855	21.48	345.609	24	-3.82745	52.0536
		SESEC_RS03860	5.31	13.3885	15	1.47852	2.08491
		SESEC_RS03865	2.77	34.262	1	-4.89537	1.73697
		SESEC_RS03875	2.11	7.13106	4	0.637282	1.26858
		SESEC_RS03880	4.95	79.4111	1	-6.2107	9.93371
		SESEC_RS03885	3.13	26.5771	2	-3.427	2.05737
		SESEC_RS03890	5.83	54.0614	4	-3.54016	26.4161
		SESEC_RS03895	8.37	126.321	4	-4.9148	40.9328
		SESEC_RS03900	1.52	4.90952	1	-0.850622	1
		SESEC_RS03905	0	1	1	N/A	N/A
		SESEC_RS03910	0.59	4.37247	1	-2.80732	1.20513
		SESEC_RS03915	7.13	58.1174	8	-2.73413	5.85007
		SESEC_RS03920	13.14	108.336	10	-3.36625	27.5832
		SESEC_RS03925	9.24	316.684	4	-6.28703	5295.14
		SESEC_RS03930	2.31	2.40777	4	1.59329	1.88713
		SESEC_RS03935	3.12	1.52041	3	1.43694	6.83594
		SESEC_RS03940	7.54	3.86216	8	2.21788	53.419
		SESEC_RS03945	1.08	1.40031	1	-0.098423	1
		SESEC_RS03950	2.16	16.2538	1	-3.56666	2.42337
		SESEC_RS03955	9.04	92.3794	5	-4.09547	465.282
		SESEC_RS03960	7.8	96.5955	45	-1.0292	45.1486
		SESEC_RS03965	23.39	356.443	9	-5.28846	4.16521e+07
		SESEC_RS03970	4.57	170.456	137	-0.267838	2.28377
		SESEC_RS03975	42.91	7752.77	97	-6.31957	1.38809e+12
		SESEC_RS03980	7.86	99.5307	21737	7.90688	1.74364
		SESEC_RS03985	3.68	4.42921	9	2.33369	3.20023
		SESEC_RS03990	1.08	8.59209	1	-2.94906	1.21975
		SESEC_RS03995	6.67	20.8868	7	-0.842385	1.7552
		SESEC_RS04000	3.11	1.87735	6	2.34141	5.4816
		SESEC_RS04005	0.59	4.20237	1	-2.70937	1.18033
		SESEC_RS04010	2.13	252.429	17	-3.86331	1.02669
		SESEC_RS04015	0.05	1.21684	1	-2.41597	1
		SESEC_RS04020	0.31	2.77134	1	-2.61527	1
		SESEC_RS04025	4.55	20.1162	3	-1.56599	2.5359
		SESEC_RS04030	2.28	13.9556	1	-2.61421	1.9757
		SESEC_RS04035	3.59	4.05563	4	1.17738	2.97114
		SESEC_RS04040	2.61	57.1034	1	-5.64607	3.93258
		SESEC_RS04050	13.06	117.516	5	-4.48926	969.552
		SESEC_RS04055	2	34.8491	3	-3.26302	1
		SESEC_RS04065	6.57	51.82	2109	5.48238	2.65245
		SESEC_RS04070	0.16	1.69388	1	-2.41597	1
		SESEC_RS04075	4.98	36.9838	2	-3.91147	8.2681
		SESEC_RS04080	6.87	104.707	32	-1.63514	1.42874
		SESEC_RS04085	0.28	2.3844	1	-2.527	1.02532
		SESEC_RS04090	2.05	16.197	8	0.294782	1.08264
		SESEC_RS04095	0	1	1	N/A	N/A
		SESEC_RS04100	1	1	2	1	1
		SESEC_RS04105	4.17	27.8679	2	-3.15934	1.72617
		SESEC_RS04110	1.14	1.67051	9	3.00583	1
		SESEC_RS04115	6.17	30.0994	5	-2.32441	2.73773
		SESEC_RS04120	10.38	57.6904	10	-2.38254	15.562
		SESEC_RS04125	4.8	21.7606	5	-1.07924	2.43032
		SESEC_RS04130	0.4	3.43512	1	-2.76196	1.13333
		SESEC_RS04135	0.38	3.00818	1	-2.61266	1.08511
		SESEC_RS04140	0.44	3.27502	1	-2.68325	1.18743
		SESEC_RS04145	2.71	12.4913	1	-2.35873	1.74709
		SESEC_RS04150	0	1	1	N/A	N/A
		SESEC_RS04155	3.05	12.4579	4	-0.208021	1.17502
		SESEC_RS04160	0.18	1.84399	1	-2.50343	1.04082
		SESEC_RS04165	6.85	54.5951	2	-4.59019	26.303
		SESEC_RS04170	10.26	142.598	3	-5.5203	1903.46
		SESEC_RS04175	3	1	9	3.16993	10
		SESEC_RS04180	13.16	318.605	41	-2.93385	14.5178
		SESEC_RS04185	22.78	2375.82	48	-5.62536	7738.87
		SESEC_RS04190	8.12	87.096	1	-6.35728	154.374
		SESEC_RS04195	3.77	31.2201	8	-1.58957	2.06969
		SESEC_RS04200	5.38	43.1211	5	-2.923	1.86565
		SESEC_RS04205	2	6.27381	1	-1.1952	1.21584
		SESEC_RS04210	6.63	38.9584	3	-3.51304	9.09316
		SESEC_RS04215	1	1	1	0	1
		SESEC_RS04220	0	1	1	N/A	N/A
		SESEC_RS04225	0	1	1	N/A	N/A
		SESEC_RS04230	0.07	1.35694	1	-2.52288	1
		SESEC_RS04235	2.32	2.54787	4	1.56003	1.82927
		SESEC_RS04240	0	1	1	N/A	N/A
		SESEC_RS04245	1	1	2	1	1
		SESEC_RS04250	3	1	6	2.58496	10
		SESEC_RS04255	3.79	32.9812	1	-4.66091	7.33627
		SESEC_RS04260	22.61	806.332	24	-5.06076	1.2339e+06
		SESEC_RS04265	5	76.1023	4	-4.16075	48.5747
		SESEC_RS04270	10.19	62.0132	11	-2.35953	3.97897
		SESEC_RS04275	1.07	1.30357	2	0.915508	1
		SESEC_RS04280	0	1	1	N/A	N/A
		SESEC_RS04285	2.05	1.27021	6	2.52371	2.72727
		SESEC_RS04290	34.28	9328.29	581	-4.0042	2.54043e+08
		SESEC_RS04295	20.74	830.187	433	-0.92947	808447
		SESEC_RS04300	19.4	897.004	12	-6.21533	2.28356e+06
		SESEC_RS04305	0.87	5.94024	1	-2.9093	1.35656
		SESEC_RS04310	12.11	4954.49	8814	0.832812	2.35635
		SESEC_RS04315	4.24	14.1591	6	-0.145262	1.88845
		SESEC_RS04320	2.27	20.1396	1	-3.92355	2.66316
		SESEC_RS04325	5.65	64.0412	1	-5.8623	55.7394
		SESEC_RS04330	5.44	14.5626	5	-0.174328	1.78529
		SESEC_RS04335	6.75	364.981	29	-3.6289	1.93016
		SESEC_RS04340	0	1	1	N/A	N/A
		SESEC_RS04345	8.76	73.3272	14	-2.31298	5.28143
		SESEC_RS04355	14.43	113.3	8	-3.74435	40.1483
		SESEC_RS04360	0.18	1.78062	1	-2.41597	1
		SESEC_RS04365	2.85	29.5223	4	-2.31264	2.06612
		SESEC_RS04370	1.51	3.63532	1	-0.69999	1.03093
		SESEC_RS04375	1.91	6.05034	1	-1.20786	1.1624
		SESEC_RS04380	6.31	42.534	3	-3.59896	6.84643
		SESEC_RS04385	4.94	43.1211	3	-3.64324	9.2283
		SESEC_RS04390	2.15	5.45993	20	3.26098	1.7741
		SESEC_RS04395	5.25	2.14756	9	2.85357	30.4353
		SESEC_RS04400	5.69	5.24309	7	1.86423	10.2051
		SESEC_RS04405	4.78	168.161	5	-5.01483	2.22564
		SESEC_RS04410	2.9	19.776	1	-3.94612	3.8419
		SESEC_RS04415	1.32	47.8174	1	-5.38735	1.27119
		SESEC_RS04420	6.14	99.2105	53	-0.835105	3.17447
		SESEC_RS04425	3.07	1.69388	6	2.38402	5.81395
		SESEC_RS04430	0	1	1	N/A	N/A
		SESEC_RS04435	6.76	345.662	1	-8.41157	92.9521
		SESEC_RS04440	0.15	1.70388	1	-2.46488	1
		SESEC_RS04445	2	1	2	1	3
		SESEC_RS04450	3	1	4	2	10
		SESEC_RS04455	2.33	2.74797	2	0.611119	1.98864
		SESEC_RS04465	1.01	1.40031	1	-0.098423	1
		SESEC_RS04470	1	1	1	0	1
		SESEC_RS04475	7.92	42.3739	6	-2.67039	7.72881
		SESEC_RS04480	2.59	11.3906	1	-2.18284	1.65135
		SESEC_RS04485	0	1	1	N/A	N/A
		SESEC_RS04490	1.84	14.1157	1	-3.51686	2.06344
		SESEC_RS04495	4.7	25.0828	13	-0.518379	1.73561
		SESEC_RS04500	39.83	1256.49	16	-6.28738	8.04765e+11
		SESEC_RS04505	16.36	143.559	10	-3.79419	868.081
		SESEC_RS04510	31.37	671.258	14	-5.57353	1.94885e+08
		SESEC_RS04515	10.22	88.1634	4	-4.34674	136.634
		SESEC_RS04520	5.55	171.897	8	-4.37342	40.4655
		SESEC_RS04525	2.18	8.33188	1	-1.66628	1.28676
		SESEC_RS04530	0	1	1	N/A	N/A
		SESEC_RS04535	0.08	1.40031	1	-2.50908	1
		SESEC_RS04540	3.17	51.7666	1	-5.57656	8.54585
		SESEC_RS04545	0.99	19.8628	1	-3.89811	1
		SESEC_RS04550	0.44	3.42849	1	-2.65752	1.07143
		SESEC_RS04555	5.64	12.0544	8	0.609567	1.9095
		SESEC_RS04560	2.02	1.1401	2	0.974985	2.88462
		SESEC_RS04565	18.21	234.177	1	-7.84691	4.47701e+06
		SESEC_RS04570	0.14	1.66051	1	-2.46843	1
		SESEC_RS04575	7.78	48.9915	12	-1.86409	1.78464
		SESEC_RS04580	9.41	540.294	5	-6.74198	8447.74
		SESEC_RS04585	47.19	3763.81	23	-7.3518	1.7343e+14
		SESEC_RS04590	3.7	16.7441	4	-1.15827	1.57863
		SESEC_RS04595	9.5	65.4287	5	-3.54527	76.6245
		SESEC_RS04600	15.79	204.238	10	-4.31279	2999.76
		SESEC_RS04605	1.89	7.91157	3	0.150699	1.11359
		SESEC_RS04610	3.79	46.0563	1	-5.3679	10.8948
		SESEC_RS04615	0.05	1.21684	1	-2.41597	1
		SESEC_RS04625	1.08	7.6381	1	-2.87524	1.31535
		SESEC_RS04630	1	1	3	1.58496	1
		SESEC_RS04635	0	1	1	N/A	N/A
		SESEC_RS04640	5.78	670.778	25	-4.73506	2.10363
		SESEC_RS04645	2.23	2.08082	2	0.737649	2.19115
		SESEC_RS04650	1.02	7.57474	1	-2.90511	1.23245
		SESEC_RS04655	2.16	1.90735	2	0.793867	2.27273
		SESEC_RS04660	5.44	173.658	1	-7.37962	56.1353
		SESEC_RS04665	3.12	54.9687	3	-4.05708	1.04291
		SESEC_RS04670	8.42	205.786	2	-6.64567	2375.26
		SESEC_RS04675	13.83	172.965	4	-5.39064	3523.14
		SESEC_RS04680	7.25	125.361	37	-1.68315	42.4752
		SESEC_RS04685	18.29	201.997	1	-7.61715	5.20864e+06
		SESEC_RS04690	8.75	153.592	12	-3.62126	1.82595
		SESEC_RS04695	4.94	15.4633	6	-0.458868	1.70695
		SESEC_RS04700	8.19	3.11828	15	3.3411	140.788
		SESEC_RS04705	5.49	1408.53	1279	-0.132465	9.22671
		SESEC_RS04710	30.46	1620.03	37	-5.44675	6.97529e+08
		SESEC_RS04715	6.56	109.35	1	-6.68713	60.8293
		SESEC_RS04720	14.56	570.34	18	-4.97227	1637.58
		SESEC_RS04725	5.76	302.061	3	-6.62251	173.726
		SESEC_RS04730	14.68	346.516	1	-8.41214	478419
		SESEC_RS04735	1.48	14.2892	1	-3.47394	1.45234
		SESEC_RS04740	1.3	2.3544	1	-0.404922	1
		SESEC_RS04745	5.14	90.2981	1	-6.38879	21.067
		SESEC_RS04750	6.61	59.5049	2	-4.75819	21.1778
		SESEC_RS04755	15.94	618.318	6	-6.67552	50805.6
		SESEC_RS04760	8.25	95.2079	3	-4.91703	41.1608
		SESEC_RS04765	2.03	12.6981	1	-3.34004	2.17721
		SESEC_RS04770	5.34	743.518	1	-9.52442	57.5681
		SESEC_RS04775	0	1	1	N/A	N/A
		SESEC_RS04780	1.5	3.77543	1	-0.740849	1.03164
		SESEC_RS04785	5.26	52.6205	3	-3.92221	21.3785
		SESEC_RS04790	5.43	71.566	2	-5.009	43.2202
		SESEC_RS04795	0	1	1	N/A	N/A
		SESEC_RS04800	21.23	1085.98	3185	1.55901	3417.21
		SESEC_RS04805	16.01	265.664	102328	8.62266	179.035
		SESEC_RS04810	17.2	2114.64	11	-7.58315	838293
		SESEC_RS04815	24.07	766.36	51	-3.89904	436752
		SESEC_RS04820	16.94	364.181	56	-2.68185	106.806
		SESEC_RS04825	3.67	24.9861	6	-1.43898	1.32092
		SESEC_RS04830	50.02	1240.74	15	-6.36598	4.12836e+16
		SESEC_RS04835	5.25	61.6396	308	2.45088	1.65227
		SESEC_RS04840	6.08	23.5885	7	-1.34251	2.09402
		SESEC_RS04845	1.02	1.21684	1	-0.0598423	1
		SESEC_RS04850	0	1	1	N/A	N/A
		SESEC_RS04855	0.1	1.43368	1	-2.41597	1
		SESEC_RS04860	1.87	19.8528	1	-3.90418	1.90062
		SESEC_RS04865	1.01	23.4284	1	-4.16647	1.00671
		SESEC_RS04870	1.82	14.1291	1	-3.38006	1.83506
		SESEC_RS04875	0.4	3.01154	1	-2.53144	1.01739
		SESEC_RS04880	5.79	22.2643	143	3.2936	1.83285
		SESEC_RS04885	1.96	24.5258	3	-2.10649	2.24743
		SESEC_RS04890	0.11	1.49704	1	-2.58589	1.17391
		SESEC_RS04895	0.33	2.5245	1	-2.54603	1.10127
		SESEC_RS04900	2	1	3	1.58496	3
		SESEC_RS04905	6.16	33.9418	11	-1.31894	3.07877
		SESEC_RS04910	10.9	80.852	5	-3.89808	169.913
		SESEC_RS04915	9.93	1396.31	20	-6.11858	143.673
		SESEC_RS04920	7.53	312.895	3	-6.67591	54.15
		SESEC_RS04925	24.53	665.708	42	-3.97256	612622
		SESEC_RS04930	18.58	221.156	5	-5.43202	256683
		SESEC_RS04935	12.66	89.3375	7	-3.57743	299.704
		SESEC_RS04940	11.65	141.318	1	-7.07961	7416.12
		SESEC_RS04945	3.26	2.35103	7	2.47122	4.96102
		SESEC_RS04950	4.58	30.3662	3	-3.04891	2.08743
		SESEC_RS04955	4.96	65.1085	4	-3.91064	3.21324
		SESEC_RS04960	1.4	13.8622	1	-3.41246	1.36882
		SESEC_RS04965	18.22	194.472	8	-4.55237	21707.4
		SESEC_RS04970	32.96	1545.05	214	-2.84632	21388.1
		SESEC_RS04975	1	1	1	0	1
		SESEC_RS04980	13.42	423.419	16	-4.71226	27.813
		SESEC_RS04985	13.21	351.373	11	-4.9747	9059.29
		SESEC_RS04990	4.42	12.0544	7	0.419029	1.78161
		SESEC_RS04995	2.46	70.979	1	-6.03135	3.11373
		SESEC_RS05000	2.11	7.6881	1	-1.45712	1.25628
		SESEC_RS05005	9.49	72.6867	10	-2.75076	29.8242
		SESEC_RS05010	1	1.04337	11	3.44766	1
		SESEC_RS05015	6.4	21.5172	9	-0.611829	2.3251
		SESEC_RS05020	0	1	1	N/A	N/A
		SESEC_RS05025	12.55	8949.81	92	-6.60331	39.3868
		SESEC_RS05030	16.01	342.3	1344	1.99704	5960.92
		SESEC_RS05035	7.31	135.554	1	-7.04033	755.799
		SESEC_RS05040	8.19	203.971	3	-6.05489	1742.17
		SESEC_RS05045	1.74	10.003	5	0.218565	1.37985
		SESEC_RS05050	3.64	95.5281	7	-3.69766	1.19278
		SESEC_RS05055	2.96	17.9515	4	-1.31115	1.82924
		SESEC_RS05060	5.5	43.8682	1	-5.22258	11.7977
		SESEC_RS05065	0.05	1.21684	1	-2.41597	1
		SESEC_RS05080	2.8	5.7735	48	4.3682	1.62451
		SESEC_RS05090	0.24	2.09419	1	-2.44634	1
		SESEC_RS05095	17.69	561.961	15	-5.21258	51312
		SESEC_RS05100	0.94	10.003	1	-3.16217	1.05668
		SESEC_RS05105	5.59	13.4553	9	0.432875	1.77079
		SESEC_RS05110	1.46	15.3231	1	-3.59866	1.5393
		SESEC_RS05115	2.71	12.6848	1	-2.48013	1.64706
		SESEC_RS05120	14.96	209.361	399	0.970156	1641.42
		SESEC_RS05125	1.81	5.58003	2	-0.159739	1.14516
		SESEC_RS05130	2.63	10.2065	1	-2.18915	1.56446
		SESEC_RS05135	3.29	12.9616	14	1.36387	1.60956
		SESEC_RS05140	2.61	16.9275	474	5.41586	1.23109
		SESEC_RS05145	7.49	178.248	13	-3.72765	1.38118
		SESEC_RS05150	1.8	5.53666	1	-1.13824	1.10619
		SESEC_RS05155	1.4	12.7915	1	-3.34277	1.46224
		SESEC_RS05160	5.46	30.7931	2	-3.70949	3.81542
		SESEC_RS05170	1.38	12.7581	1	-3.3448	1.54425
		SESEC_RS05175	5.49	43.4413	3	-3.60429	22.2323
		SESEC_RS05180	25.5	1308.25	25	-5.70249	232251
		SESEC_RS05185	10.38	127.175	3	-5.34383	4882.05
		SESEC_RS05190	4.04	7.77484	3	0.0322942	1.929
		SESEC_RS05195	21.83	2313.27	193	-3.57935	2566.94
		SESEC_RS05200	0.97	6.29718	1	-2.81833	1.31807
		SESEC_RS05205	16.41	308.892	14	-4.43561	3339.11
		SESEC_RS05210	1.86	26.2669	1	-4.21354	1.83528
		SESEC_RS05215	2.02	14.0957	2	-1.81984	1.88459
		SESEC_RS05220	0.05	1.21684	1	-2.41597	1
		SESEC_RS05225	3.03	101.505	8	-3.59734	1.35116
		SESEC_RS05235	23.36	1010.46	318	-1.65998	1.27428e+06
		SESEC_RS05240	4.79	23.3417	5	-1.54395	2.62972
		SESEC_RS05245	4.41	24.6759	1	-3.82658	5.04864
		SESEC_RS05250	3.91	7.76484	13	2.12979	2.07709
		SESEC_RS05260	12.24	104.814	32	-1.61725	1.56238
		SESEC_RS05265	7.03	63.5075	548	3.24397	3.215
		SESEC_RS05275	4.73	24.816	3	-2.57921	4.07044
		SESEC_RS05280	1.12	7.82821	1	-3.01446	1.39405
		SESEC_RS05285	4.34	34.0052	1	-4.86553	15.305
		SESEC_RS05295	0.06	1.26021	1	-2.41597	1
		SESEC_RS05300	2.95	6.18707	20	3.1935	1.65641
		SESEC_RS05305	3.46	9.71618	3	-0.63581	1.3841
		SESEC_RS05310	1.03	12.3112	1	-3.30485	1.09639
		SESEC_RS05315	2.7	5.21309	3	0.57639	1.53602
		SESEC_RS05320	0.01	1.04337	1	-2.41597	1
		SESEC_RS05325	1.92	5.68677	3	0.423209	1.15575
		SESEC_RS05330	52.32	16358.6	205	-6.31779	1.18654e+14
		SESEC_RS05340	7.56	90.4048	4	-4.42378	31.3755
		SESEC_RS05345	0.05	1.21684	1	-2.41597	1
		SESEC_RS05350	4.17	22.8947	5	-1.6755	2.01178
		SESEC_RS05355	6.46	31.8705	5	-2.09155	4.2922
		SESEC_RS05360	1.01	1.04337	1	-0.0117715	1
		SESEC_RS05365	1.93	5.91024	1	-1.16506	1.20565
		SESEC_RS05370	11.46	72.0463	14	-2.24111	3.47829
		SESEC_RS05375	0.33	2.5445	1	-2.57591	1.1522
		SESEC_RS05380	3.75	78.5038	3	-4.59876	4.75687
		SESEC_RS05385	1	1.04337	2	0.988228	1
		SESEC_RS05390	1.32	2.48113	3	1.2049	1.02459
		SESEC_RS05395	2.35	2.68797	4	1.52599	1.79671
		SESEC_RS05400	0.5	3.63532	1	-2.60563	1.06154
		SESEC_RS05405	2.09	1.39031	3	1.47539	2.54237
		SESEC_RS05410	1.95	11.564	1	-3.22981	2.08751
		SESEC_RS05415	5.22	31.5937	4	-2.75289	4.73406
		SESEC_RS05420	9.78	58.1707	8	-2.69251	4.37938
		SESEC_RS05425	10.19	128.082	5	-4.61352	28.9695
		SESEC_RS05430	1.08	1.40031	1	-0.098423	1
		SESEC_RS05435	2.24	7.97831	3	0.018855	1.32492
		SESEC_RS05440	1.66	18.4752	2	-2.59755	1.5748
		SESEC_RS05445	7.33	31.1133	15	-0.724797	1.75631
		SESEC_RS05450	0.86	5.80687	1	-2.77854	1.19653
		SESEC_RS05455	7.61	29.7792	93	1.9788	1.53876
		SESEC_RS05460	3.41	13.9022	6	0.0318037	1.38416
		SESEC_RS05465	10.56	88.1634	13	-2.68249	4.20777
		SESEC_RS05470	8.16	41.52	21	-0.777403	1.97523
		SESEC_RS05475	3.26	4.32247	11	2.62802	3.45527
		SESEC_RS05480	4.4	29.5657	6	-1.99448	3.07854
		SESEC_RS05485	3.92	24.826	11	-0.537695	1.46323
		SESEC_RS05490	2.91	7.94494	3	0.090732	1.47286
		SESEC_RS05495	13.78	4150.56	39	-6.7316	4.78937
		SESEC_RS05500	1	1	3	1.58496	1
		SESEC_RS05505	0.85	5.6534	1	-2.79234	1.25832
		SESEC_RS05510	4.68	222.863	2986	3.77332	4.12056
		SESEC_RS05515	1.64	4.02227	9	2.38547	1.01127
		SESEC_RS05520	0.97	18.4418	1	-3.76541	1
		SESEC_RS05525	8.72	264.277	344	0.406524	138.651
		SESEC_RS05530	8.36	74.181	6	-3.50712	164.073
		SESEC_RS05535	6.28	74.4479	3	-4.54537	98.8108
		SESEC_RS05540	7.66	89.6577	8	-3.41863	1.6358
		SESEC_RS05545	12.34	259.847	11	-4.53422	10.8419
		SESEC_RS05550	2.44	3.12828	11	2.90891	2.00133
		SESEC_RS05555	5.66	28.1348	2	-3.19653	4.37252
		SESEC_RS05560	6.6	10.2699	10	1.20866	3.15884
		SESEC_RS05565	2.52	10.9069	2	-0.919638	1.66192
		SESEC_RS05570	4.74	5.71677	6	1.48493	3.28375
		SESEC_RS05575	1.84	11.8175	1	-3.34531	2.19117
		SESEC_RS05580	1.08	1.34694	1	-0.0969766	1
		SESEC_RS05585	0.04	1.17347	1	-2.41597	1
		SESEC_RS05590	0	1	1	N/A	N/A
		SESEC_RS05595	2.36	2.77471	8	2.49305	2.09497
		SESEC_RS05600	0	1	1	N/A	N/A
		SESEC_RS05605	1.02	1.61715	1	-0.162586	1
		SESEC_RS05610	5.03	31.3802	12	-1.04614	1.48849
		SESEC_RS05615	7.2	28.9986	5	-1.6763	2.40278
		SESEC_RS05620	14.94	209.948	2	-6.6797	61505.9
		SESEC_RS05625	6.44	205.892	6	-5.06515	40.253
		SESEC_RS05630	3.18	8.76883	4	0.352923	1.55949
		SESEC_RS05635	25.86	369.624	24	-3.9252	720903
		SESEC_RS05640	5.39	74.9282	9	-2.90609	1.62652
		SESEC_RS05645	15.53	128.883	991	3.0164	2.37076
		SESEC_RS05650	4.46	23.9287	1	-3.81391	5.03797
		SESEC_RS05655	1.66	17.2444	3	-1.36712	1.57895
		SESEC_RS05660	3.25	9.66608	2	-0.713082	1.83525
		SESEC_RS05670	0.25	2.19093	1	-2.47486	1
		SESEC_RS05675	1.01	1.04337	1	-0.0117715	1
		SESEC_RS05680	3	1	11	3.45943	10
		SESEC_RS05685	3.04	1.17347	6	2.53729	8.66337
		SESEC_RS05690	0.18	1.88735	1	-2.49843	1
		SESEC_RS05695	0	1	1	N/A	N/A
		SESEC_RS05700	1	2.91144	1	-0.465883	1
		SESEC_RS05705	1	2.38103	1	-0.294063	1
		SESEC_RS05710	8.99	18.5386	14	0.299407	2.05192
		SESEC_RS05715	3.91	16.9475	2	-2.20375	1.88775
		SESEC_RS05720	22.21	142.385	29	-2.24133	7.92596
		SESEC_RS05725	3.86	7.03432	20	3.0008	2.43757
		SESEC_RS05730	6.48	91.4188	11	-2.95264	1.33182
		SESEC_RS05735	8.86	43.4413	6	-2.66329	3.52273
		SESEC_RS05740	10.18	27.4943	16	-0.159	2.04791
		SESEC_RS05745	10.38	187.054	10	-4.19035	2.60454
		SESEC_RS05750	0.3	2.56787	1	-2.52411	1
		SESEC_RS05755	11.84	102.306	15	-2.69027	2.67158
		SESEC_RS05760	1.48	3.34512	1	-0.636234	1.0273
		SESEC_RS05765	29.02	1725.7	12498	2.8606	1514.33
		SESEC_RS05770	3.11	6.68412	3	0.182848	1.47576
		SESEC_RS05775	3.67	10.1398	7	0.834518	1.41927
		SESEC_RS05785	0	1	1	N/A	N/A
		SESEC_RS05795	6.36	21.3337	5	-1.04894	1.92737
		SESEC_RS05800	6.16	23.6519	10	-0.628479	1.72102
		SESEC_RS05805	2.72	50.4324	5	-3.19297	2.24319
		SESEC_RS05810	6.67	51.2863	4	-3.49377	14.772
		SESEC_RS05815	7.86	210.429	14	-3.86997	5.06799
		SESEC_RS05820	12.66	252.322	10	-4.63062	190.572
		SESEC_RS05825	10.73	93.2867	6	-3.858	60.8344
		SESEC_RS05830	4.61	43.2378	1	-4.73171	12.9604
		SESEC_RS05835	0.07	1.30357	1	-2.41597	1
		SESEC_RS05840	0.01	1.04337	1	-2.41597	1
		SESEC_RS05860	4.26	7.74147	3	0.127228	2.03974
		SESEC_RS05865	0.01	1.04337	1	-2.41597	1
		SESEC_RS05870	0	1	1	N/A	N/A
		SESEC_RS05875	3.5	46.2698	2	-4.30624	1.59855
		SESEC_RS05880	4.98	18.0049	6	-0.904434	2.64891
		SESEC_RS05885	5.68	23.4384	6	-1.32862	2.12522
		SESEC_RS05890	15.47	207.12	6	-5.06822	306.891
		SESEC_RS05895	12.23	18.8354	18	1.08384	5.87274
		SESEC_RS05900	7.28	43.1211	5	-2.88723	3.62613
		SESEC_RS05905	1.56	10.6334	1	-3.1889	1.70014
		SESEC_RS05910	3.61	11.1337	2	-1.10914	1.58163
		SESEC_RS05915	19.12	1630.33	23	-6.14352	2766.39
		SESEC_RS05920	5.7	68.6308	14	-2.17224	1.63944
		SESEC_RS05925	2.94	5.7735	5	1.10202	1.51257
		SESEC_RS05930	4.22	32.7677	4	-2.57748	5.49658
		SESEC_RS05935	4.9	9.80955	10	1.29187	2.11992
		SESEC_RS05940	2	1	7	2.80735	3
		SESEC_RS05945	0	1	1	N/A	N/A
		SESEC_RS05950	0	1	1	N/A	N/A
		SESEC_RS05955	9.41	66.336	5	-3.57543	4.59629
		SESEC_RS05960	9.65	912.961	313	-1.53396	69.1755
		SESEC_RS05965	17.59	156.367	106	-0.498532	22.1495
		SESEC_RS05970	0.13	1.56378	1	-2.41597	1
		SESEC_RS05975	1.45	9.65944	1	-3.06412	1.59889
		SESEC_RS05995	3.7	6.77749	4	0.71514	2.68405
		SESEC_RS06010	0.06	1.26021	1	-2.41597	1
		SESEC_RS06015	12.85	1069.97	584	-0.864161	250.543
		SESEC_RS06020	3.35	9.31587	5	0.522934	1.44194
		SESEC_RS06025	8.76	946.902	10	-6.55589	17.6786
		SESEC_RS06030	0	1	1	N/A	N/A
		SESEC_RS06035	1.1	1.48704	1	-0.123747	1
		SESEC_RS06040	4.5	32.6076	3	-3.1959	1.98246
		SESEC_RS06045	0.22	1.98409	1	-2.50739	1.08987
		SESEC_RS06050	0.45	3.09828	1	-2.52559	1.06957
		SESEC_RS06055	4.71	124.72	1	-6.89619	37.8642
		SESEC_RS06060	11.37	303.128	36	-3.04603	3.96373
		SESEC_RS06065	7	12.2145	117	4.47033	3.49244
		SESEC_RS06070	4.39	49.4718	2273	5.70355	1.52972
		SESEC_RS06075	0.63	4.35247	1	-2.70875	1.22195
		SESEC_RS06080	2.71	33.1413	1	-4.78611	4.16161
		SESEC_RS06085	7.41	78.1836	6	-3.62953	5.63089
		SESEC_RS06090	8.89	103.106	1	-6.59073	744.637
		SESEC_RS06095	10.38	277.885	23	-3.56588	3.98747
		SESEC_RS06100	3.58	5.77013	10	2.22209	2.74064
		SESEC_RS06105	2.89	6.15707	6	1.36245	1.533
		SESEC_RS06110	12.31	254.724	9	-4.79708	46.6976
		SESEC_RS06115	0.14	1.82062	1	-2.63836	1
		SESEC_RS06120	1.76	71.1391	27	-1.27201	1.35014
		SESEC_RS06125	3.83	31.4335	183	2.80135	1.44272
		SESEC_RS06130	4.01	37.6242	55	0.765445	1.85581
		SESEC_RS06135	2.83	27.1641	1	-4.35474	4.36318
		SESEC_RS06140	1.71	13.7621	1	-3.48379	1.95794
		SESEC_RS06145	0.13	1.58378	1	-2.55347	1.13793
		SESEC_RS06150	1.03	13.005	1	-3.43237	1.09639
		SESEC_RS06155	3.14	72.58	3	-4.47524	7.92018
		SESEC_RS06160	1.55	14.9396	1	-3.56264	1.55847
		SESEC_RS06165	2.81	11.6474	1	-2.23815	1.72041
		SESEC_RS06170	9.82	122.052	20	-2.53956	4.73214
		SESEC_RS06175	8.4	15.9836	17	1.37883	2.90775
		SESEC_RS06180	2.57	4.08563	3	0.817501	1.58085
		SESEC_RS06185	5.09	31.5937	4	-2.6687	1.80287
		SESEC_RS06190	3.24	2.27766	15	3.54606	5.56488
		SESEC_RS06195	6.47	35.6062	6	-1.95686	2.77389
		SESEC_RS06200	2.03	1.56378	5	2.16085	2.38095
		SESEC_RS06205	3.43	106.148	3	-5.04945	2.93658
		SESEC_RS06210	1.34	4.11563	1	-0.713078	1.04822
		SESEC_RS06215	1.59	4.48594	1	-0.944444	1.01215
		SESEC_RS06220	5.38	11.624	10	1.24389	2.21068
		SESEC_RS06225	1.71	12.8015	1	-2.41532	1.57895
		SESEC_RS06230	1.19	1.83399	1	-0.229735	1.00604
		SESEC_RS06235	9.69	28.5517	16	-0.602632	2.3839
		SESEC_RS06240	5.68	23.9721	3	-2.3982	2.11949
		SESEC_RS06245	1.03	1.1301	1	-0.0356067	1
		SESEC_RS06250	0.29	2.57787	1	-2.55513	1
		SESEC_RS06255	12.24	1613.36	17	-6.56284	12.1238
		SESEC_RS06260	11.62	66.923	13	-2.24987	3.37086
		SESEC_RS06265	5.7	21.0569	5	-1.14823	2.59205
		SESEC_RS06270	7.33	66.7629	5	-3.60479	66.7422
		SESEC_RS06275	3.31	8.15841	4	0.478607	1.65746
		SESEC_RS06280	2.38	3.24502	2	0.461973	1.73439
		SESEC_RS06285	2.32	8.73883	1	-1.74623	1.39036
		SESEC_RS06290	3.03	1.1301	4	1.96439	8.96287
		SESEC_RS06295	2	1	4	2	3
		SESEC_RS06300	2.35	52.5138	1	-5.51246	3.25834
		SESEC_RS06305	4.02	1.08674	13	3.6768	29.661
		SESEC_RS06310	1	1.08674	2	0.97636	1
		SESEC_RS06315	1.2	2.02746	1	-0.26073	1
		SESEC_RS06320	1	1	3	1.58496	1
		SESEC_RS06325	0.04	1.17347	1	-2.41597	1
		SESEC_RS06330	4.26	29.2988	455	4.27154	1.6448
		SESEC_RS06335	10.61	130.057	8	-3.95278	59.3483
		SESEC_RS06340	2.3	2.5145	2	0.589699	1.875
		SESEC_RS06345	4.67	120.291	6	-4.26403	2.3366
		SESEC_RS06350	6.42	11.7341	6	0.217944	2.58842
		SESEC_RS06355	7.75	112.179	19	-2.48574	2.1121
		SESEC_RS06360	11.37	83.7872	5	-3.97486	2303.1
		SESEC_RS06365	5.34	11.614	8	0.823612	1.97158
		SESEC_RS06370	4.4	10.7168	3	-0.459335	1.60103
		SESEC_RS06375	4.42	5.02299	9	2.09858	3.75175
		SESEC_RS06380	3	17.8982	6	-0.891325	1.69492
		SESEC_RS06385	1	1	1	0	1
		SESEC_RS06390	0	1	1	N/A	N/A
		SESEC_RS06395	14.44	57.6371	94	0.92176	1.60627
		SESEC_RS06400	5	206.906	9	-4.47407	1.70343
		SESEC_RS06405	1.05	1.21684	1	-0.0598423	1
		SESEC_RS06410	8.05	100.224	9	-3.42483	6.30323
		SESEC_RS06415	1.02	1.08674	1	-0.0236399	1
		SESEC_RS06420	3.4	9.17913	4	0.0596891	1.55277
		SESEC_RS06425	3.01	8.43862	2	-0.665855	1.49144
		SESEC_RS06430	7.2	50.1656	8	-2.40186	3.53227
		SESEC_RS06435	5.98	13.622	6	0.26742	2.1946
		SESEC_RS06440	0.25	2.21093	1	-2.52449	1.06154
		SESEC_RS06445	4.34	10.3232	5	0.173933	1.77796
		SESEC_RS06450	13.76	49.5252	15	-1.54895	1.88968
		SESEC_RS06455	6.32	18.9655	27	1.21018	9.1719
		SESEC_RS06465	8.67	407.355	7	-5.84955	10.9848
		SESEC_RS06470	4.26	8.36525	5	0.599746	1.95922
		SESEC_RS06475	2.31	2.45777	2	0.660448	2.10084
		SESEC_RS06480	13.54	96.8623	4	-4.48322	130.426
		SESEC_RS06485	6.41	91.7924	5	-4.11895	2.0077
		SESEC_RS06490	6.97	46.163	8	-2.37385	2.84075
		SESEC_RS06495	1.71	4.56931	3	0.700022	1.10515
		SESEC_RS06500	1.29	9.10903	1	-3.12436	1.65233
		SESEC_RS06505	3.76	19.7027	1	-3.67684	3.16558
		SESEC_RS06510	10.76	73.5406	9	-2.86621	6.75085
		SESEC_RS06515	11.19	63.4541	8	-2.85815	3.28692
		SESEC_RS06520	4.43	175.633	29	-2.55644	7.4541
		SESEC_RS06525	7.18	97.0224	8	-3.51145	5.38991
		SESEC_RS06530	4.68	13.1551	4	-0.575276	1.69513
		SESEC_RS06535	1.31	2.44777	2	0.649563	1.0273
		SESEC_RS06540	1.61	13.4886	1	-3.35587	1.59911
		SESEC_RS06545	3.39	13.6888	2	-1.6246	1.28172
		SESEC_RS06550	0.01	1.04337	1	-2.41597	1
		SESEC_RS06555	9.57	39.8656	13	-1.41742	2.68122
		SESEC_RS06565	1	35.703	1	-4.93992	1
		SESEC_RS06570	4.61	2137.64	59	-5.17563	3.02984
		SESEC_RS06575	1.2	1.98409	1	-0.245684	1.00604
		SESEC_RS06580	0.04	1.17347	1	-2.41597	1
		SESEC_RS06585	0	1	1	N/A	N/A
		SESEC_RS06590	7.95	125.841	14	-3.113	2.56901
		SESEC_RS06595	3.75	170.563	1177	2.83868	1.53959
		SESEC_RS06600	4.58	48.4045	10	-2.06857	2.07836
		SESEC_RS06605	0.59	4.08563	1	-2.67312	1.15748
		SESEC_RS06615	2.04	1.17347	2	0.952326	2.77778
		SESEC_RS06620	18.57	722.972	1428	0.989604	40343.5
		SESEC_RS06625	4.35	30.8465	3	-3.04636	1.85075
		SESEC_RS06630	0.41	2.97818	1	-2.55933	1.07767
		SESEC_RS06635	9	17.6313	11	0.0393645	3.16903
		SESEC_RS06640	24.1	360.659	24	-3.88934	5585.28
		SESEC_RS06645	0.18	1.78062	1	-2.41597	1
		SESEC_RS06650	0.09	1.39031	1	-2.41597	1
		SESEC_RS06655	0.65	4.89288	1	-2.68292	1.07273
		SESEC_RS06660	3.97	50.6459	1	-5.31989	12.1451
		SESEC_RS06670	2.56	23.8853	1	-3.57879	1.56366
		SESEC_RS06675	8.17	68.3106	11	-2.46035	1.7543
		SESEC_RS06680	3.34	2.6746	5	1.90623	4.23216
		SESEC_RS06685	3.32	9.77955	211	5.56646	1.36876
		SESEC_RS06690	1.25	9.4126	1	-3.13834	1.4891
		SESEC_RS06695	2.34	14.9829	1	-3.43209	2.62831
		SESEC_RS06700	1.48	3.34512	1	-0.639038	1.03093
		SESEC_RS06705	4.1	39.9724	3	-3.57437	1.75816
		SESEC_RS06710	2.32	21.5072	6	-1.40164	1.76046
		SESEC_RS06715	14.1	1624.24	15	-6.75412	13121.5
		SESEC_RS06720	0.94	7.3779	1	-2.95168	1.24639
		SESEC_RS06725	1.98	7.27453	1	-1.57403	1.16286
		SESEC_RS06730	8.71	47.2837	14	-1.56544	5.69286
		SESEC_RS06735	5.99	65.0552	17	-1.78283	2.26322
		SESEC_RS06740	3.01	1.04337	7	2.79558	9.62861
		SESEC_RS06745	1.11	1.47704	3	1.44987	1
		SESEC_RS06750	21.69	361.139	12	-4.89008	20468.9
		SESEC_RS06755	20.07	22734.5	26	-9.77182	147234
		SESEC_RS06760	0.73	7.26116	1	-2.90905	1
		SESEC_RS06765	4.1	21.6539	9	-0.174978	1.84405
		SESEC_RS06770	0.09	1.39031	1	-2.41597	1
		SESEC_RS06775	2	1	6	2.58496	3
		SESEC_RS06780	127.21	13842.1	199	-6.11962	2.3592e+31
		SESEC_RS06785	5.31	30.3662	3	-3.07639	3.40069
		SESEC_RS06790	1.66	4.2691	1	-0.832616	1.08359
		SESEC_RS06795	2.99	8.55872	6	0.749256	1.38874
		SESEC_RS06800	0.32	2.57787	1	-2.55513	1.07407
		SESEC_RS06810	5.36	43.548	49	0.413483	2.1123
		SESEC_RS06815	1.5	13.8089	1	-3.35752	1.523
		SESEC_RS06845	14.12	3397.33	12	-8.14301	42.1959
		SESEC_RS06855	0	1	1	N/A	N/A
		SESEC_RS06865	1.66	17.4812	1	-3.81972	1.69018
		SESEC_RS06870	3.34	18.3585	1	-3.80953	2.60675
		SESEC_RS06875	15.58	143.719	57	-1.28625	20.5819
		SESEC_RS06880	12.17	554.276	19	-4.84967	7.87097
		SESEC_RS06890	3.14	28.0714	8	-1.41219	1.6999
		SESEC_RS06895	1.39	2.73134	3	1.09458	1.02459
		SESEC_RS06900	11.94	4069.18	10	-8.66671	56.4953
		SESEC_RS06905	0.01	1.04337	1	-2.41597	1
		SESEC_RS06910	11.37	1711.18	47	-5.1815	8.53575
		SESEC_RS06915	1.69	4.75278	2	0.0533868	1.09097
		SESEC_RS06920	20.93	89.7644	16	-2.39194	6.92915
		SESEC_RS06925	2.1	2.68797	5	1.84792	1.78571
		SESEC_RS06930	1.67	4.39921	1	-0.894976	1.06968
		SESEC_RS06935	7.04	66.8697	10	-2.63157	4.02293
		SESEC_RS06940	4.77	146.334	9	-3.97127	6.48311
		SESEC_RS06945	0.51	3.56859	1	-2.65178	1.16667
		SESEC_RS06950	11.7	666.669	2918	2.13936	1.88791
		SESEC_RS06955	5.36	22.808	3	-2.08478	2.08635
		SESEC_RS06965	14.01	333.334	10	-5.04109	28378.1
		SESEC_RS06970	17.11	392.359	2	-7.59644	1.11885e+06
		SESEC_RS06975	2.98	23.5018	1	-4.10454	4.17526
		SESEC_RS06980	7.81	48.4045	13	-1.63295	1.91228
		SESEC_RS06985	2.45	17.7714	1	-3.76945	1.31744
		SESEC_RS06990	0.35	2.72797	1	-2.58139	1.125
		SESEC_RS06995	6.63	18.185	54	2.55212	1.67553
		SESEC_RS07000	5.07	25.1462	4	-2.00615	3.61225
		SESEC_RS07005	0.35	2.79471	1	-2.54923	1.02
		SESEC_RS07010	3.1	42.4273	2124	5.85148	2.7668
		SESEC_RS07015	8.74	25.5631	15	-0.330341	1.71695
		SESEC_RS07020	0.16	1.74725	1	-2.46177	1
		SESEC_RS07025	1.17	8.68546	1	-3.01908	1.42349
		SESEC_RS07030	5.23	222.116	5893	4.7692	1.70695
		SESEC_RS07035	1.36	15.6334	1	-3.56644	1.34064
		SESEC_RS07045	0.2	1.97409	1	-2.48997	1
		SESEC_RS07050	1.97	6.49065	2	-0.326108	1.17351
		SESEC_RS07055	15.91	81.2256	29	-1.40053	1.73234
		SESEC_RS07060	2.16	1.75725	2	0.809387	2.3261
		SESEC_RS07065	14.18	163.305	51	-1.63534	3.87627
		SESEC_RS07070	0.13	1.56378	1	-2.41597	1
		SESEC_RS07075	7.47	20.0329	10	-0.260832	1.84312
		SESEC_RS07080	4.26	46.0563	1	-5.38078	5.44545
		SESEC_RS07085	0	1	1	N/A	N/A
		SESEC_RS07090	6.03	24.1755	10	-0.81304	1.68435
		SESEC_RS07095	10.39	103.64	9	-3.40138	10.7443
		SESEC_RS07100	8.18	94.781	13	-2.79585	1.99268
		SESEC_RS07105	0.57	3.99553	1	-2.77854	1.26126
		SESEC_RS07110	2.24	23.2149	26	0.568875	1.23239
		SESEC_RS07115	1.75	5.67003	1	-0.959067	1.1418
		SESEC_RS07120	3.12	26.7472	1	-4.11769	2.09305
		SESEC_RS07125	3.45	18.9855	2	-2.23565	2.65676
		SESEC_RS07130	4	66.3894	1	-5.91429	6.32628
		SESEC_RS07135	1.09	6.95096	1	-2.86707	1.39651
		SESEC_RS07140	3.04	31.647	1	-4.70711	1.94618
		SESEC_RS07145	5.23	8.29852	8	1.41509	2.73581
		SESEC_RS07150	5.05	89.3908	4	-4.37664	2.68869
		SESEC_RS07160	3.02	1.08674	6	2.56132	9.28382
		SESEC_RS07165	1	1	1	0	1
		SESEC_RS07170	0.04	1.17347	1	-2.41597	1
		SESEC_RS07175	4.54	10.2899	3	-0.465107	1.63858
		SESEC_RS07180	3.78	16.6707	2	-2.26953	1.57589
		SESEC_RS07185	11.15	82.2396	15	-2.37241	6.46372
		SESEC_RS07190	0.15	1.70388	1	-2.46488	1
		SESEC_RS07195	7.55	35.703	4	-2.92883	4.20062
		SESEC_RS07200	3.13	30.3128	3	-3.00376	4.88941
		SESEC_RS07205	5.08	48.9915	12	-1.80721	2.76092
		SESEC_RS07210	3.32	18.4752	1	-3.57234	2.40623
		SESEC_RS07215	2.93	10.1965	2	-1.25865	1.10017
		SESEC_RS07220	0	1	1	N/A	N/A
		SESEC_RS07225	17.13	319.299	16	-4.29463	212.352
		SESEC_RS07230	0.03	1.1301	1	-2.41597	1
		SESEC_RS07235	4.99	34.3688	240	3.04665	1.57032
		SESEC_RS07240	3.28	19.5192	1	-3.23877	2.24643
		SESEC_RS07245	0.07	1.30357	1	-2.41597	1
		SESEC_RS07250	3.71	26.3203	10	-0.839466	1.3443
		SESEC_RS07255	6.45	60.8925	4	-3.76581	2.35269
		SESEC_RS07260	14.71	339.098	12	-4.79654	2.3591
		SESEC_RS07265	6.46	17.7147	5	-0.741214	1.82244
		SESEC_RS07270	3.69	4.38921	5	1.40456	2.61194
		SESEC_RS07275	0.51	3.94553	1	-2.69133	1.06015
		SESEC_RS07280	1.51	4.3191	1	-0.741587	1.02459
		SESEC_RS07285	3.1	10.9103	2	-1.17439	1.19836
		SESEC_RS07290	10.54	148.202	67	-1.08359	73.399
		SESEC_RS07305	8.58	70.1251	1	-6.00158	202.616
		SESEC_RS07315	4.16	12.7815	2	-1.53594	1.78781
		SESEC_RS07320	0.03	1.1301	1	-2.41597	1
		SESEC_RS07325	16.52	401.645	20	-4.30963	4397.77
		SESEC_RS07330	4.06	352.333	2	-7.44599	3.50073
		SESEC_RS07335	4.9	23.6419	3	-2.53839	2.42161
		SESEC_RS07340	10.41	37.891	10	-1.57175	2.80603
		SESEC_RS07345	3.94	22.798	2	-2.87338	2.53561
		SESEC_RS07350	1.15	1.70388	3	1.39589	1
		SESEC_RS07355	1.15	40.3993	1	-5.11069	1.11111
		SESEC_RS07360	0.53	4.79278	1	-2.76885	1
		SESEC_RS07370	4.81	26.2135	3	-2.4806	2.69649
		SESEC_RS07375	3.92	28.3916	26	0.196823	1.6328
		SESEC_RS07380	6.13	40.5594	7	-2.19575	3.12672
		SESEC_RS07385	5.57	19.4892	37	1.57034	1.4758
		SESEC_RS07390	1.55	10.9303	1	-3.28258	1.8404
		SESEC_RS07395	0.44	3.45185	1	-2.58799	1.01575
		SESEC_RS07400	1.86	58.8645	1	-5.68985	2.18818
		SESEC_RS07405	1.61	9.87291	1	-3.10277	1.78868
		SESEC_RS07425	1	1	1	0	1
		SESEC_RS07430	9.01	66.1225	15	-1.98576	1.56256
		SESEC_RS07435	0.95	6.28381	1	-2.89764	1.40659
		SESEC_RS07440	3.63	9.90291	2	-0.837121	1.67312
		SESEC_RS07445	2.55	38.8517	3	-3.41442	4.70958
		SESEC_RS07450	2.36	14.5493	2	-1.26433	1.49904
		SESEC_RS07455	0.06	1.26021	1	-2.41597	1
		SESEC_RS07465	4.56	30.6964	1	-4.35565	7.30261
		SESEC_RS07470	2.21	23.405	1	-4.29645	2.92336
		SESEC_RS07475	3.57	9.84955	3	-0.258047	1.62021
		SESEC_RS07480	2.48	63.1873	1	-5.82226	4.22876
		SESEC_RS07485	5.13	112.125	5	-4.4167	1.53151
		SESEC_RS07490	0.81	8.36188	1	-3.09532	1.05634
		SESEC_RS07495	3.23	2.15756	8	2.69762	6.07112
		SESEC_RS07500	9.09	84.3743	8	-3.2394	11.2236
		SESEC_RS07505	1.89	89.5509	4	-4.34935	2.24936
		SESEC_RS07515	2.7	19.1256	173	3.89327	1.29795
		SESEC_RS07520	1	453.572	1	-8.80848	1
		SESEC_RS07525	1.13	9.70281	1	-3.13326	1.28141
		SESEC_RS07530	0.97	6.95096	1	-2.88314	1.29109
		SESEC_RS07540	4.03	9.3025	3	-0.0787203	1.97096
		SESEC_RS07545	0.88	9.00566	1	-3.09068	1.07143
		SESEC_RS07550	0.38	3.13828	1	-2.61047	1.01835
		SESEC_RS07555	2.5	21.8474	1	-4.1002	3.49881
		SESEC_RS07560	0.08	1.34694	1	-2.41597	1
		SESEC_RS07565	0.11	1.53041	1	-2.48308	1
		SESEC_RS07570	4.35	46.5366	94	1.21637	3.02594
		SESEC_RS07575	1.67	4.94625	3	0.582992	1.05042
		SESEC_RS07580	3.45	42.4273	2	-4.09651	2.08678
		SESEC_RS07590	6.02	21.9107	4	-1.45678	2.21413
		SESEC_RS07595	2.63	4.42921	3	0.743493	1.55694
		SESEC_RS07600	1	1	4	2	1
		SESEC_RS07605	0.01	1.04337	1	-2.41597	1
		SESEC_RS07610	8.47	68.2039	10	-2.65364	2.5734
		SESEC_RS07615	3.61	159.036	317	1.04435	1.74247
		SESEC_RS07620	12.8	4294.87	12	-8.48183	19.7437
		SESEC_RS07625	1.86	26.7572	1	-4.42175	1.84613
		SESEC_RS07630	6.26	38.3713	33	0.00878284	2.14207
		SESEC_RS07635	12.62	59.2915	19	-1.47829	1.92425
		SESEC_RS07640	2	1	2	1	3
		SESEC_RS07645	0	1	1	N/A	N/A
		SESEC_RS07650	1.41	8.06168	2	-0.485978	1.26263
		SESEC_RS07655	4.78	78.237	1	-6.18503	8.79652
		SESEC_RS07660	7.72	156.1	11	-3.7715	1.48459
		SESEC_RS07665	2.67	10.1631	1	-2.12344	1.60318
		SESEC_RS07670	7.25	15.62	16	1.35494	4.82006
		SESEC_RS07675	4.9	20.2463	268	4.58681	1.48619
		SESEC_RS07680	1.67	5.25646	4	0.968382	1.04384
		SESEC_RS07685	0.03	1.1301	1	-2.41597	1
		SESEC_RS07690	5.44	37.6776	2	-3.97387	10.0863
		SESEC_RS07695	3.18	19.5292	1	-3.1586	3.48178
		SESEC_RS07700	1.03	1.1301	1	-0.0356067	1
		SESEC_RS07705	28.23	1974.98	13	-7.24259	1.23074e+10
		SESEC_RS07710	2.02	1.08674	9	3.14629	2.88462
		SESEC_RS07715	0.02	1.08674	1	-2.41597	1
		SESEC_RS07720	0.27	2.3844	1	-2.527	1
		SESEC_RS07725	19.2	4485.55	44	-6.67016	3159.5
		SESEC_RS07730	2	1	5	2.32193	3
		SESEC_RS07735	1.05	1.21684	2	0.940158	1
		SESEC_RS07740	7.98	71.5127	4	-4.02484	8.18888
		SESEC_RS07745	30.54	1353.78	55	-4.61625	390.087
		SESEC_RS07750	10.7	32.0206	15	-0.76257	2.9541
		SESEC_RS07755	5.12	20.77	3	-2.18656	2.17128
		SESEC_RS07760	2.98	140.837	2	-6.08759	1.90563
		SESEC_RS07765	0.19	1.83399	1	-2.45661	1.03846
		SESEC_RS07770	31.45	618.211	95	-2.69299	5.74816e+07
		SESEC_RS07785	2.91	20.0762	3	-2.13665	1.89719
		SESEC_RS07790	4.11	2.09419	12	3.27029	10.8396
		SESEC_RS07795	1.74	18.0249	1	-3.74879	1.77715
		SESEC_RS07800	5.36	20.8768	35	1.36323	1.66209
		SESEC_RS07805	5.68	60.679	2	-4.77407	18.0085
		SESEC_RS07810	1.37	3.07491	11	2.91385	1.00865
		SESEC_RS07820	12.88	180.81	14	-3.64524	61.0891
		SESEC_RS07825	16.25	479.989	17	-4.80252	2036.51
		SESEC_RS07830	6.25	20.2897	10	-0.36406	1.90149
		SESEC_RS07835	2.32	8.71546	1	-1.63317	1.36399
		SESEC_RS07840	15.77	173.818	17	-3.31367	23.8037
		SESEC_RS07845	5.19	14.4159	6	-0.221444	1.7633
		SESEC_RS07850	7.93	3121.63	4458	0.516567	1.84483
		SESEC_RS07855	1.78	4.97625	1	-0.932768	1.1277
		SESEC_RS07860	2.83	6.59738	4	0.672422	1.32425
		SESEC_RS07865	4.12	15.5266	2	-1.93618	1.79785
		SESEC_RS07870	2.56	11.2405	8	0.891149	1.19025
		SESEC_RS07875	6.05	47.4438	91	1.05463	1.95444
		SESEC_RS07880	9.04	40.9864	18	-1.00612	1.69645
		SESEC_RS07885	3.07	23.405	2	-2.54178	3.79617
		SESEC_RS07890	10.92	217.527	116	-0.874406	1.68981
		SESEC_RS07895	12.25	195.859	11	-4.1088	9.62264
		SESEC_RS07900	7.45	54.2215	5	-3.28746	4.32705
		SESEC_RS07905	7.62	63.6676	7	-3.01013	3.75825
		SESEC_RS07910	0.35	2.72797	1	-2.62242	1.125
		SESEC_RS07915	4.94	31.1767	123	2.59379	3.01793
		SESEC_RS07920	4.08	12.7048	4	-0.359436	1.75611
		SESEC_RS07925	1.34	2.58124	1	-0.469011	1
		SESEC_RS07930	0.02	1.08674	1	-2.41597	1
		SESEC_RS07935	1.09	36.0765	1	-4.91279	1.06383
		SESEC_RS07940	0.68	5.17972	1	-2.79764	1.12797
		SESEC_RS07945	0.08	1.34694	1	-2.41597	1
		SESEC_RS07950	2.16	27.1108	1	-4.35426	2.43422
		SESEC_RS07955	6.24	35.4895	32	0.0923109	3.47897
		SESEC_RS07960	1.94	12.3546	1	-3.35829	2.2206
		SESEC_RS07965	0	1	1	N/A	N/A
		SESEC_RS07970	3.17	22.0175	2	-2.53055	1.92361
		SESEC_RS07975	0.74	5.29982	1	-2.76676	1.16561
		SESEC_RS07980	0	1	1	N/A	N/A
		SESEC_RS07985	3.54	30.633	6	-1.8815	2.47758
		SESEC_RS07990	9.12	336.163	9	-5.19951	428.864
		SESEC_RS07995	1.92	5.38656	2	-0.1112	1.19088
		SESEC_RS08000	4.21	31.5403	8	-1.72275	3.13565
		SESEC_RS08005	3.46	31.1767	1	-4.64249	7.06698
		SESEC_RS08010	1.74	58.064	1	-5.68455	1.89274
		SESEC_RS08015	4.63	9.69281	4	-0.0444285	1.69672
		SESEC_RS08075	6	1829.18	9	-7.66227	5.04864
		SESEC_RS08080	2.91	14.4025	70	3.64278	1.29899
		SESEC_RS08085	5.87	30.3662	11	-1.0902	2.45033
		SESEC_RS08090	3.66	12.7381	6	0.0948507	1.47091
		SESEC_RS08095	15.59	246.612	5	-5.5948	25970.3
		SESEC_RS08100	2.59	5.35319	4	0.936231	1.50086
		SESEC_RS08105	14.38	140.09	395	1.55545	3.04932
		SESEC_RS08110	2.07	1.35694	3	1.49904	2.63158
		SESEC_RS08115	3.09	3.20165	2747	10.9038	5.38462
		SESEC_RS08120	5.99	73.9142	2	-5.10077	24.3912
		SESEC_RS08125	4.87	21.0902	7	-0.997046	1.679
		SESEC_RS08135	0.07	1.30357	1	-2.41597	1
		SESEC_RS08140	23.49	2439.33	224	-3.44272	1536.51
		SESEC_RS08145	1.02	1.08674	1	-0.0236399	1
		SESEC_RS08150	5.1	1.43368	20	4.19965	72.1875
		SESEC_RS08155	1.09	1.48704	1	-0.123747	1.00604
		SESEC_RS08160	0	1	1	N/A	N/A
		SESEC_RS08165	2.1	1.74725	7	2.60486	2.54669
		SESEC_RS08170	5.17	312.094	9	-5.08755	6.7569
		SESEC_RS08175	0.76	4.66604	1	-2.7028	1.28219
		SESEC_RS08180	5.25	183.852	3	-5.89323	3.01338
		SESEC_RS08185	0	1	1	N/A	N/A
		SESEC_RS08190	6.09	61.106	11	-2.34874	1.73977
		SESEC_RS08195	0.57	4.93288	1	-2.78793	1.02484
		SESEC_RS08200	8.75	150.764	6	-4.5798	237.727
		SESEC_RS08205	9.62	76.7427	6	-3.51033	15.3679
		SESEC_RS08210	2	1	2	1	3
		SESEC_RS08215	3	1	5	2.32193	10
		SESEC_RS08220	14.63	592.061	94	-2.63961	1.70161
		SESEC_RS08225	0.22	2.02746	1	-2.52844	1.07143
		SESEC_RS08230	0	1	1	N/A	N/A
		SESEC_RS08235	1.24	2.07082	5	2.04708	1.01833
		SESEC_RS08240	4.71	29.1387	11	-1.04412	1.89667
		SESEC_RS08245	9.63	711.284	9	-6.29261	226.729
		SESEC_RS08250	11.71	291.121	5	-5.83393	519.126
		SESEC_RS08255	1	1	2	1	1
		SESEC_RS08260	0.09	1.44368	1	-2.49843	1
		SESEC_RS08265	2	1.1401	2	0.974985	2.88462
		SESEC_RS08270	0	1	1	N/A	N/A
		SESEC_RS08275	3.24	2.06082	6	2.29751	5.12445
		SESEC_RS08280	1.55	7.15106	3	0.286536	1.26141
		SESEC_RS08285	5.53	16.574	292	4.9641	2.21446
		SESEC_RS08290	2.63	4.04563	3	0.74388	1.53352
		SESEC_RS08295	5.94	72.3132	3	-4.46638	75.0824
		SESEC_RS08300	6.45	26.7038	12	-0.384145	1.79829
		SESEC_RS08305	1.4	3.08491	2	0.467849	1.01833
		SESEC_RS08310	0.35	2.58787	1	-2.58911	1.17812
		SESEC_RS08315	1.07	7.59137	1	-3.01604	1.4119
		SESEC_RS08320	4.22	2.00746	8	2.7142	14.7749
		SESEC_RS08325	3.8	9.87291	6	0.621293	1.94937
		SESEC_RS08330	12.23	364.821	9	-5.32028	3.28971
		SESEC_RS08335	14.61	192.817	17	-3.4541	734.89
		SESEC_RS08340	2.02	11.9443	3	-0.512896	1.51745
		SESEC_RS08345	1.76	5.40993	3	0.399303	1.06383
		SESEC_RS08350	0.03	1.1301	1	-2.41597	1
		SESEC_RS08355	2.62	10.5401	1	-2.4425	1.5544
		SESEC_RS08360	0.04	1.17347	1	-2.41597	1
		SESEC_RS08365	5.59	75.0349	9	-2.94655	4.27427
		SESEC_RS08370	1	1	1	0	1
		SESEC_RS08375	0.31	2.6646	1	-2.56281	1
		SESEC_RS08380	2.54	11.4273	2	-1.61856	1.79812
		SESEC_RS08385	3.95	11.1505	4	-0.669051	1.63093
		SESEC_RS08390	3.87	17.7347	6	-0.292532	1.41829
		SESEC_RS08395	3.63	649.324	63	-3.3546	1.61939
		SESEC_RS08400	0.15	1.65051	1	-2.41597	1
		SESEC_RS08405	0.51	4.43921	1	-2.71335	1
		SESEC_RS08410	17.99	55843.8	1218	-5.51864	3592.49
		SESEC_RS08415	19.49	668.11	1886	1.50931	64.5324
		SESEC_RS08420	14.62	465.9	21	-4.45274	576.6
		SESEC_RS08425	15.83	450.797	27	-4.04706	10.8155
		SESEC_RS08430	4.85	114.474	2	-5.7668	7.67942
		SESEC_RS08435	1.2	2.02746	5	2.0612	1
		SESEC_RS08440	10.24	1118.53	13	-6.4197	2.3676
		SESEC_RS08445	17.88	1033.57	34	-4.91694	8.9393
		SESEC_RS08450	3.29	9.70944	6	0.822565	1.66795
		SESEC_RS08460	1.92	25.6265	1	-4.24896	1.96521
		SESEC_RS08465	2.87	29.4156	1	-4.46029	3.78893
		SESEC_RS08470	3.31	18.772	3	-1.65084	1.17345
		SESEC_RS08475	0.58	3.77543	1	-2.62589	1.16129
		SESEC_RS08480	2.68	15.5266	4	-0.927898	1.42199
		SESEC_RS08485	3.5	43.7615	10	-1.90054	1.71832
		SESEC_RS08490	0.74	4.57268	1	-2.66925	1.20408
		SESEC_RS08495	0.07	1.30357	1	-2.41597	1
		SESEC_RS08500	0.93	6.79749	1	-2.93054	1.35061
		SESEC_RS08505	0	1	1	N/A	N/A
		SESEC_RS08510	3.06	13.7021	2	-1.97667	1.08488
		SESEC_RS08515	4.56	32.1807	3	-3.02786	2.3662
		SESEC_RS08520	1.19	2.00746	1	-0.2858	1
		SESEC_RS08525	4.11	27.1741	2	-3.08775	3.10822
		SESEC_RS08530	5.3	101.399	207	1.11355	3.46003
		SESEC_RS08535	6.45	17.2978	7	-0.127427	1.83256
		SESEC_RS08540	4.03	25.0928	2	-3.00164	4.4587
		SESEC_RS08545	8.13	87.1494	16	-2.3026	4.04875
		SESEC_RS08550	5.28	33.3548	4	-2.76911	3.7588
		SESEC_RS08555	10.16	65.9624	10	-2.52242	2.268
		SESEC_RS08560	0.13	1.56378	1	-2.41597	1
		SESEC_RS08565	0.04	1.17347	1	-2.41597	1
		SESEC_RS08570	2.64	13.8155	3	-0.878986	1.83347
		SESEC_RS08575	2.27	6.92759	3	0.264354	1.49733
		SESEC_RS08580	10.05	57.1568	12	-2.14726	6.92695
		SESEC_RS08585	8.85	129.363	22	-2.49936	1.81017
		SESEC_RS08590	3.35	18.6553	1	-3.34457	2.19786
		SESEC_RS08595	4.15	37.9978	1	-5.08129	6.03464
		SESEC_RS08600	1.17	111.432	1	-6.73395	1.12782
		SESEC_RS08605	1.45	3.36512	6	1.97924	1.00301
		SESEC_RS08610	5.17	2.22429	10	2.96284	25.786
		SESEC_RS08615	4.37	10.2565	8	1.05938	2.36667
		SESEC_RS08620	1.05	1.37694	1	-0.0640752	1
		SESEC_RS08625	6.66	1111.59	3	-8.52553	9.10525
		SESEC_RS08630	22.41	129.683	1086	3.12933	2.24137
		SESEC_RS08635	3.07	1.35694	6	2.49904	7.87402
		SESEC_RS08640	1	1	5	2.32193	1
		SESEC_RS08645	0	1	1	N/A	N/A
		SESEC_RS08650	0.53	3.75206	1	-2.65358	1.12219
		SESEC_RS08655	12.6	85.068	28	-1.52468	4.68149
		SESEC_RS08660	3	1	6	2.58496	10
		SESEC_RS08665	1	1	1	0	1
		SESEC_RS08670	2.09	6.62075	3	0.150309	1.28401
		SESEC_RS08675	1.05	6.30718	1	-2.8334	1.43792
		SESEC_RS08680	1.76	12.3112	1	-3.25366	1.88815
		SESEC_RS08685	10.01	55.1822	18	-1.4253	3.00639
		SESEC_RS08690	7.09	59.8251	1	-5.78949	253.328
		SESEC_RS08695	4.04	1.17347	7	2.75968	28.0249
		SESEC_RS08700	34.6	1604.45	45	-5.15204	1.76579e+09
		SESEC_RS08705	2.42	28.6051	1	-4.52211	3.25986
		SESEC_RS08710	1.46	3.45849	1	-0.541957	1.05327
		SESEC_RS08715	7.55	16.0069	153	4.27088	3.71476
		SESEC_RS08720	4.92	14.3292	16	1.35455	1.55266
		SESEC_RS08725	8.02	49.6853	4	-3.40313	30.7205
		SESEC_RS08730	2.08	8.12515	1	-2.05523	1.34336
		SESEC_RS08735	3.55	734.819	6	-6.92201	2.44927
		SESEC_RS08740	5.69	33.3548	4	-2.77342	1.98615
		SESEC_RS08745	7.53	32.2974	15	-0.542832	2.69307
		SESEC_RS08750	4.74	7.2178	10	1.90063	2.61893
		SESEC_RS08755	6.61	19.9561	85	3.20395	1.64325
		SESEC_RS08760	0.1	1.48704	1	-2.48997	1
		SESEC_RS08765	1.25	8.84556	1	-3.09068	1.4696
		SESEC_RS08770	1.02	1.08674	2	0.97636	1
		SESEC_RS08775	2	1.30357	4	1.91551	2.63158
		SESEC_RS08780	1.59	5.97697	1	-1.25391	1.16868
		SESEC_RS08790	5.03	26.8439	8	-1.3887	1.78427
		SESEC_RS08820	4.85	18.8922	2	-2.77108	2.35419
		SESEC_RS08825	9.67	60.9992	11	-2.30375	14.3465
		SESEC_RS08830	11.71	4148.16	108	-5.26171	25.7243
		SESEC_RS08835	15.84	187.534	15	-3.61327	28.5563
		SESEC_RS08840	27.46	1007.1	19	-5.72138	20622.2
		SESEC_RS08845	9.78	63.6676	5	-3.52218	19.83
		SESEC_RS08850	2.42	3.10828	3	1.00373	1.68593
		SESEC_RS08855	8.57	62.9738	6	-3.27485	36.3665
		SESEC_RS08860	16.39	631.98	11	-5.83162	16.1503
		SESEC_RS08865	6.07	40365.9	1733	-4.54165	3.45299
		SESEC_RS08870	18.36	179.048	23	-2.90756	37.3748
		SESEC_RS08875	12.59	30613.2	277	-6.78781	3.56583
		SESEC_RS08880	4.29	53.7412	13	-1.88377	2.98658
		SESEC_RS08885	3.09	1.39031	3	1.47539	7.42312
		SESEC_RS08890	0	1	1	N/A	N/A
		SESEC_RS08895	0.1	1.43368	1	-2.41597	1
		SESEC_RS08900	20.78	201.836	50	-1.97964	7482.08
		SESEC_RS08905	5.01	34.4755	2	-3.85356	4.39262
		SESEC_RS08910	14.35	1432.33	17	-6.39159	69.2509
		SESEC_RS08915	3.03	1.1301	8	2.96439	8.96287
		SESEC_RS08920	0.04	1.17347	1	-2.41597	1
		SESEC_RS08925	0.52	3.52522	1	-2.64423	1.17255
		SESEC_RS08930	9.38	3201.63	9	-8.47232	32.1496
		SESEC_RS08935	0.05	1.21684	1	-2.41597	1
		SESEC_RS08940	5.12	96.8089	1	-6.49817	13.0528
		SESEC_RS08945	2.05	14.3425	1	-3.37507	2.12905
		SESEC_RS08950	0.37	2.91144	1	-2.61069	1.08791
		SESEC_RS08960	0.27	2.3944	1	-2.56182	1.02632
		SESEC_RS08965	10.51	226.439	94	-1.23442	10.9801
		SESEC_RS08970	6.59	38.8517	17	-0.927868	1.69455
		SESEC_RS08975	2.03	7.6581	63	4.42022	1.68445
		SESEC_RS08980	1.86	12.7181	1	-3.35373	2.02923
		SESEC_RS08985	0.81	5.91024	1	-2.78418	1.19552
		SESEC_RS08990	3.25	39.7055	2	-4.01657	2.69105
		SESEC_RS08995	10.56	75.6753	5	-3.81497	15.2305
		SESEC_RS09005	1.77	10.8669	1	-3.25727	2.10432
		SESEC_RS09010	10.7	58.9713	38	-0.503343	5.05189
		SESEC_RS09015	1.33	2.83471	1	-0.419913	1.01833
		SESEC_RS09025	3.51	21.0802	1	-3.91745	2.82548
		SESEC_RS09030	5.34	48.6179	4	-3.28678	10.1767
		SESEC_RS09035	0.35	3.15828	1	-2.67078	1
		SESEC_RS09040	9.16	42.534	825	4.51831	1.98853
		SESEC_RS09045	3.4	157.968	11	-3.80547	1.36957
		SESEC_RS09050	0.33	2.70797	1	-2.5415	1.02128
		SESEC_RS09055	9.56	22.7546	2636	7.62995	2.41587
		SESEC_RS09060	0.18	1.94072	1	-2.5415	1
		SESEC_RS09065	1.88	7.71147	1	-1.56771	1.34892
		SESEC_RS09070	1.75	8.14841	1	-1.54647	1
		SESEC_RS09075	2.29	24.2589	1	-4.26756	3.45606
		SESEC_RS09080	1.4	2.84807	2	0.523173	1.0283
		SESEC_RS09085	0.06	1.26021	1	-2.41597	1
		SESEC_RS09095	8.16	117.943	7	-4.00851	8.69377
		SESEC_RS09100	14.78	866.264	310	-1.47185	2.61091
		SESEC_RS09105	0.25	2.24429	1	-2.50523	1
		SESEC_RS09110	18.31	299.179	424	0.527437	28.062
		SESEC_RS09115	4.76	22.6779	2	-2.33437	2.50883
		SESEC_RS09120	4.76	15.9336	4	-1.2541	1.64486
		SESEC_RS09125	6.42	54.1682	4	-3.60422	2.92998
		SESEC_RS09135	4.43	3.66869	9	2.43509	5.08654
		SESEC_RS09140	0.17	1.74725	1	-2.46177	1.04348
		SESEC_RS09145	5.88	38.6382	9	-1.89754	3.3953
		SESEC_RS09150	1.69	6.87422	1	-1.33288	1.28244
		SESEC_RS09190	13.68	860.393	77771	6.50972	1.85894
		SESEC_RS09195	2.82	11.5974	1	-2.55387	1.8126
		SESEC_RS09200	7.94	754.992	9	-6.38067	1.71959
		SESEC_RS09205	17.98	407.515	19	-4.4063	145.096
		SESEC_RS09210	14.3	417.602	11	-5.22575	32.5469
		SESEC_RS09215	3.43	9.23587	4	-0.139913	1.34348
		SESEC_RS09220	5.51	147.668	9	-3.97547	7.46381
		SESEC_RS09225	4.73	15.8668	12	0.855129	1.65173
		SESEC_RS09230	3.36	18.8688	8	-0.300098	1.59128
		SESEC_RS09245	5.5	200.822	2	-6.61282	10.1172
		SESEC_RS09250	1.77	21.207	4	-1.6283	1.9084
		SESEC_RS09255	0.66	5.54666	1	-2.77364	1.03279
		SESEC_RS09260	2.49	8.87893	3	-0.25187	1.45651
		SESEC_RS09265	0.51	3.73869	1	-2.6967	1.17929
		SESEC_RS09270	0.21	1.92072	1	-2.45249	1.03448
		SESEC_RS09275	2.14	16.574	1	-3.54211	2.29317
		SESEC_RS09280	13.77	641.319	433	-0.554777	12.5467
		SESEC_RS09285	11.29	41.0931	162	2.24081	1.89635
		SESEC_RS09290	0.15	1.70388	1	-2.46488	1
		SESEC_RS09300	2.03	1.1301	6	2.54936	2.83019
		SESEC_RS09305	0	1	1	N/A	N/A
		SESEC_RS09310	11.6	260.488	14	-4.18516	7.35048
		SESEC_RS09315	13.06	563.776	26	-4.42316	6.25887
		SESEC_RS09320	5.07	14.596	6	-0.0866152	2.01658
		SESEC_RS09325	6.42	12.0744	13	1.42492	4.05499
		SESEC_RS09330	3.78	19.5726	2	-2.28731	3.05836
		SESEC_RS09335	0.49	3.82879	1	-2.62011	1.01408
		SESEC_RS09340	2.58	4.62268	11	2.57906	1.77635
		SESEC_RS09345	11.11	207.867	12	-4.0723	28.186
		SESEC_RS09350	35.21	975.668	34	-4.83586	20972.2
		SESEC_RS09365	0.19	1.87735	1	-2.45444	1
		SESEC_RS09370	9.13	50.1122	10	-1.99979	1.96642
		SESEC_RS09375	0.92	9.54271	1	-3.05189	1.05809
		SESEC_RS09380	2.48	17.2444	1	-2.89905	1.41386
		SESEC_RS09385	1.61	4.34247	1	-0.793793	1.06675
		SESEC_RS09390	7.02	1.08674	10	3.29829	1293.47
		SESEC_RS09395	3.38	4.109	6	1.76354	2.98522
		SESEC_RS09400	2.2	2.55787	5	1.89717	1.86916
		SESEC_RS09405	5.15	8.09505	12	2.03915	2.46038
		SESEC_RS09410	1	1	1	0	1
		SESEC_RS09415	2	1.1301	4	1.96439	2.83019
		SESEC_RS09420	3.59	30.9532	2	-3.57171	6.46459
		SESEC_RS09425	5.49	41.4667	2	-4.20885	24.9886
		SESEC_RS09430	4.78	27.441	2	-3.1968	2.45494
		SESEC_RS09435	5.41	349.825	13	-4.72242	2.09538
		SESEC_RS09445	6.26	63.0272	41	-0.475622	1.54756
		SESEC_RS09450	3.6	6.75749	10	1.98152	2.10238
		SESEC_RS09455	11.97	75.7287	13	-2.41676	2.3417
		SESEC_RS09460	97.31	2759.69	735943	8.06168	7.63001e+27
		SESEC_RS09465	49.03	460725	78876	-2.54623	7.9006
		SESEC_RS09470	9.84	891.72	6259	2.82121	7.46678
		SESEC_RS09475	5.21	30.3662	3290	7.13235	1.64021
		SESEC_RS09480	14.92	1076.05	826	-0.374875	1.56218
		SESEC_RS09485	7.31	1734.82	33	-5.7127	1.95893
		SESEC_RS09490	16.32	253.55	2	-6.94792	57687.4
		SESEC_RS09495	5.8	36.7703	48	0.687326	2.19621
		SESEC_RS09500	10.95	73.8608	14	-2.30843	19.5001
		SESEC_RS09505	4.62	41.4667	4	-3.08138	6.59586
		SESEC_RS09510	10.8	149.803	11	-3.71077	5.2012
		SESEC_RS09515	0.95	5.63677	1	-2.67818	1.24788
		SESEC_RS09520	1.39	3.32512	1	-0.671709	1.03377
		SESEC_RS09525	2.45	10.6434	4	-0.11874	1.48767
		SESEC_RS09530	22.61	336.483	15	-4.46099	2.22935e+06
		SESEC_RS09535	7.9	74.608	1159	4.07544	1.553
		SESEC_RS09540	16.98	299.019	17	-4.1049	10307
		SESEC_RS09555	7.02	38.4781	5	-2.65083	4.74151
		SESEC_RS09560	0.31	2.88807	1	-2.66941	1.02273
		SESEC_RS09565	5.62	13.4753	8	0.385115	1.82725
		SESEC_RS09570	4.6	6931.39	1466	-2.24014	1.86137
		SESEC_RS09580	2.93	11.1905	4	-0.408566	1.81467
		SESEC_RS09585	3.54	59.1314	1	-5.73443	10.49
		SESEC_RS09590	2.09	145.267	818	2.55078	1.40187
		SESEC_RS09595	2.33	87.2028	2	-5.35602	3.80504
		SESEC_RS09600	0.9	5.27982	1	-2.69512	1.29986
		SESEC_RS09605	3.14	62.5469	4	-3.8431	1.10759
		SESEC_RS09610	2.43	214.858	1	-7.7036	3.82932
		SESEC_RS09615	4.88	21.7206	4	-2.16836	2.46165
		SESEC_RS09620	4.04	23.1182	15	0.0405691	1.95749
		SESEC_RS09625	1.58	13.4953	1	-2.45137	1.42045
		SESEC_RS09630	0.07	1.30357	1	-2.41597	1
		SESEC_RS09635	5.63	599.959	17	-5.13185	1.93392
		SESEC_RS09640	13.71	103.533	34	-1.53815	30.2971
		SESEC_RS09645	0.44	3.07491	1	-2.56236	1.10358
		SESEC_RS09650	7.02	64.5215	7	-3.04918	2.46526
		SESEC_RS09655	13.51	100.545	17	-2.4846	48.5856
		SESEC_RS09660	16.23	309.266	17	-4.1614	2768.02
		SESEC_RS09665	15.67	43.6547	51	0.37976	2.01768
		SESEC_RS09670	5.86	34.7423	3	-3.27395	4.99194
		SESEC_RS09675	5.88	45.0423	4	-3.29184	12.8242
		SESEC_RS09680	7.14	103.8	11	-3.17007	3.30778
		SESEC_RS09685	5.91	75.5152	1	-6.1315	78.6125
		SESEC_RS09690	14.7	171.47	5	-5.05492	1491.88
		SESEC_RS09695	12.22	383.713	4	-6.55795	26905.8
		SESEC_RS09700	15.03	232.896	1	-7.82761	217619
		SESEC_RS09705	17.44	353.881	4	-6.44322	481741
		SESEC_RS09710	28.28	1204.61	23	-5.70431	15557.8
		SESEC_RS09715	3.67	4.75278	6	1.63922	2.77048
		SESEC_RS09720	2.33	8.75883	1	-1.66577	1.39257
		SESEC_RS09725	7.33	14.0323	10	0.470269	2.6882
		SESEC_RS09730	3.51	22.3077	4	-2.17094	1.20927
		SESEC_RS09740	2.19	9.46934	2	-1.07898	1.23762
		SESEC_RS09745	3.79	33.2047	4	-2.46053	5.77779
		SESEC_RS09750	6.09	9.58608	13	1.66204	3.39474
		SESEC_RS09755	5.28	187.16	5	-5.1789	1.33644
		SESEC_RS09760	3.6	9.1024	4	0.193303	1.8862
		SESEC_RS09765	14.5	142.919	8	-4.10426	1595.51
		SESEC_RS09770	14.75	145.534	12	-3.54297	3352.12
		SESEC_RS09775	2.5	117.996	1	-6.82443	1.91974
		SESEC_RS09780	2.81	6.60402	5	1.14805	1.5191
		SESEC_RS09785	1.03	6.57402	1	-2.89359	1.45037
		SESEC_RS09790	4.2	112.286	7570	6.15456	2.04478
		SESEC_RS09795	3.45	29.7258	1	-4.58342	6.61891
		SESEC_RS09800	4.57	31.3802	12	-1.02234	1.47642
		SESEC_RS09805	4.43	177.874	3	-5.85023	2.0744
		SESEC_RS09810	4.01	18.0783	4	-1.21226	2.15864
		SESEC_RS09815	25.4	643.774	212	-1.59241	17.0765
		SESEC_RS09820	3.02	1.39031	7	2.69778	7.00701
		SESEC_RS09825	2.54	10.5033	4	-0.0328078	1.64752
		SESEC_RS09830	0.66	4.60268	1	-2.68934	1.13514
		SESEC_RS09835	2.03	1.17347	3	1.53729	2.77778
		SESEC_RS09840	0.08	1.34694	1	-2.41597	1
		SESEC_RS09850	5.16	1818.88	4	-8.82504	78.3105
		SESEC_RS09855	1.09	1.58378	2	0.861936	1.00671
		SESEC_RS09860	3.18	27.1408	5	-1.42053	2.46595
		SESEC_RS09865	1.41	8.22515	1	-2.99309	1.70475
		SESEC_RS09870	1.35	8.28852	1	-3.05	1.6693
		SESEC_RS09875	0	1	1	N/A	N/A
		SESEC_RS09880	9.22	41.947	6	-2.55913	5.60695
		SESEC_RS09885	11.05	66.1225	9	-2.7616	6.01352
		SESEC_RS09890	13.54	54.8086	1892	5.27974	3.48233
		SESEC_RS09895	1.33	3.59196	2	0.31893	1.05559
		SESEC_RS09900	3.39	3.72206	5	1.58484	2.82866
		SESEC_RS09905	1.01	1.04337	3	1.57319	1
		SESEC_RS09910	5.09	17.5546	3	-1.54981	1.45242
		SESEC_RS09915	6.08	54.435	6	-2.89961	8.91425
		SESEC_RS09920	11.31	33.675	15	-0.736462	2.06901
		SESEC_RS09925	10.42	121.572	76	-0.616031	1.48595
		SESEC_RS09930	2.13	1.80062	2	0.795945	2.27273
		SESEC_RS09935	2.02	1.08674	2	0.97636	2.88462
		SESEC_RS09940	7.97	223.13	4	-5.75673	59.5074
		SESEC_RS09945	1	9.06903	1	-1.72364	1
		SESEC_RS09950	3	20.6833	6	-0.842442	1.69205
		SESEC_RS09955	12.92	182.624	33	-2.42305	41.487
		SESEC_RS09960	9.11	41.7335	15	-1.23692	2.22695
		SESEC_RS09965	7.44	40.6128	6	-2.55368	3.08891
		SESEC_RS09970	2.98	22.9047	2	-2.91781	1.98563
		SESEC_RS09975	5.49	68.2572	4	-3.98154	16.8691
		SESEC_RS09980	1.16	20.203	1	-3.94382	1.1502
		SESEC_RS09985	1.06	15.5366	7	-0.0378402	1.00671
		SESEC_RS09990	12.56	50.3791	16	-1.51026	2.01702
		SESEC_RS09995	5.64	55.8759	1	-5.67082	25.2908
		SESEC_RS10000	5	1	11	3.45943	126
		SESEC_RS10005	1.44	14.4359	1	-3.43321	1.59261
		SESEC_RS10020	14.73	945.088	10	-6.55434	304108
		SESEC_RS10025	2.95	54.3283	7	-2.76629	1.83486
		SESEC_RS10030	1.35	9.3325	1	-3.18192	1.76651
		SESEC_RS10035	11.33	81.1188	166	1.11969	2.82412
		SESEC_RS10040	0.39	3.04154	1	-2.59342	1.05882
		SESEC_RS10045	0.04	1.17347	1	-2.41597	1
		SESEC_RS10050	1	1	4	2	1
		SESEC_RS10055	1	1	1	0	1
		SESEC_RS10060	0	1	1	N/A	N/A
		SESEC_RS10065	24.58	7735	41	-7.55867	2.44377
		SESEC_RS10070	1.27	2.25429	2	0.680277	1.01833
		SESEC_RS10075	4.04	53.3143	10	-2.27623	2.72864
		SESEC_RS10080	0.1	1.43368	1	-2.41597	1
		SESEC_RS10085	3.62	14.7795	2	-1.86452	1.88278
		SESEC_RS10090	4.82	48.0843	69	0.748708	1.95113
		SESEC_RS10095	11.6	227.613	9	-4.63021	114.704
		SESEC_RS10100	11.57	92.3794	21	-2.06768	5.23915
		SESEC_RS10105	1.17	40.3026	2	-3.74748	1.12233
		SESEC_RS10110	2.42	3.15828	2	0.4969	1.84275
		SESEC_RS10115	2	1	2	1	3
		SESEC_RS10120	2.11	1.47704	4	1.86491	2.45902
		SESEC_RS10125	8.92	3990.35	20	-7.63845	2.67498
		SESEC_RS10130	3.17	9.42597	4	-0.0560916	1.31401
		SESEC_RS10135	2.13	6.99096	1	-1.29367	1.29104
		SESEC_RS10140	2.5	16.6373	1	-3.62614	3.13011
		SESEC_RS10145	1.26	2.42777	5	1.94246	1
		SESEC_RS10150	10.21	91.5789	12	-2.83574	1.59091
		SESEC_RS10160	1.57	14.4893	1	-3.48636	1.70792
		SESEC_RS10165	1.37	2.79471	3	1.10845	1.01833
		SESEC_RS10170	2.25	36.9304	9	-1.72207	1.0597
		SESEC_RS10175	1.05	1.21684	1	-0.0598423	1
		SESEC_RS10180	11.89	153.592	8	-4.2118	107.905
		SESEC_RS10185	30.96	728.629	32	-4.49985	1.78951e+06
		SESEC_RS10190	9.22	92.326	13	-2.74178	9.15887
		SESEC_RS10215	26.27	425.02	13	-5.01669	1.07247e+07
		SESEC_RS10220	6.86	67.8837	6	-3.39512	14.2407
		SESEC_RS10245	4	11.2838	335	6.23173	1.8254
		SESEC_RS10270	0.07	1.30357	1	-2.41597	1
		SESEC_RS10275	5.76	18.8588	5	-1.11274	1.98874
		SESEC_RS10280	0	1	1	N/A	N/A
		SESEC_RS10285	0	1	1	N/A	N/A
		SESEC_RS10290	0.03	1.18347	1	-2.679	1
		SESEC_RS10295	2.34	46.6967	4	-3.33368	3.56315
		SESEC_RS10305	57.5	2096.71	60	-5.12316	1506037102180556
		SESEC_RS10310	4.81	59.3448	1	-5.76413	31.5757
		SESEC_RS10315	5.72	395.828	1	-8.60222	120.091
		SESEC_RS10320	3.33	353.08	1	-8.4399	8.6423
		SESEC_RS10325	1.01	1.04337	2	0.988228	1
		SESEC_RS10345	1.75	16.2871	1	-3.58094	1.81445
		SESEC_RS10355	0.33	2.6946	1	-2.64841	1.13514
		SESEC_RS10370	5.26	61.3194	3	-4.21616	15.751
		SESEC_RS10375	0.62	4.2891	1	-2.6935	1.16202
		SESEC_RS10385	0.02	1.08674	1	-2.41597	1
		SESEC_RS10395	4.91	307.825	1	-8.24825	16.3366
		SESEC_RS10400	2.96	133.633	2	-5.9834	6.42398
		SESEC_RS10410	1.42	42.4273	1	-5.19489	1.38889
		SESEC_RS10430	4.62	33.3014	3	-3.22299	2.43431
		SESEC_RS10435	3.51	33.9952	1	-4.57396	5.9918
		SESEC_RS10440	0	1	1	N/A	N/A
		SESEC_RS10445	10.35	329.492	9	-5.16849	1647.19
		SESEC_RS10455	3.71	146.121	15	-3.23486	1.45148
		SESEC_RS10460	0.05	1.27021	1	-2.56797	1
		SESEC_RS10475	3.49	6786.34	19	-8.4795	5.91691
		SESEC_RS10480	0.49	3.81206	1	-2.81872	1.20619
		SESEC_RS10485	1.77	5.86687	1	-1.12686	1.1692
		SESEC_RS10495	1.37	3.42849	2	0.407944	1.06082
		SESEC_RS10500	0.16	1.74725	1	-2.46177	1
		SESEC_RS10515	0	1	1	N/A	N/A
		SESEC_RS10520	7.27	227.506	2	-6.79514	112.209

## Sheet: screen B hits
		Table S1. FACS-based Tn-seq analysis & differentially expressed genes from RNA-seq analysis of SEZ ATCC 35246 WT vs ΔsezV strains
		Screen B, results after last round of selection
		Hits from screen using the following thresholds: avg_informative-TA_sites >= 5; log2(fc) >= 1; inverse Pvalue >= 20
		locus	avg_informative_TA_sites	avg_controlsims_reads	sample_reads	log2(fc)	inverse Pvalue
		SESEC_RS00005	2.13	1.61715	3	1.42238	2.38095
		SESEC_RS00010	0.59	5.37319	1	-2.77035	1
		SESEC_RS00015	0.02	1.08674	1	-2.41597	1
		SESEC_RS00020	0.79	5.86687	1	-2.80979	1.20382
		SESEC_RS00025	4.25	20.6099	1	-3.85815	4.5801
		SESEC_RS00030	0	1	1	N/A	N/A
		SESEC_RS00035	25.11	202.69	12	-4.0496	5882.39
		SESEC_RS00045	0	1	1	N/A	N/A
		SESEC_RS00050	0	1	1	N/A	N/A
		SESEC_RS00055	14.55	144.786	6	-4.53832	4101.4
		SESEC_RS00060	0.5	3.80879	1	-2.5895	1
		SESEC_RS00065	1.31	8.56872	1	-3.03608	1.56587
		SESEC_RS00070	2.44	73.0603	1	-6.0504	4.17827
		SESEC_RS00075	39.17	534.424	31	-4.09098	2.4752e+09
		SESEC_RS00185	17.8	268.546	9	-4.86621	320.883
		SESEC_RS00190	7.89	73.6474	3	-4.49263	47.4354
		SESEC_RS00195	1.46	3.33512	6	1.9311	1
		SESEC_RS00200	1	1.30357	4	1.91551	1
		SESEC_RS00205	1.14	1.71388	1	-0.177295	1
		SESEC_RS00210	2.47	3.36512	5	1.71621	1.70621
		SESEC_RS00215	0.28	2.27766	1	-2.47041	1.02532
		SESEC_RS00220	4.05	272.495	8	-5.04891	1.62639
		SESEC_RS00225	12.23	78.4505	16	-2.19474	1.78216
		SESEC_RS00230	3.09	14.7561	1	-2.65717	2.04035
		SESEC_RS00235	1.16	7.6781	1	-2.97485	1.49108
		SESEC_RS00240	4.11	45.8428	934	4.54168	1.54388
		SESEC_RS00245	6.98	43.9216	8	-2.29857	2.10959
		SESEC_RS00250	6.42	47.1236	8	-2.31178	1.60468
		SESEC_RS00255	1.76	5.73677	3	0.538718	1.09375
		SESEC_RS00260	1.54	7.1978	5	0.842095	1.17096
		SESEC_RS00265	5.47	52.9941	7	-2.76279	3.48292
		SESEC_RS00270	2.39	23.7152	1	-4.23418	3.29122
		SESEC_RS00275	2.03	6.86422	4	0.660728	1.2157
		SESEC_RS00280	3.59	15.9036	4	-1.497	2.52397
		SESEC_RS00285	2.81	5.20309	2	-0.0337376	1.5134
		SESEC_RS00290	8.09	86.3489	3	-4.76831	409.357
		SESEC_RS00295	1.16	1.74725	1	-0.202499	1
		SESEC_RS00300	4	6.06371	3	0.272347	2.15421
		SESEC_RS00305	12.43	35.3828	24	-0.190425	1.94617
		SESEC_RS00310	12.02	79.5178	113	0.585687	21.0225
		SESEC_RS00315	5.86	22602.2	29488	0.384062	2.00555
		SESEC_RS00320	2.19	19.4992	1	-3.83553	2.39108
		SESEC_RS00325	17.24	243.41	24	-3.30992	1270.59
		SESEC_RS00330	14.43	107.056	13	-2.9671	45.8175
		SESEC_RS00335	0.23	2.10419	1	-2.4801	1
		SESEC_RS00340	1	1	3	1.58496	1
		SESEC_RS00345	1	1	1	0	1
		SESEC_RS00350	0	1	1	N/A	N/A
		SESEC_RS00355	1	1	1	0	1
		SESEC_RS00360	0	1	1	N/A	N/A
		SESEC_RS00365	0	1	1	N/A	N/A
		SESEC_RS00370	0	1	1	N/A	N/A
		SESEC_RS00375	0.07	1.30357	1	-2.41597	1
		SESEC_RS00380	0	1	1	N/A	N/A
		SESEC_RS00385	0	1	1	N/A	N/A
		SESEC_RS00390	1	1.43368	1	-0.122275	1
		SESEC_RS00395	0	1	1	N/A	N/A
		SESEC_RS00400	1	1	2	1	1
		SESEC_RS00405	0	1	1	N/A	N/A
		SESEC_RS00410	0	1	1	N/A	N/A
		SESEC_RS00415	0	1	1	N/A	N/A
		SESEC_RS00420	1.14	1.71388	3	1.40767	1
		SESEC_RS00425	0	1	1	N/A	N/A
		SESEC_RS00430	0	1	1	N/A	N/A
		SESEC_RS00435	0.79	8.66209	1	-3.06265	1.01762
		SESEC_RS00440	1.35	3.10491	3	1.0825	1
		SESEC_RS00445	0	1	1	N/A	N/A
		SESEC_RS00450	0	1	1	N/A	N/A
		SESEC_RS00455	0	1	1	N/A	N/A
		SESEC_RS00460	1	1	1	0	1
		SESEC_RS00465	0.16	1.70388	1	-2.46488	1.04651
		SESEC_RS00470	10.27	157.701	11577	6.25487	5.47382
		SESEC_RS00475	3.55	134.326	1	-6.99136	3.21436
		SESEC_RS00480	0.34	2.74134	1	-2.51096	1
		SESEC_RS00565	1.15	7.30453	1	-2.91255	1.4841
		SESEC_RS00575	1.73	7.528	3	0.13648	1
		SESEC_RS00580	4.72	15.2364	5	-0.339244	1.49316
		SESEC_RS00585	3.28	707.922	14210	4.34275	1.16086
		SESEC_RS00590	4.71	25.2529	4	-2.04645	3.89577
		SESEC_RS00595	9.12	93.8203	3	-4.85948	134.748
		SESEC_RS00600	3.54	56.463	2	-4.67737	8.06123
		SESEC_RS00605	6.11	31.8605	2	-3.67176	7.53237
		SESEC_RS00610	4.26	5.8135	9	2.04945	3.31614
		SESEC_RS00615	31.41	507.58	29	-4.11654	19444.6
		SESEC_RS00620	6.04	33.3548	12	-1.19362	7.53009
		SESEC_RS00625	4.09	1.39031	9	3.06035	19.337
		SESEC_RS00630	5.23	1383.56	578	-1.25453	4.03427
		SESEC_RS00635	1.38	3.65532	1	-0.663821	1.07875
		SESEC_RS00640	10.22	426.568	15	-4.81037	267.282
		SESEC_RS00645	3.36	11.6074	4	-0.452438	1.27235
		SESEC_RS00650	9.54	376.616	28	-3.72467	23.7512
		SESEC_RS00655	6.61	97.1291	7	-3.71716	8.67501
		SESEC_RS00660	9.09	73.6474	7	-3.2654	4.00102
		SESEC_RS00665	3.23	73.007	3	-4.50536	1.84033
		SESEC_RS00670	1.25	8.18178	1	-3.00609	1.56428
		SESEC_RS00675	9.31	1436.44	13	-6.78149	1.61453
		SESEC_RS00680	1	1	3	1.58496	1
		SESEC_RS00685	2.48	62.1733	1	-5.85162	3.85817
		SESEC_RS00690	0	1	1	N/A	N/A
		SESEC_RS00695	0.47	3.40849	1	-2.57626	1.08621
		SESEC_RS00705	8.38	236.419	4	-5.84869	29.3092
		SESEC_RS00710	12.12	93.2867	11	-3.00335	13.6518
		SESEC_RS00715	9.46	60.0386	7	-2.93789	21.2645
		SESEC_RS00720	2.8	20.9935	3	-2.09523	1.71678
		SESEC_RS00725	1	1	1	0	1
		SESEC_RS00730	0.42	2.92481	1	-2.52388	1.08504
		SESEC_RS00735	1.9	17.1277	1	-3.73095	2.14263
		SESEC_RS00740	2.36	15.6867	9	0.272888	1.15461
		SESEC_RS00745	47.9	1480.53	653	-1.17573	1.58777e+12
		SESEC_RS00750	4	8.29852	10	1.73905	3.40467
		SESEC_RS00755	3.4	3.37512	8	2.40862	3.93258
		SESEC_RS00760	24.86	1943.38	3910	1.01285	998.195
		SESEC_RS00765	9.06	106.095	28	-1.85789	2.79071
		SESEC_RS00775	5.46	192.23	1	-7.54314	149.278
		SESEC_RS00780	10.79	81.3857	3	-4.68044	260.533
		SESEC_RS00785	57.1	5443.34	151	-5.17077	2.04805e+16
		SESEC_RS00790	0.46	3.21502	1	-2.58815	1.11111
		SESEC_RS00795	2.33	15.6634	277	5.43629	1.35738
		SESEC_RS00800	1.27	2.36103	2	0.678026	1.03509
		SESEC_RS00805	7.34	63.6142	8263	7.14744	1.52566
		SESEC_RS00810	1.84	33.3014	1	-4.83795	1.9802
		SESEC_RS00815	2.48	4.43921	2	0.184311	1.56904
		SESEC_RS00820	0.09	1.39031	1	-2.41597	1
		SESEC_RS00825	2	1	3	1.58496	3
		SESEC_RS00830	1.74	11.7441	1	-3.24133	1.84678
		SESEC_RS00835	1.84	5.64003	1	-1.02041	1.19081
		SESEC_RS00840	3.29	32.5543	88	1.79425	2.16324
		SESEC_RS00845	4.74	81.5991	5	-3.93222	6.35592
		SESEC_RS00850	7.12	76.636	8	-3.16678	13.9069
		SESEC_RS00855	1.61	3.97227	1	-0.879974	1.03734
		SESEC_RS00860	1.34	2.87807	1	-0.433248	1.01833
		SESEC_RS00865	5.08	27.9647	64	1.54078	1.372
		SESEC_RS00870	33.9	684.173	99	-2.77725	1.19357e+07
		SESEC_RS00875	3.39	15.3031	2	-2.06796	2.74609
		SESEC_RS00880	0.36	3.00818	1	-2.61266	1.04082
		SESEC_RS00890	6.75	116.662	1	-6.80298	390.238
		SESEC_RS00895	32.71	855.857	29	-4.87252	1.32492e+09
		SESEC_RS00900	1	39587.3	536	-6.20644	1
		SESEC_RS00905	3.97	26.6071	4	-1.65028	2.10907
		SESEC_RS00910	53.56	12864.3	33	-8.60605	2414237569732937
		SESEC_RS00915	44.38	6507.33	92	-6.14302	3.47374e+12
		SESEC_RS00920	1.18	1.78062	1	-0.228151	1
		SESEC_RS00925	21.51	1092.65	16	-6.08623	118585
		SESEC_RS00930	22.97	399.564	11965	4.92311	416.175
		SESEC_RS00935	4.63	42.0003	1	-5.18198	21.5858
		SESEC_RS00940	7.69	119.277	5	-4.52502	45.8644
		SESEC_RS00945	5.91	122.852	11	-3.40816	15.2048
		SESEC_RS00950	8.68	278.045	3	-6.50899	2593.05
		SESEC_RS00955	11.22	188.495	8	-4.5176	13746.4
		SESEC_RS00960	8.75	75.8354	8	-3.11513	9.83448
		SESEC_RS00965	7.84	50.0589	4	-3.48028	5.8959
		SESEC_RS00970	18.92	811.775	23	-5.1323	124649
		SESEC_RS00975	26.89	976.842	25	-5.28012	9.03912e+07
		SESEC_RS00980	2.77	21.6139	1	-3.96626	3.73843
		SESEC_RS00985	13.09	415.787	6	-6.09836	11333.7
		SESEC_RS00990	12.3	229.054	6	-5.22657	28163.6
		SESEC_RS00995	15.03	328.371	120	-1.43534	2.22075
		SESEC_RS01000	23.03	937.776	779	-0.258863	4.15746
		SESEC_RS01005	12.22	430.944	16	-4.73415	26.2818
		SESEC_RS01010	15.45	381.098	16	-4.54901	3411.98
		SESEC_RS01015	3.3	8.74883	3	-0.12815	1.45451
		SESEC_RS01030	5.41	44.1351	1	-5.23855	35.5802
		SESEC_RS01035	2.75	14.2091	3	-0.806808	1.6071
		SESEC_RS01040	0.54	3.54859	1	-2.62747	1.17857
		SESEC_RS01045	11.98	180.383	21	-3.06613	11.6343
		SESEC_RS01050	22.86	1068.58	12	-6.469	555545
		SESEC_RS01055	36.75	891.08	37	-4.58171	5.48773e+06
		SESEC_RS01060	41.45	3774.32	52	-6.17928	4.62235e+11
		SESEC_RS01065	12.95	137.262	10	-3.72026	24.953
		SESEC_RS01070	40.41	12227	66	-7.53274	1.47358e+12
		SESEC_RS01075	2	181.93	6	-4.89047	1
		SESEC_RS01080	3.6	38.1579	3	-3.42785	1.25946
		SESEC_RS01085	4.79	83.6271	1	-6.29754	9.77857
		SESEC_RS01090	2.89	16.0069	3	-1.4569	1.90424
		SESEC_RS01095	3.19	34.1019	1	-4.79891	7.98884
		SESEC_RS01100	6.73	49.205	6	-2.87146	2.16904
		SESEC_RS01105	3.67	42.3206	4	-3.24166	3.63818
		SESEC_RS01110	2.49	10.41	1	-2.2621	1.59224
		SESEC_RS01115	1.72	4.70941	1	-0.927617	1.09787
		SESEC_RS01125	11.6	171.684	15	-3.47348	884.422
		SESEC_RS01130	9.12	105.668	39	-1.33713	14.2379
		SESEC_RS01135	9.01	19.1456	20	1.04073	3.52748
		SESEC_RS01140	2.11	1.47704	3	1.44987	2.45902
		SESEC_RS01145	3.6	137.849	1	-7.03945	9.03814
		SESEC_RS01150	14.85	102.519	15	-2.68868	10.8568
		SESEC_RS01155	16.1	284.823	3	-6.53565	963.73
		SESEC_RS01160	13.31	162.878	7	-4.4801	679.778
		SESEC_RS01165	6.36	16.2404	4	-0.822005	1.96439
		SESEC_RS01170	0.34	3.00818	1	-2.59654	1
		SESEC_RS01175	15.57	167.308	9	-4.1769	1080
		SESEC_RS01180	1.24	16.167	1	-2.97341	1.15429
		SESEC_RS01185	1	1	1	0	1
		SESEC_RS01190	20.63	1373.31	44	-4.95718	709301
		SESEC_RS01195	1	1	3	1.58496	1
		SESEC_RS01200	17.13	182.037	14	-3.65872	379.001
		SESEC_RS01205	11.84	348.651	2	-7.41771	341.75
		SESEC_RS01210	5.94	61.7464	1	-5.80809	68.8463
		SESEC_RS01215	1.36	177.287	1	-7.43075	1.30095
		SESEC_RS01220	2.12	1.99409	2	0.765502	2.28659
		SESEC_RS01225	5.96	30.2261	3	-2.40402	3.14145
		SESEC_RS01230	4.42	11814.5	295	-5.32307	2.29329
		SESEC_RS01240	4.02	25.1462	2	-3.10522	4.17225
		SESEC_RS01245	3.48	11.614	7	0.677557	1.61563
		SESEC_RS01250	5.41	411.465	5	-6.3454	9.17629
		SESEC_RS01260	1.04	6.77085	1	-2.82236	1.30369
		SESEC_RS01265	0.89	6.06034	1	-2.84588	1.3149
		SESEC_RS01280	3.04	3345.46	8	-8.70556	1.38085
		SESEC_RS01285	0.38	2.77471	1	-2.49843	1.03846
		SESEC_RS01290	4.93	6.76085	11	1.97264	3.03129
		SESEC_RS01295	6.85	92.6996	4	-4.43708	2.96047
		SESEC_RS01300	2.29	18.9322	3	-1.67265	1.18186
		SESEC_RS01305	0.99	21.9441	1	-4.06474	1
		SESEC_RS01310	6.24	9.13577	8	1.10567	3.2001
		SESEC_RS01315	3.19	8.33188	4	0.327266	1.40638
		SESEC_RS01320	6.73	86.6691	3	-4.7504	13.1315
		SESEC_RS01325	3.84	99.0504	1	-6.53913	18.328
		SESEC_RS01330	2.15	19.8294	224	4.40176	1.41509
		SESEC_RS01335	4.85	20.3864	2	-2.87124	2.39993
		SESEC_RS01340	4.16	10.5133	4	-0.0010553	1.83263
		SESEC_RS01345	5.76	18.2484	7	-0.325213	1.73326
		SESEC_RS01350	1.98	14.8728	1	-3.60355	2.41379
		SESEC_RS01355	13.29	83.2535	20	-1.96386	3.62304
		SESEC_RS01360	10.03	94.4608	2	-5.47133	339.32
		SESEC_RS01365	1.47	35.4895	2	-3.82217	1.40318
		SESEC_RS01370	1.16	24.7192	3	-2.37003	1.114
		SESEC_RS01375	4.03	67.0298	3	-4.37292	4.1902
		SESEC_RS01380	2	1	3	1.58496	3
		SESEC_RS01385	0	1	1	N/A	N/A
		SESEC_RS01390	2	3.62532	6	1.8695	1.54639
		SESEC_RS01395	8.68	103.213	4	-4.61319	33.8277
		SESEC_RS01400	18.46	334.455	7	-5.54881	2.72869e+06
		SESEC_RS01405	8.56	62.9738	2	-4.83837	55.3866
		SESEC_RS01410	42.94	503.684	102	-2.28759	59.572
		SESEC_RS01415	0.05	1.21684	1	-2.41597	1
		SESEC_RS01420	0.83	8.76219	1	-3.02857	1
		SESEC_RS01425	1.97	10.44	1	-2.12439	1.07066
		SESEC_RS01430	2.62	5.20309	7	1.77712	1.37651
		SESEC_RS01435	4.88	35.2227	1	-4.84782	7.89964
		SESEC_RS01440	1	13.6454	1	-2.53004	1
		SESEC_RS01445	3.39	501.976	245	-1.01745	2.6313
		SESEC_RS01450	10.93	383.02	2	-7.55681	2974.44
		SESEC_RS01455	2.14	15.5133	1	-3.68408	2.74622
		SESEC_RS01460	27.56	1020.76	30	-5.07938	36108.7
		SESEC_RS01465	4.27	41.5734	4	-3.09561	3.73984
		SESEC_RS01470	5.89	22.1676	1669	6.98599	1.7106
		SESEC_RS01475	6.3	21.7506	11	-0.0681185	1.71194
		SESEC_RS01480	5.73	31.06	205	3.00318	1.62754
		SESEC_RS01485	0.44	3.06491	1	-2.53814	1.09346
		SESEC_RS01490	0	1	1	N/A	N/A
		SESEC_RS01495	0.15	1.81062	1	-2.56797	1
		SESEC_RS01500	4.07	43.6014	1	-5.28868	11.4016
		SESEC_RS01505	3	1	7	2.80735	10
		SESEC_RS01510	21.91	1341.34	6	-7.79892	201626
		SESEC_RS01515	0.82	5.22646	1	-2.71846	1.23047
		SESEC_RS01520	10.1	329.065	206	-0.654446	2.58618
		SESEC_RS01525	11.02	365.408	16	-4.49266	1672.21
		SESEC_RS01530	4.33	51.1796	1	-5.49051	12.3608
		SESEC_RS01535	2.83	52.0335	5	-3.19878	5.28036
		SESEC_RS01540	0.4	2.96818	1	-2.53461	1.03636
		SESEC_RS01545	0.95	8.56872	1	-3.02563	1.13023
		SESEC_RS01550	4.23	9.2725	55	4.02989	2.08801
		SESEC_RS01555	3.52	50.5925	1	-5.49804	3.03336
		SESEC_RS01560	8.78	26.5237	9	-1.1198	1.99753
		SESEC_RS01565	19.04	280.18	9	-4.93922	56786.4
		SESEC_RS01570	18.53	317.751	4	-6.28794	278869
		SESEC_RS01575	2.13	7.80821	1	-1.607	1.25869
		SESEC_RS01580	0.4	2.90481	1	-2.49191	1.01739
		SESEC_RS01585	3.58	5.45993	4	0.930096	2.36247
		SESEC_RS01590	14.76	114.527	13	-3.03529	3.65331
		SESEC_RS01595	4.22	9.54934	7	1.05516	1.82757
		SESEC_RS01600	7.58	99.6374	5	-4.22316	10.9815
		SESEC_RS01605	1.99	18.7287	1	-3.87287	2.54985
		SESEC_RS01610	0.31	2.46113	1	-2.48997	1.02273
		SESEC_RS01615	22.11	921.339	21	-5.44706	9.92455e+06
		SESEC_RS01620	9.07	121.625	1	-6.86421	5223.56
		SESEC_RS01625	2.4	30.4729	3	-2.98436	1.87735
		SESEC_RS01630	21.73	1014.25	28	-5.1715	2.70834
		SESEC_RS01635	14.3	201.356	1	-7.62138	201004
		SESEC_RS01640	5.41	14.8128	4	-1.06484	1.71449
		SESEC_RS01645	4.82	92.5395	59	-0.573913	4.33538
		SESEC_RS01650	6.96	24.1322	10	-0.721003	1.85644
		SESEC_RS01665	2.4	36.7703	1	-4.96917	3.18858
		SESEC_RS01670	11.06	100.812	5	-4.26299	420.621
		SESEC_RS01675	20.71	156.954	19	-3.00303	760.769
		SESEC_RS01680	17.5	2641.65	105	-4.65042	11.2323
		SESEC_RS01685	1.56	72.8469	1	-6.05908	1.52207
		SESEC_RS01690	4.74	4.51931	9	2.18767	3.93656
		SESEC_RS01695	2.19	4.2991	6	1.80981	1.71878
		SESEC_RS01700	0.13	1.56378	1	-2.41597	1
		SESEC_RS01705	3.64	15.9936	5	-0.336182	2.21174
		SESEC_RS01715	0	1	1	N/A	N/A
		SESEC_RS01720	2.44	67.2432	4	-3.93391	1.3524
		SESEC_RS01725	1.04	13.3385	1	-3.37652	1.06742
		SESEC_RS01730	5.91	104.547	618	2.65758	1.46559
		SESEC_RS01735	0.07	1.30357	1	-2.41597	1
		SESEC_RS01740	19.66	148.949	4	-5.15577	121643
		SESEC_RS01745	11.3	129.043	4	-4.94192	220.522
		SESEC_RS01750	9.58	54.4884	5	-3.27942	9.03083
		SESEC_RS01755	1	1	2	1	1
		SESEC_RS01760	0	1	1	N/A	N/A
		SESEC_RS01765	0.66	4.78952	1	-2.61076	1.02128
		SESEC_RS01770	0.6	4.44921	1	-2.72592	1.15385
		SESEC_RS01775	1.14	7.96831	1	-2.93949	1.37594
		SESEC_RS01790	6.39	27.7078	10	-0.901919	2.45108
		SESEC_RS01795	27.3	14820.3	40041	1.43436	6.83928
		SESEC_RS01800	4.09	10.6768	35	2.86523	4.42043
		SESEC_RS01805	1.56	4.80278	774	8.75068	1.01215
		SESEC_RS01810	8.93	70.4453	13	-2.33009	3.7286
		SESEC_RS01815	5.91	896.096	1	-9.79979	33.8838
		SESEC_RS01820	14.7	295.283	6	-5.59433	10395.2
		SESEC_RS01825	7.7	8.66546	10	1.51141	13.5993
		SESEC_RS01830	1	1	1	0	1
		SESEC_RS01835	0	1	1	N/A	N/A
		SESEC_RS01840	45.98	1510.68	21	-6.16411	4.39172e+14
		SESEC_RS01845	13.71	552.302	11	-5.63972	23.2074
		SESEC_RS01850	6.8	50.3257	7	-2.63633	2.52096
		SESEC_RS01860	4.82	27.431	6	-1.86546	1.61588
		SESEC_RS01865	4.24	26.9507	1	-4.35224	4.66031
		SESEC_RS01870	6.77	10.6001	9	1.05279	2.60605
		SESEC_RS01875	4.35	62.0132	1	-5.83297	5.59479
		SESEC_RS01880	1.92	5.84687	1	-1.17217	1.23174
		SESEC_RS01885	1.86	12.4613	1	-2.54448	1.61638
		SESEC_RS01890	3.75	12.9616	5	-0.111301	1.55417
		SESEC_RS01895	7.32	2.93144	17	3.65239	210.109
		SESEC_RS01900	7.91	60.9459	7	-3.01659	2.0643
		SESEC_RS01905	3.16	21.9541	1	-4.18165	5.24044
		SESEC_RS01910	2.16	8.74883	1	-1.71696	1.34254
		SESEC_RS01915	20.68	429.023	22	-4.2705	11974.1
		SESEC_RS01920	1	1	1	0	1
		SESEC_RS01925	0.13	1.67051	1	-2.53144	1
		SESEC_RS01930	0	1	1	N/A	N/A
		SESEC_RS01935	0.15	1.65051	1	-2.41597	1
		SESEC_RS01940	1	1	1	0	1
		SESEC_RS01945	15.64	222.063	161	-0.436166	975.701
		SESEC_RS01950	2.42	24.4724	1	-4.18453	3.36583
		SESEC_RS01955	4.75	23.0115	7	-1.11848	2.49098
		SESEC_RS01960	7.38	1481.75	5	-8.20623	78.478
		SESEC_RS01965	13.84	200.235	2	-6.60011	22160.3
		SESEC_RS01970	11.93	622.534	19	-5.02451	716.54
		SESEC_RS01975	19	398.763	2	-7.61843	1.87539e+06
		SESEC_RS01980	15.2	1642.92	98	-4.06151	1199.62
		SESEC_RS01985	10.63	163.679	3	-5.72404	1145.82
		SESEC_RS01990	1	123.653	1	-6.87755	1
		SESEC_RS01995	4.94	54.9153	8	-2.49071	1.56048
		SESEC_RS02000	1.4	11.017	1	-3.28098	1.59049
		SESEC_RS02005	2.59	71.8862	2	-5.03349	1.3947
		SESEC_RS02010	15.4	21629.6	9	-11.2305	43069.3
		SESEC_RS02015	1.93	8.07505	2	-0.616224	1.10619
		SESEC_RS02020	0.2	2.02746	1	-2.52844	1
		SESEC_RS02025	2.48	4.97625	5	1.38485	1.49551
		SESEC_RS02030	1	1	1	0	1
		SESEC_RS02035	1.01	1.04337	1	-0.0117715	1
		SESEC_RS02040	0.1	1.48704	1	-2.48997	1
		SESEC_RS02045	1.14	2.92144	3	1.13333	1.04167
		SESEC_RS02050	0	1	1	N/A	N/A
		SESEC_RS02055	1	1	5	2.32193	1
		SESEC_RS02060	0	1	1	N/A	N/A
		SESEC_RS02065	1.41	3.36512	8	2.39565	1
		SESEC_RS02070	1	1	1	0	1
		SESEC_RS02075	13.03	125.734	4	-4.91671	890.852
		SESEC_RS02080	0.03	1.1301	1	-2.41597	1
		SESEC_RS02085	1.05	7.488	1	-2.88574	1.27273
		SESEC_RS02090	4.62	4.35584	14	2.93071	4.48213
		SESEC_RS02095	2.28	2.61124	4	1.57343	1.91571
		SESEC_RS02100	0.26	2.3944	1	-2.5415	1
		SESEC_RS02105	7.97	266.838	248	-0.0719137	11.5188
		SESEC_RS02110	9.34	76.636	8	-3.18752	6.19842
		SESEC_RS02115	0.13	1.67051	1	-2.53144	1
		SESEC_RS02120	13.67	364.715	5	-6.16758	118672
		SESEC_RS02125	14.12	4774.32	13	-8.51886	105615
		SESEC_RS02130	4.29	113.406	3	-5.16465	1.54412
		SESEC_RS02135	4.19	48.9481	4	-2.92989	2.93295
		SESEC_RS02145	8.01	59.3982	4	-3.76889	34.1065
		SESEC_RS02150	10.09	134.7	6	-4.43354	30.6836
		SESEC_RS02155	0	1	1	N/A	N/A
		SESEC_RS02160	19.55	518.947	7	-6.19699	4.89977e+06
		SESEC_RS02170	2.11	23.7586	1	-4.17511	2.58807
		SESEC_RS02175	3.48	18.4185	7	-0.211391	1.29224
		SESEC_RS02180	4.1	142.065	29	-2.24025	1.69441
		SESEC_RS02185	1.35	3.02818	1	-0.45533	1.01833
		SESEC_RS02190	0	1	1	N/A	N/A
		SESEC_RS02195	0.05	1.21684	1	-2.41597	1
		SESEC_RS02200	5.2	6.31718	24	3.37439	15.9641
		SESEC_RS02205	1.37	3.35175	1	-0.537242	1
		SESEC_RS02210	2.29	8.9823	2	-0.639758	1.33741
		SESEC_RS02215	15.26	128.509	12	-3.3562	337.266
		SESEC_RS02220	11.88	483.885	4	-6.90416	26927.3
		SESEC_RS02225	11.65	50.3791	10	-2.1847	2.60283
		SESEC_RS02235	2.74	13.2518	7	0.137685	1.23821
		SESEC_RS02240	2.26	10.4066	2	-0.989099	1.32367
		SESEC_RS02245	14.9	1499.47	59	-4.66323	2.82567
		SESEC_RS02250	2.79	7.2378	5	0.953289	1.30015
		SESEC_RS02255	0.27	2.28766	1	-2.5017	1.02632
		SESEC_RS02260	9.1	45.149	9	-2.0327	1.71084
		SESEC_RS02265	3.69	5.26646	5	1.31408	2.29925
		SESEC_RS02270	3.82	16.4972	6	-0.32759	1.5104
		SESEC_RS02275	1.43	3.82543	3	0.929696	1
		SESEC_RS02280	7.39	10.7402	10	1.12745	15.008
		SESEC_RS02285	1.14	7.59137	1	-2.92008	1.49304
		SESEC_RS02290	9.91	777.513	49	-3.97874	9.98981
		SESEC_RS02295	6.96	131.978	2	-5.97401	72.2765
		SESEC_RS02300	21.31	1792.67	20	-6.48166	50245
		SESEC_RS02305	9.2	2190	9	-7.9234	18.784
		SESEC_RS02310	13.57	364.554	9	-5.31561	73602.5
		SESEC_RS02315	10.16	88.697	1	-6.37115	1080.73
		SESEC_RS02320	6.95	43.2278	7	-2.32016	4.96644
		SESEC_RS02325	3.07	163.732	12033	6.26543	1.66367
		SESEC_RS02330	3.79	17.2044	3	-1.79251	1.41969
		SESEC_RS02335	1.5	3.30175	1	-0.620895	1.05042
		SESEC_RS02340	1.69	16.4139	1	-3.63287	1.70775
		SESEC_RS02350	3.65	35.3294	2	-3.90434	3.09934
		SESEC_RS02355	2.95	80.4784	1	-6.23141	1.92849
		SESEC_RS02360	4.45	20.9835	2	-2.82358	2.38784
		SESEC_RS02365	13.08	147.828	13	-3.45534	63.2445
		SESEC_RS02370	10.61	74.6614	20	-1.74559	10.2554
		SESEC_RS02375	2.25	44.0817	2	-4.27869	2.80299
		SESEC_RS02380	3.8	21.1436	2	-2.73794	3.14271
		SESEC_RS02385	3.47	11.4339	6	0.378652	1.68406
		SESEC_RS02390	0.42	3.42849	1	-2.61205	1.03448
		SESEC_RS02395	8.39	29.4156	12	-0.715635	1.77582
		SESEC_RS02400	2.36	12.8649	3	-0.794379	1.26636
		SESEC_RS02405	3.05	15.8068	3	-1.87605	1.21542
		SESEC_RS02410	0.36	3.04154	1	-2.5784	1
		SESEC_RS02415	3.91	19.3491	7	-0.543717	1.8875
		SESEC_RS02420	8.93	39.2352	8	-1.66307	1.76759
		SESEC_RS02425	6.83	123.653	6	-4.3147	28.4014
		SESEC_RS02430	4.32	16.4039	4	-1.32154	1.60728
		SESEC_RS02435	5.56	117.569	17	-2.72167	5.47706
		SESEC_RS02440	0	1	1	N/A	N/A
		SESEC_RS02445	1	1	4	2	1
		SESEC_RS02450	1.38	3.56196	1	-0.733339	1.02669
		SESEC_RS02455	5.57	179.209	8	-4.42886	3.96128
		SESEC_RS02465	6.08	9.37924	14	2.04684	3.32108
		SESEC_RS02470	3.08	10.3966	4	-0.0451206	1.23938
		SESEC_RS02475	2.67	89.0173	1	-6.38428	3.28296
		SESEC_RS02480	7.53	76.1023	6	-3.57429	58.4749
		SESEC_RS02485	6.99	57.5303	4	-3.70655	15.0473
		SESEC_RS02490	4.43	40.7729	7	-2.28892	1.41471
		SESEC_RS02495	24.3	167.895	133	-0.298946	33.234
		SESEC_RS02500	39.02	1417.34	28	-5.65713	2.63286e+11
		SESEC_RS02505	10.75	104.761	9	-3.4738	333.144
		SESEC_RS02510	5.14	60.092	8	-2.76236	2.34097
		SESEC_RS02515	2.77	7.80821	2	-0.614154	1.48445
		SESEC_RS02520	2	1	2	1	3
		SESEC_RS02525	6.85	51.233	2	-4.46407	33.4196
		SESEC_RS02530	0.24	2.14756	1	-2.47737	1
		SESEC_RS02535	0.3	2.5145	1	-2.5155	1
		SESEC_RS02540	0.17	1.84399	1	-2.50343	1
		SESEC_RS02545	4.48	31.7538	4	-2.71447	1.88978
		SESEC_RS02555	4.28	363.167	531	0.568619	1.92764
		SESEC_RS02560	4.24	151.884	4	-5.19595	3.78247
		SESEC_RS02565	4.12	276.871	2	-7.09319	1.96934
		SESEC_RS02570	12.2	119.864	4	-4.82603	3318.69
		SESEC_RS02575	8	46.9635	5	-3.08593	10.682
		SESEC_RS02580	0.74	8.31852	1	-3.0647	1
		SESEC_RS02585	8.72	102.146	4	-4.5783	43.806
		SESEC_RS02590	2.11	1.47704	6	2.44987	2.45902
		SESEC_RS02595	0.19	1.98409	1	-2.53461	1
		SESEC_RS02600	2.35	8.78883	1	-1.57706	1.42877
		SESEC_RS02605	18.7	225.318	30	-2.8626	1.97694
		SESEC_RS02610	0.49	3.34512	1	-2.57544	1.10256
		SESEC_RS02615	1.79	6.27718	4	0.680091	1.12824
		SESEC_RS02620	3.01	1.97409	6	2.32585	5.02874
		SESEC_RS02635	1.31	2.62124	2	0.587302	1.00604
		SESEC_RS02640	1.73	11.3472	1	-3.24551	1.92983
		SESEC_RS02645	2.75	3608.51	8	-8.81516	1.44741
		SESEC_RS02655	3.75	44.2952	1	-5.2677	11.4818
		SESEC_RS02660	1.45	19.5726	1	-3.92403	1.4853
		SESEC_RS02665	4.26	31.5403	3	-2.95239	1.76743
		SESEC_RS02670	0.35	2.71797	1	-2.57142	1.09412
		SESEC_RS02675	16.98	156.047	52	-1.53963	3.85129
		SESEC_RS02680	25.66	584.429	18	-5.00751	7.34539e+06
		SESEC_RS02685	61.09	3226.93	34	-6.56587	2.44154e+18
		SESEC_RS02690	21.14	915.896	5	-7.50761	4.99635e+06
		SESEC_RS02695	11.69	132.512	9	-3.81953	1536.85
		SESEC_RS02700	8.48	161.064	4	-5.27152	151.379
		SESEC_RS02705	5.62	55.7692	1	-5.64071	35.1905
		SESEC_RS02715	0.57	4.30247	1	-2.63687	1.03846
		SESEC_RS02720	3.22	8.53535	6	0.8823	1.40732
		SESEC_RS02725	1.21	2.02746	5	2.0612	1.00604
		SESEC_RS02730	2.99	52.9407	1	-5.53275	5.3136
		SESEC_RS02735	3.71	47.4972	7	-2.55667	2.78397
		SESEC_RS02740	6.49	39.5988	8	-2.12158	4.00212
		SESEC_RS02745	8.72	71.1925	12	-2.43682	7.24957
		SESEC_RS02750	16.14	1974.76	52	-5.24326	7588.41
		SESEC_RS02755	5.04	56.3029	1	-5.65583	39.6891
		SESEC_RS02760	0.18	1.78062	1	-2.41597	1
		SESEC_RS02765	6.17	44.0283	4	-3.29686	13.5432
		SESEC_RS02770	7.24	295.55	6	-5.59447	15.5712
		SESEC_RS02775	3.29	26.3203	1	-4.38804	6.67124
		SESEC_RS02780	15.34	241.809	31	-2.93034	599.565
		SESEC_RS02785	9.07	59.5583	10	-2.44269	5.76073
		SESEC_RS02790	13.58	148.576	19	-2.90424	6.87691
		SESEC_RS02795	2.69	11.027	2	-1.10458	1.62549
		SESEC_RS02800	17.61	434.413	15	-4.83684	125929
		SESEC_RS02805	7.33	76.9028	8	-3.16508	23.5301
		SESEC_RS02810	0.01	1.04337	1	-2.41597	1
		SESEC_RS02815	22.72	347.69	13	-4.71404	944588
		SESEC_RS02820	8.03	65.9091	1	-5.9254	102.858
		SESEC_RS02825	25.71	569.86	11	-5.67572	1.05866e+08
		SESEC_RS02830	4.21	27.5911	7	-1.6515	2.07657
		SESEC_RS02835	1.28	3.49522	1	-0.661682	1.04094
		SESEC_RS02840	8.01	364.394	1	-8.48868	293.807
		SESEC_RS02845	5.52	24.7826	4	-1.75207	3.33788
		SESEC_RS02850	8.72	104.707	2	-5.63299	307.194
		SESEC_RS02855	36.18	1720.79	142	-3.59497	4.9126e+09
		SESEC_RS02860	6.52	817.593	33	-4.62241	5.33377
		SESEC_RS02865	1.22	2.16756	1	-0.290752	1
		SESEC_RS02870	2	1	3	1.58496	3
		SESEC_RS02875	4.1	42.3739	2	-4.1366	5.04719
		SESEC_RS02880	0.29	2.34103	1	-2.53144	1.08333
		SESEC_RS02885	2	1	3	1.58496	3
		SESEC_RS02890	4.4	24.5258	5	-1.24561	4.42863
		SESEC_RS02895	1.09	1.44368	3	1.47393	1
		SESEC_RS02900	12.58	272.495	9	-4.89221	315.286
		SESEC_RS02905	33.78	1375.71	15	-6.51434	3.29935e+10
		SESEC_RS02910	2.33	17.0977	1	-3.67177	2.93539
		SESEC_RS02915	2.96	13.2818	6	0.112156	1.10771
		SESEC_RS02920	6.22	35.7563	58	0.959051	4.33318
		SESEC_RS02925	8.49	670.191	10	-6.05468	6.67425
		SESEC_RS02930	11.79	57.3702	7	-2.90509	9.35736
		SESEC_RS02935	4.72	220.889	9	-4.5901	12.8248
		SESEC_RS02945	2.37	20.1496	1	-3.94692	3.28231
		SESEC_RS02950	2.15	4.48594	3	0.645712	1.4549
		SESEC_RS02955	52.28	4808.91	54	-6.47493	5.69045e+11
		SESEC_RS02960	1.45	31.4335	2	-3.59121	1.34892
		SESEC_RS02965	24.56	9337.1	370	-4.65645	80112.7
		SESEC_RS02970	3.36	10.6301	3	-0.360683	1.73655
		SESEC_RS02975	0.17	1.84399	1	-2.50343	1
		SESEC_RS02980	0.13	1.56378	1	-2.41597	1
		SESEC_RS02985	1	1	1	0	1
		SESEC_RS02990	3.77	21.4104	6	-1.27667	1.9904
		SESEC_RS02995	18.75	182.464	6	-4.88893	11085.6
		SESEC_RS03000	17.44	559.453	8	-6.11554	31925.9
		SESEC_RS03005	1.08	1.34694	2	0.903023	1
		SESEC_RS03010	8.44	48.8848	6	-2.8129	2.93422
		SESEC_RS03015	9.69	74.2878	4	-4.06046	35.728
		SESEC_RS03020	0	1	1	N/A	N/A
		SESEC_RS03025	7.01	301.047	10	-4.88266	2.31094
		SESEC_RS03035	1.01	6.69412	1	-2.89329	1.36889
		SESEC_RS03040	0.83	5.74677	1	-2.8729	1.30627
		SESEC_RS03050	7.48	483.191	9	-5.73273	1.63275
		SESEC_RS03055	0.03	1.1301	1	-2.41597	1
		SESEC_RS03060	11.7	165.493	7	-4.51375	428.21
		SESEC_RS03065	4.13	188.761	8	-4.51626	1.37123
		SESEC_RS03070	3.16	22.6813	1	-4.14526	3.99053
		SESEC_RS03075	30.92	374.908	27	-3.77852	61790.7
		SESEC_RS03080	1.4	3.00154	3	1.00777	1
		SESEC_RS03085	2.93	45.0423	1	-5.25961	1.95859
		SESEC_RS03090	1	1	1	0	1
		SESEC_RS03095	12.55	139.129	2	-6.06315	1670.39
		SESEC_RS03100	18.84	136.675	14	-3.23999	1868.99
		SESEC_RS03105	0.05	1.21684	1	-2.41597	1
		SESEC_RS03110	25.43	413.439	13	-4.97166	45983.1
		SESEC_RS03115	66.53	807.773	727	-0.144943	46.8914
		SESEC_RS03120	2.59	8.27852	4	0.33343	1.49204
		SESEC_RS03125	3.67	10.6534	2	-1.11167	1.66515
		SESEC_RS03130	1.06	1.26021	1	-0.0721145	1
		SESEC_RS03135	2.23	16.7874	7	-0.414564	1.40902
		SESEC_RS03140	7.03	43.0143	8	-2.18872	3.78782
		SESEC_RS03145	2.32	2.76134	4	1.55268	1.82927
		SESEC_RS03150	1.89	13.7621	1	-2.46447	1.22951
		SESEC_RS03155	15.02	97.8229	22	-2.07845	6.34802
		SESEC_RS03160	7.84	74.5546	104	0.57304	1.80675
		SESEC_RS03165	4.58	4.3291	10	2.60241	4.52229
		SESEC_RS03170	3.12	17.9282	6	-0.48684	1.10121
		SESEC_RS03175	2.73	5.23646	3	0.50412	1.45058
		SESEC_RS03180	3.79	24.1755	1	-4.16485	3.22153
		SESEC_RS03185	48.56	4515.54	33	-7.09455	4.47326e+13
		SESEC_RS03190	13.09	1170.67	34	-5.09805	112.458
		SESEC_RS03195	6.56	59.9852	1	-5.79309	229.673
		SESEC_RS03200	11.27	224.838	14	-3.97316	164.449
		SESEC_RS03205	16.29	283.969	12	-4.53887	11180.9
		SESEC_RS03210	9.01	191.537	10	-4.22001	5.25513
		SESEC_RS03215	1.4	3.15828	1	-0.5031	1.03093
		SESEC_RS03220	2.75	54.7552	1	-5.62011	4.40837
		SESEC_RS03225	25.06	936.496	10	-6.54078	5.26374e+06
		SESEC_RS03230	1.54	3.51522	20	3.69861	1.01325
		SESEC_RS03235	10.83	235.458	4	-5.84718	1280.24
		SESEC_RS03240	10.69	1170.35	3	-8.60075	13042.2
		SESEC_RS03245	9.24	60.092	7	-2.96029	3.32212
		SESEC_RS03250	3.68	32.661	1	-4.66657	8.73445
		SESEC_RS03255	1.68	6.19044	1	-1.26578	1
		SESEC_RS03260	0	1	1	N/A	N/A
		SESEC_RS03265	1.26	2.44777	1	-0.352737	1
		SESEC_RS03270	0	1	1	N/A	N/A
		SESEC_RS03280	9.25	101.665	60	-0.654802	14.2791
		SESEC_RS03285	2	1	2	1	3
		SESEC_RS03290	3.47	16.7641	1	-2.93966	2.69415
		SESEC_RS03295	28.59	6961.38	71	-6.61427	2.13097e+06
		SESEC_RS03300	0.1	1.43368	1	-2.41597	1
		SESEC_RS03305	5.96	26.3103	9	-1.18785	1.74113
		SESEC_RS03310	6.87	22.1576	6	-1.27925	1.83966
		SESEC_RS03315	11.72	86.7758	8	-3.32709	29.1261
		SESEC_RS03320	7.5	86.5623	1	-6.35566	599.533
		SESEC_RS03325	1.05	2.09419	2	0.685329	1.00671
		SESEC_RS03330	7.42	613.942	1	-9.24468	99.5536
		SESEC_RS03335	3.57	48.7247	9	-2.23533	1.28519
		SESEC_RS03340	2.49	5.9136	25	3.36084	1.55119
		SESEC_RS03345	0.22	1.97409	1	-2.48997	1.07143
		SESEC_RS03350	10.92	63.0272	18	-1.7162	6.50186
		SESEC_RS03355	9.29	27.1641	7	-1.67185	1.81904
		SESEC_RS03360	6.56	37.9978	9	-1.82875	3.8861
		SESEC_RS03365	18.2	605.243	8	-6.22254	105244
		SESEC_RS03370	0.54	3.93216	1	-2.72675	1.19114
		SESEC_RS03375	12.66	114.74	3	-5.19187	1379.86
		SESEC_RS03380	12.16	87.6297	8	-3.3343	619.556
		SESEC_RS03385	11.06	577.011	12	-5.57443	1315.25
		SESEC_RS03390	24.53	352.28	20	-4.118	223140
		SESEC_RS03395	11.73	118.53	154	0.439697	24.8009
		SESEC_RS03400	20.31	250.134	338	0.466944	2539.53
		SESEC_RS03405	16.63	317.538	23	-3.7586	500.5
		SESEC_RS03410	1.07	14.9496	1	-3.53283	1.10156
		SESEC_RS03420	1	6.45728	1	-1.27556	1
		SESEC_RS03425	6.72	39.2786	2	-4.0749	8.44348
		SESEC_RS03430	3.11	28.1348	1	-4.57679	4.85013
		SESEC_RS03435	5.73	26.6938	3	-2.53444	2.30603
		SESEC_RS03440	2.91	28.7652	1	-4.56624	3.11897
		SESEC_RS03445	1.4	2.81807	1	-0.523706	1.01833
		SESEC_RS03450	5.36	15.0763	5	-0.37455	1.80283
		SESEC_RS03455	2.45	16.7007	1	-3.78568	3.4096
		SESEC_RS03460	1.26	2.27766	1	-0.360826	1.01283
		SESEC_RS03465	12.18	198.421	12	-4.00862	19.6275
		SESEC_RS03470	1.33	109.937	193	0.890547	1.01215
		SESEC_RS03475	7.54	34.3154	24	-0.126833	1.74387
		SESEC_RS03480	3.6	185.026	1	-7.48625	3.85662
		SESEC_RS03485	2.83	6.15044	4	0.626768	1.40243
		SESEC_RS03490	4.98	39.8656	6	-2.46254	6.89284
		SESEC_RS03495	3.38	2365.15	11	-7.74549	1.61418
		SESEC_RS03500	3.96	34.9024	8	-1.87547	2.77733
		SESEC_RS03505	2.29	90.1913	15	-2.51902	1.06545
		SESEC_RS03510	5.5	26.5237	2	-3.24139	3.77205
		SESEC_RS03515	0	1	1	N/A	N/A
		SESEC_RS03520	3.89	37.8477	1	-5.03479	17.1355
		SESEC_RS03525	2.46	26.0968	1	-4.30875	3.30761
		SESEC_RS03530	0.1	1.54041	1	-2.56797	1
		SESEC_RS03535	2.77	51.4464	4	-3.50645	1.54628
		SESEC_RS03540	0.02	1.08674	1	-2.41597	1
		SESEC_RS03545	9.27	122.692	4	-4.8804	2183.79
		SESEC_RS03550	1.76	12.6314	1	-3.37071	1.94267
		SESEC_RS03555	2.95	35.5529	6	-1.89412	1.66994
		SESEC_RS03560	2.4	3.24502	3	1.04955	1.75527
		SESEC_RS03565	5.01	38.7983	79	1.3674	1.54462
		SESEC_RS03570	0.12	1.57378	1	-2.47737	1
		SESEC_RS03575	4.99	38.2646	1	-5.0938	15.7261
		SESEC_RS03580	1.33	9.1224	1	-3.08692	1.62807
		SESEC_RS03590	2.56	13.4185	665	7.09696	1.17629
		SESEC_RS03595	1.15	49.5786	1	-5.40602	1.11111
		SESEC_RS03600	3.28	18.0883	4	-1.12786	2.4494
		SESEC_RS03605	0.34	2.70797	1	-2.55798	1.04348
		SESEC_RS03610	1.31	2.46113	1	-0.408506	1.00604
		SESEC_RS03615	3.67	42.1604	5	-2.8479	4.26656
		SESEC_RS03620	0.48	4.62931	1	-2.77725	1
		SESEC_RS03625	1.97	6.87759	1	-1.46359	1.16009
		SESEC_RS03630	0.04	1.17347	1	-2.41597	1
		SESEC_RS03640	8.45	30.633	15	-0.63666	2.56481
		SESEC_RS03645	0	1	1	N/A	N/A
		SESEC_RS03650	12.26	126.802	16	-2.93149	6.36494
		SESEC_RS03655	7.2	33.3114	18	-0.245851	1.68121
		SESEC_RS03660	0.1	1.44368	1	-2.49843	1.08
		SESEC_RS03665	3.15	19.0923	785	6.35694	1.5186
		SESEC_RS03670	3.85	64.5215	1	-5.90291	12.4806
		SESEC_RS03675	4.29	26.2135	5	-1.64126	4.27396
		SESEC_RS03680	20.02	178.035	40	-2.11078	675.553
		SESEC_RS03685	1.86	27.9113	1	-4.56936	1.9039
		SESEC_RS03690	0.84	5.19309	1	-2.75425	1.29879
		SESEC_RS03705	0.98	16.7007	1	-3.689	1.02151
		SESEC_RS03710	3.56	59.8251	1	-5.77182	12.4522
		SESEC_RS03720	0.03	1.1301	1	-2.41597	1
		SESEC_RS03725	4.05	26.2035	3	-2.74273	4.30033
		SESEC_RS03730	2.91	18.772	2	-2.24564	2.2256
		SESEC_RS03735	8.81	79.0909	239	1.6973	1.78371
		SESEC_RS03740	6.24	97.8763	1	-6.55298	102.307
		SESEC_RS03745	0.04	1.17347	1	-2.41597	1
		SESEC_RS03750	3.64	33.8351	1	-4.85021	10.313
		SESEC_RS03755	15.74	666.402	11	-5.90942	92292.1
		SESEC_RS03760	11.21	1272.02	9	-7.13668	12580.9
		SESEC_RS03765	1	1	1	0	1
		SESEC_RS03775	8.6	42.5874	3	-3.643	8.65723
		SESEC_RS03780	2.53	10.0964	1	-1.95051	1.56845
		SESEC_RS03785	0.35	2.6546	1	-2.51711	1.06667
		SESEC_RS03790	0.02	1.08674	1	-2.41597	1
		SESEC_RS03800	3.24	253.55	1	-7.96339	2.26949
		SESEC_RS03805	44.26	944.394	16	-5.87554	1.14299e+14
		SESEC_RS03815	7.94	74.3945	4	-4.10686	5.49821
		SESEC_RS03820	0.44	3.19165	1	-2.63295	1.14433
		SESEC_RS03825	6.28	33.8351	5	-2.42239	2.68158
		SESEC_RS03830	2.1	1.48704	2	0.876253	2.5
		SESEC_RS03835	13.01	5850	44	-7.05337	89.9353
		SESEC_RS03840	3.54	18.8488	1	-3.63772	2.74383
		SESEC_RS03845	2.79	21.2703	1	-3.51548	1.96445
		SESEC_RS03850	3.04	14.8862	9	0.244075	1.35679
		SESEC_RS03855	21.48	345.609	24	-3.82745	52.0536
		SESEC_RS03860	5.31	13.3885	15	1.47852	2.08491
		SESEC_RS03865	2.77	34.262	1	-4.89537	1.73697
		SESEC_RS03875	2.11	7.13106	4	0.637282	1.26858
		SESEC_RS03880	4.95	79.4111	1	-6.2107	9.93371
		SESEC_RS03885	3.13	26.5771	2	-3.427	2.05737
		SESEC_RS03890	5.83	54.0614	4	-3.54016	26.4161
		SESEC_RS03895	8.37	126.321	4	-4.9148	40.9328
		SESEC_RS03900	1.52	4.90952	1	-0.850622	1
		SESEC_RS03905	0	1	1	N/A	N/A
		SESEC_RS03910	0.59	4.37247	1	-2.80732	1.20513
		SESEC_RS03915	7.13	58.1174	8	-2.73413	5.85007
		SESEC_RS03920	13.14	108.336	10	-3.36625	27.5832
		SESEC_RS03925	9.24	316.684	4	-6.28703	5295.14
		SESEC_RS03930	2.31	2.40777	4	1.59329	1.88713
		SESEC_RS03935	3.12	1.52041	3	1.43694	6.83594
		SESEC_RS03940	7.54	3.86216	8	2.21788	53.419
		SESEC_RS03945	1.08	1.40031	1	-0.098423	1
		SESEC_RS03950	2.16	16.2538	1	-3.56666	2.42337
		SESEC_RS03955	9.04	92.3794	5	-4.09547	465.282
		SESEC_RS03960	7.8	96.5955	45	-1.0292	45.1486
		SESEC_RS03965	23.39	356.443	9	-5.28846	4.16521e+07
		SESEC_RS03970	4.57	170.456	137	-0.267838	2.28377
		SESEC_RS03975	42.91	7752.77	97	-6.31957	1.38809e+12
		SESEC_RS03980	7.86	99.5307	21737	7.90688	1.74364
		SESEC_RS03985	3.68	4.42921	9	2.33369	3.20023
		SESEC_RS03990	1.08	8.59209	1	-2.94906	1.21975
		SESEC_RS03995	6.67	20.8868	7	-0.842385	1.7552
		SESEC_RS04000	3.11	1.87735	6	2.34141	5.4816
		SESEC_RS04005	0.59	4.20237	1	-2.70937	1.18033
		SESEC_RS04010	2.13	252.429	17	-3.86331	1.02669
		SESEC_RS04015	0.05	1.21684	1	-2.41597	1
		SESEC_RS04020	0.31	2.77134	1	-2.61527	1
		SESEC_RS04025	4.55	20.1162	3	-1.56599	2.5359
		SESEC_RS04030	2.28	13.9556	1	-2.61421	1.9757
		SESEC_RS04035	3.59	4.05563	4	1.17738	2.97114
		SESEC_RS04040	2.61	57.1034	1	-5.64607	3.93258
		SESEC_RS04050	13.06	117.516	5	-4.48926	969.552
		SESEC_RS04055	2	34.8491	3	-3.26302	1
		SESEC_RS04065	6.57	51.82	2109	5.48238	2.65245
		SESEC_RS04070	0.16	1.69388	1	-2.41597	1
		SESEC_RS04075	4.98	36.9838	2	-3.91147	8.2681
		SESEC_RS04080	6.87	104.707	32	-1.63514	1.42874
		SESEC_RS04085	0.28	2.3844	1	-2.527	1.02532
		SESEC_RS04090	2.05	16.197	8	0.294782	1.08264
		SESEC_RS04095	0	1	1	N/A	N/A
		SESEC_RS04100	1	1	2	1	1
		SESEC_RS04105	4.17	27.8679	2	-3.15934	1.72617
		SESEC_RS04110	1.14	1.67051	9	3.00583	1
		SESEC_RS04115	6.17	30.0994	5	-2.32441	2.73773
		SESEC_RS04120	10.38	57.6904	10	-2.38254	15.562
		SESEC_RS04125	4.8	21.7606	5	-1.07924	2.43032
		SESEC_RS04130	0.4	3.43512	1	-2.76196	1.13333
		SESEC_RS04135	0.38	3.00818	1	-2.61266	1.08511
		SESEC_RS04140	0.44	3.27502	1	-2.68325	1.18743
		SESEC_RS04145	2.71	12.4913	1	-2.35873	1.74709
		SESEC_RS04150	0	1	1	N/A	N/A
		SESEC_RS04155	3.05	12.4579	4	-0.208021	1.17502
		SESEC_RS04160	0.18	1.84399	1	-2.50343	1.04082
		SESEC_RS04165	6.85	54.5951	2	-4.59019	26.303
		SESEC_RS04170	10.26	142.598	3	-5.5203	1903.46
		SESEC_RS04175	3	1	9	3.16993	10
		SESEC_RS04180	13.16	318.605	41	-2.93385	14.5178
		SESEC_RS04185	22.78	2375.82	48	-5.62536	7738.87
		SESEC_RS04190	8.12	87.096	1	-6.35728	154.374
		SESEC_RS04195	3.77	31.2201	8	-1.58957	2.06969
		SESEC_RS04200	5.38	43.1211	5	-2.923	1.86565
		SESEC_RS04205	2	6.27381	1	-1.1952	1.21584
		SESEC_RS04210	6.63	38.9584	3	-3.51304	9.09316
		SESEC_RS04215	1	1	1	0	1
		SESEC_RS04220	0	1	1	N/A	N/A
		SESEC_RS04225	0	1	1	N/A	N/A
		SESEC_RS04230	0.07	1.35694	1	-2.52288	1
		SESEC_RS04235	2.32	2.54787	4	1.56003	1.82927
		SESEC_RS04240	0	1	1	N/A	N/A
		SESEC_RS04245	1	1	2	1	1
		SESEC_RS04250	3	1	6	2.58496	10
		SESEC_RS04255	3.79	32.9812	1	-4.66091	7.33627
		SESEC_RS04260	22.61	806.332	24	-5.06076	1.2339e+06
		SESEC_RS04265	5	76.1023	4	-4.16075	48.5747
		SESEC_RS04270	10.19	62.0132	11	-2.35953	3.97897
		SESEC_RS04275	1.07	1.30357	2	0.915508	1
		SESEC_RS04280	0	1	1	N/A	N/A
		SESEC_RS04285	2.05	1.27021	6	2.52371	2.72727
		SESEC_RS04290	34.28	9328.29	581	-4.0042	2.54043e+08
		SESEC_RS04295	20.74	830.187	433	-0.92947	808447
		SESEC_RS04300	19.4	897.004	12	-6.21533	2.28356e+06
		SESEC_RS04305	0.87	5.94024	1	-2.9093	1.35656
		SESEC_RS04310	12.11	4954.49	8814	0.832812	2.35635
		SESEC_RS04315	4.24	14.1591	6	-0.145262	1.88845
		SESEC_RS04320	2.27	20.1396	1	-3.92355	2.66316
		SESEC_RS04325	5.65	64.0412	1	-5.8623	55.7394
		SESEC_RS04330	5.44	14.5626	5	-0.174328	1.78529
		SESEC_RS04335	6.75	364.981	29	-3.6289	1.93016
		SESEC_RS04340	0	1	1	N/A	N/A
		SESEC_RS04345	8.76	73.3272	14	-2.31298	5.28143
		SESEC_RS04355	14.43	113.3	8	-3.74435	40.1483
		SESEC_RS04360	0.18	1.78062	1	-2.41597	1
		SESEC_RS04365	2.85	29.5223	4	-2.31264	2.06612
		SESEC_RS04370	1.51	3.63532	1	-0.69999	1.03093
		SESEC_RS04375	1.91	6.05034	1	-1.20786	1.1624
		SESEC_RS04380	6.31	42.534	3	-3.59896	6.84643
		SESEC_RS04385	4.94	43.1211	3	-3.64324	9.2283
		SESEC_RS04390	2.15	5.45993	20	3.26098	1.7741
		SESEC_RS04395	5.25	2.14756	9	2.85357	30.4353
		SESEC_RS04400	5.69	5.24309	7	1.86423	10.2051
		SESEC_RS04405	4.78	168.161	5	-5.01483	2.22564
		SESEC_RS04410	2.9	19.776	1	-3.94612	3.8419
		SESEC_RS04415	1.32	47.8174	1	-5.38735	1.27119
		SESEC_RS04420	6.14	99.2105	53	-0.835105	3.17447
		SESEC_RS04425	3.07	1.69388	6	2.38402	5.81395
		SESEC_RS04430	0	1	1	N/A	N/A
		SESEC_RS04435	6.76	345.662	1	-8.41157	92.9521
		SESEC_RS04440	0.15	1.70388	1	-2.46488	1
		SESEC_RS04445	2	1	2	1	3
		SESEC_RS04450	3	1	4	2	10
		SESEC_RS04455	2.33	2.74797	2	0.611119	1.98864
		SESEC_RS04465	1.01	1.40031	1	-0.098423	1
		SESEC_RS04470	1	1	1	0	1
		SESEC_RS04475	7.92	42.3739	6	-2.67039	7.72881
		SESEC_RS04480	2.59	11.3906	1	-2.18284	1.65135
		SESEC_RS04485	0	1	1	N/A	N/A
		SESEC_RS04490	1.84	14.1157	1	-3.51686	2.06344
		SESEC_RS04495	4.7	25.0828	13	-0.518379	1.73561
		SESEC_RS04500	39.83	1256.49	16	-6.28738	8.04765e+11
		SESEC_RS04505	16.36	143.559	10	-3.79419	868.081
		SESEC_RS04510	31.37	671.258	14	-5.57353	1.94885e+08
		SESEC_RS04515	10.22	88.1634	4	-4.34674	136.634
		SESEC_RS04520	5.55	171.897	8	-4.37342	40.4655
		SESEC_RS04525	2.18	8.33188	1	-1.66628	1.28676
		SESEC_RS04530	0	1	1	N/A	N/A
		SESEC_RS04535	0.08	1.40031	1	-2.50908	1
		SESEC_RS04540	3.17	51.7666	1	-5.57656	8.54585
		SESEC_RS04545	0.99	19.8628	1	-3.89811	1
		SESEC_RS04550	0.44	3.42849	1	-2.65752	1.07143
		SESEC_RS04555	5.64	12.0544	8	0.609567	1.9095
		SESEC_RS04560	2.02	1.1401	2	0.974985	2.88462
		SESEC_RS04565	18.21	234.177	1	-7.84691	4.47701e+06
		SESEC_RS04570	0.14	1.66051	1	-2.46843	1
		SESEC_RS04575	7.78	48.9915	12	-1.86409	1.78464
		SESEC_RS04580	9.41	540.294	5	-6.74198	8447.74
		SESEC_RS04585	47.19	3763.81	23	-7.3518	1.7343e+14
		SESEC_RS04590	3.7	16.7441	4	-1.15827	1.57863
		SESEC_RS04595	9.5	65.4287	5	-3.54527	76.6245
		SESEC_RS04600	15.79	204.238	10	-4.31279	2999.76
		SESEC_RS04605	1.89	7.91157	3	0.150699	1.11359
		SESEC_RS04610	3.79	46.0563	1	-5.3679	10.8948
		SESEC_RS04615	0.05	1.21684	1	-2.41597	1
		SESEC_RS04625	1.08	7.6381	1	-2.87524	1.31535
		SESEC_RS04630	1	1	3	1.58496	1
		SESEC_RS04635	0	1	1	N/A	N/A
		SESEC_RS04640	5.78	670.778	25	-4.73506	2.10363
		SESEC_RS04645	2.23	2.08082	2	0.737649	2.19115
		SESEC_RS04650	1.02	7.57474	1	-2.90511	1.23245
		SESEC_RS04655	2.16	1.90735	2	0.793867	2.27273
		SESEC_RS04660	5.44	173.658	1	-7.37962	56.1353
		SESEC_RS04665	3.12	54.9687	3	-4.05708	1.04291
		SESEC_RS04670	8.42	205.786	2	-6.64567	2375.26
		SESEC_RS04675	13.83	172.965	4	-5.39064	3523.14
		SESEC_RS04680	7.25	125.361	37	-1.68315	42.4752
		SESEC_RS04685	18.29	201.997	1	-7.61715	5.20864e+06
		SESEC_RS04690	8.75	153.592	12	-3.62126	1.82595
		SESEC_RS04695	4.94	15.4633	6	-0.458868	1.70695
		SESEC_RS04700	8.19	3.11828	15	3.3411	140.788
		SESEC_RS04705	5.49	1408.53	1279	-0.132465	9.22671
		SESEC_RS04710	30.46	1620.03	37	-5.44675	6.97529e+08
		SESEC_RS04715	6.56	109.35	1	-6.68713	60.8293
		SESEC_RS04720	14.56	570.34	18	-4.97227	1637.58
		SESEC_RS04725	5.76	302.061	3	-6.62251	173.726
		SESEC_RS04730	14.68	346.516	1	-8.41214	478419
		SESEC_RS04735	1.48	14.2892	1	-3.47394	1.45234
		SESEC_RS04740	1.3	2.3544	1	-0.404922	1
		SESEC_RS04745	5.14	90.2981	1	-6.38879	21.067
		SESEC_RS04750	6.61	59.5049	2	-4.75819	21.1778
		SESEC_RS04755	15.94	618.318	6	-6.67552	50805.6
		SESEC_RS04760	8.25	95.2079	3	-4.91703	41.1608
		SESEC_RS04765	2.03	12.6981	1	-3.34004	2.17721
		SESEC_RS04770	5.34	743.518	1	-9.52442	57.5681
		SESEC_RS04775	0	1	1	N/A	N/A
		SESEC_RS04780	1.5	3.77543	1	-0.740849	1.03164
		SESEC_RS04785	5.26	52.6205	3	-3.92221	21.3785
		SESEC_RS04790	5.43	71.566	2	-5.009	43.2202
		SESEC_RS04795	0	1	1	N/A	N/A
		SESEC_RS04800	21.23	1085.98	3185	1.55901	3417.21
		SESEC_RS04805	16.01	265.664	102328	8.62266	179.035
		SESEC_RS04810	17.2	2114.64	11	-7.58315	838293
		SESEC_RS04815	24.07	766.36	51	-3.89904	436752
		SESEC_RS04820	16.94	364.181	56	-2.68185	106.806
		SESEC_RS04825	3.67	24.9861	6	-1.43898	1.32092
		SESEC_RS04830	50.02	1240.74	15	-6.36598	4.12836e+16
		SESEC_RS04835	5.25	61.6396	308	2.45088	1.65227
		SESEC_RS04840	6.08	23.5885	7	-1.34251	2.09402
		SESEC_RS04845	1.02	1.21684	1	-0.0598423	1
		SESEC_RS04850	0	1	1	N/A	N/A
		SESEC_RS04855	0.1	1.43368	1	-2.41597	1
		SESEC_RS04860	1.87	19.8528	1	-3.90418	1.90062
		SESEC_RS04865	1.01	23.4284	1	-4.16647	1.00671
		SESEC_RS04870	1.82	14.1291	1	-3.38006	1.83506
		SESEC_RS04875	0.4	3.01154	1	-2.53144	1.01739
		SESEC_RS04880	5.79	22.2643	143	3.2936	1.83285
		SESEC_RS04885	1.96	24.5258	3	-2.10649	2.24743
		SESEC_RS04890	0.11	1.49704	1	-2.58589	1.17391
		SESEC_RS04895	0.33	2.5245	1	-2.54603	1.10127
		SESEC_RS04900	2	1	3	1.58496	3
		SESEC_RS04905	6.16	33.9418	11	-1.31894	3.07877
		SESEC_RS04910	10.9	80.852	5	-3.89808	169.913
		SESEC_RS04915	9.93	1396.31	20	-6.11858	143.673
		SESEC_RS04920	7.53	312.895	3	-6.67591	54.15
		SESEC_RS04925	24.53	665.708	42	-3.97256	612622
		SESEC_RS04930	18.58	221.156	5	-5.43202	256683
		SESEC_RS04935	12.66	89.3375	7	-3.57743	299.704
		SESEC_RS04940	11.65	141.318	1	-7.07961	7416.12
		SESEC_RS04945	3.26	2.35103	7	2.47122	4.96102
		SESEC_RS04950	4.58	30.3662	3	-3.04891	2.08743
		SESEC_RS04955	4.96	65.1085	4	-3.91064	3.21324
		SESEC_RS04960	1.4	13.8622	1	-3.41246	1.36882
		SESEC_RS04965	18.22	194.472	8	-4.55237	21707.4
		SESEC_RS04970	32.96	1545.05	214	-2.84632	21388.1
		SESEC_RS04975	1	1	1	0	1
		SESEC_RS04980	13.42	423.419	16	-4.71226	27.813
		SESEC_RS04985	13.21	351.373	11	-4.9747	9059.29
		SESEC_RS04990	4.42	12.0544	7	0.419029	1.78161
		SESEC_RS04995	2.46	70.979	1	-6.03135	3.11373
		SESEC_RS05000	2.11	7.6881	1	-1.45712	1.25628
		SESEC_RS05005	9.49	72.6867	10	-2.75076	29.8242
		SESEC_RS05010	1	1.04337	11	3.44766	1
		SESEC_RS05015	6.4	21.5172	9	-0.611829	2.3251
		SESEC_RS05020	0	1	1	N/A	N/A
		SESEC_RS05025	12.55	8949.81	92	-6.60331	39.3868
		SESEC_RS05030	16.01	342.3	1344	1.99704	5960.92
		SESEC_RS05035	7.31	135.554	1	-7.04033	755.799
		SESEC_RS05040	8.19	203.971	3	-6.05489	1742.17
		SESEC_RS05045	1.74	10.003	5	0.218565	1.37985
		SESEC_RS05050	3.64	95.5281	7	-3.69766	1.19278
		SESEC_RS05055	2.96	17.9515	4	-1.31115	1.82924
		SESEC_RS05060	5.5	43.8682	1	-5.22258	11.7977
		SESEC_RS05065	0.05	1.21684	1	-2.41597	1
		SESEC_RS05080	2.8	5.7735	48	4.3682	1.62451
		SESEC_RS05090	0.24	2.09419	1	-2.44634	1
		SESEC_RS05095	17.69	561.961	15	-5.21258	51312
		SESEC_RS05100	0.94	10.003	1	-3.16217	1.05668
		SESEC_RS05105	5.59	13.4553	9	0.432875	1.77079
		SESEC_RS05110	1.46	15.3231	1	-3.59866	1.5393
		SESEC_RS05115	2.71	12.6848	1	-2.48013	1.64706
		SESEC_RS05120	14.96	209.361	399	0.970156	1641.42
		SESEC_RS05125	1.81	5.58003	2	-0.159739	1.14516
		SESEC_RS05130	2.63	10.2065	1	-2.18915	1.56446
		SESEC_RS05135	3.29	12.9616	14	1.36387	1.60956
		SESEC_RS05140	2.61	16.9275	474	5.41586	1.23109
		SESEC_RS05145	7.49	178.248	13	-3.72765	1.38118
		SESEC_RS05150	1.8	5.53666	1	-1.13824	1.10619
		SESEC_RS05155	1.4	12.7915	1	-3.34277	1.46224
		SESEC_RS05160	5.46	30.7931	2	-3.70949	3.81542
		SESEC_RS05170	1.38	12.7581	1	-3.3448	1.54425
		SESEC_RS05175	5.49	43.4413	3	-3.60429	22.2323
		SESEC_RS05180	25.5	1308.25	25	-5.70249	232251
		SESEC_RS05185	10.38	127.175	3	-5.34383	4882.05
		SESEC_RS05190	4.04	7.77484	3	0.0322942	1.929
		SESEC_RS05195	21.83	2313.27	193	-3.57935	2566.94
		SESEC_RS05200	0.97	6.29718	1	-2.81833	1.31807
		SESEC_RS05205	16.41	308.892	14	-4.43561	3339.11
		SESEC_RS05210	1.86	26.2669	1	-4.21354	1.83528
		SESEC_RS05215	2.02	14.0957	2	-1.81984	1.88459
		SESEC_RS05220	0.05	1.21684	1	-2.41597	1
		SESEC_RS05225	3.03	101.505	8	-3.59734	1.35116
		SESEC_RS05235	23.36	1010.46	318	-1.65998	1.27428e+06
		SESEC_RS05240	4.79	23.3417	5	-1.54395	2.62972
		SESEC_RS05245	4.41	24.6759	1	-3.82658	5.04864
		SESEC_RS05250	3.91	7.76484	13	2.12979	2.07709
		SESEC_RS05260	12.24	104.814	32	-1.61725	1.56238
		SESEC_RS05265	7.03	63.5075	548	3.24397	3.215
		SESEC_RS05275	4.73	24.816	3	-2.57921	4.07044
		SESEC_RS05280	1.12	7.82821	1	-3.01446	1.39405
		SESEC_RS05285	4.34	34.0052	1	-4.86553	15.305
		SESEC_RS05295	0.06	1.26021	1	-2.41597	1
		SESEC_RS05300	2.95	6.18707	20	3.1935	1.65641
		SESEC_RS05305	3.46	9.71618	3	-0.63581	1.3841
		SESEC_RS05310	1.03	12.3112	1	-3.30485	1.09639
		SESEC_RS05315	2.7	5.21309	3	0.57639	1.53602
		SESEC_RS05320	0.01	1.04337	1	-2.41597	1
		SESEC_RS05325	1.92	5.68677	3	0.423209	1.15575
		SESEC_RS05330	52.32	16358.6	205	-6.31779	1.18654e+14
		SESEC_RS05340	7.56	90.4048	4	-4.42378	31.3755
		SESEC_RS05345	0.05	1.21684	1	-2.41597	1
		SESEC_RS05350	4.17	22.8947	5	-1.6755	2.01178
		SESEC_RS05355	6.46	31.8705	5	-2.09155	4.2922
		SESEC_RS05360	1.01	1.04337	1	-0.0117715	1
		SESEC_RS05365	1.93	5.91024	1	-1.16506	1.20565
		SESEC_RS05370	11.46	72.0463	14	-2.24111	3.47829
		SESEC_RS05375	0.33	2.5445	1	-2.57591	1.1522
		SESEC_RS05380	3.75	78.5038	3	-4.59876	4.75687
		SESEC_RS05385	1	1.04337	2	0.988228	1
		SESEC_RS05390	1.32	2.48113	3	1.2049	1.02459
		SESEC_RS05395	2.35	2.68797	4	1.52599	1.79671
		SESEC_RS05400	0.5	3.63532	1	-2.60563	1.06154
		SESEC_RS05405	2.09	1.39031	3	1.47539	2.54237
		SESEC_RS05410	1.95	11.564	1	-3.22981	2.08751
		SESEC_RS05415	5.22	31.5937	4	-2.75289	4.73406
		SESEC_RS05420	9.78	58.1707	8	-2.69251	4.37938
		SESEC_RS05425	10.19	128.082	5	-4.61352	28.9695
		SESEC_RS05430	1.08	1.40031	1	-0.098423	1
		SESEC_RS05435	2.24	7.97831	3	0.018855	1.32492
		SESEC_RS05440	1.66	18.4752	2	-2.59755	1.5748
		SESEC_RS05445	7.33	31.1133	15	-0.724797	1.75631
		SESEC_RS05450	0.86	5.80687	1	-2.77854	1.19653
		SESEC_RS05455	7.61	29.7792	93	1.9788	1.53876
		SESEC_RS05460	3.41	13.9022	6	0.0318037	1.38416
		SESEC_RS05465	10.56	88.1634	13	-2.68249	4.20777
		SESEC_RS05470	8.16	41.52	21	-0.777403	1.97523
		SESEC_RS05475	3.26	4.32247	11	2.62802	3.45527
		SESEC_RS05480	4.4	29.5657	6	-1.99448	3.07854
		SESEC_RS05485	3.92	24.826	11	-0.537695	1.46323
		SESEC_RS05490	2.91	7.94494	3	0.090732	1.47286
		SESEC_RS05495	13.78	4150.56	39	-6.7316	4.78937
		SESEC_RS05500	1	1	3	1.58496	1
		SESEC_RS05505	0.85	5.6534	1	-2.79234	1.25832
		SESEC_RS05510	4.68	222.863	2986	3.77332	4.12056
		SESEC_RS05515	1.64	4.02227	9	2.38547	1.01127
		SESEC_RS05520	0.97	18.4418	1	-3.76541	1
		SESEC_RS05525	8.72	264.277	344	0.406524	138.651
		SESEC_RS05530	8.36	74.181	6	-3.50712	164.073
		SESEC_RS05535	6.28	74.4479	3	-4.54537	98.8108
		SESEC_RS05540	7.66	89.6577	8	-3.41863	1.6358
		SESEC_RS05545	12.34	259.847	11	-4.53422	10.8419
		SESEC_RS05550	2.44	3.12828	11	2.90891	2.00133
		SESEC_RS05555	5.66	28.1348	2	-3.19653	4.37252
		SESEC_RS05560	6.6	10.2699	10	1.20866	3.15884
		SESEC_RS05565	2.52	10.9069	2	-0.919638	1.66192
		SESEC_RS05570	4.74	5.71677	6	1.48493	3.28375
		SESEC_RS05575	1.84	11.8175	1	-3.34531	2.19117
		SESEC_RS05580	1.08	1.34694	1	-0.0969766	1
		SESEC_RS05585	0.04	1.17347	1	-2.41597	1
		SESEC_RS05590	0	1	1	N/A	N/A
		SESEC_RS05595	2.36	2.77471	8	2.49305	2.09497
		SESEC_RS05600	0	1	1	N/A	N/A
		SESEC_RS05605	1.02	1.61715	1	-0.162586	1
		SESEC_RS05610	5.03	31.3802	12	-1.04614	1.48849
		SESEC_RS05615	7.2	28.9986	5	-1.6763	2.40278
		SESEC_RS05620	14.94	209.948	2	-6.6797	61505.9
		SESEC_RS05625	6.44	205.892	6	-5.06515	40.253
		SESEC_RS05630	3.18	8.76883	4	0.352923	1.55949
		SESEC_RS05635	25.86	369.624	24	-3.9252	720903
		SESEC_RS05640	5.39	74.9282	9	-2.90609	1.62652
		SESEC_RS05645	15.53	128.883	991	3.0164	2.37076
		SESEC_RS05650	4.46	23.9287	1	-3.81391	5.03797
		SESEC_RS05655	1.66	17.2444	3	-1.36712	1.57895
		SESEC_RS05660	3.25	9.66608	2	-0.713082	1.83525
		SESEC_RS05670	0.25	2.19093	1	-2.47486	1
		SESEC_RS05675	1.01	1.04337	1	-0.0117715	1
		SESEC_RS05680	3	1	11	3.45943	10
		SESEC_RS05685	3.04	1.17347	6	2.53729	8.66337
		SESEC_RS05690	0.18	1.88735	1	-2.49843	1
		SESEC_RS05695	0	1	1	N/A	N/A
		SESEC_RS05700	1	2.91144	1	-0.465883	1
		SESEC_RS05705	1	2.38103	1	-0.294063	1
		SESEC_RS05710	8.99	18.5386	14	0.299407	2.05192
		SESEC_RS05715	3.91	16.9475	2	-2.20375	1.88775
		SESEC_RS05720	22.21	142.385	29	-2.24133	7.92596
		SESEC_RS05725	3.86	7.03432	20	3.0008	2.43757
		SESEC_RS05730	6.48	91.4188	11	-2.95264	1.33182
		SESEC_RS05735	8.86	43.4413	6	-2.66329	3.52273
		SESEC_RS05740	10.18	27.4943	16	-0.159	2.04791
		SESEC_RS05745	10.38	187.054	10	-4.19035	2.60454
		SESEC_RS05750	0.3	2.56787	1	-2.52411	1
		SESEC_RS05755	11.84	102.306	15	-2.69027	2.67158
		SESEC_RS05760	1.48	3.34512	1	-0.636234	1.0273
		SESEC_RS05765	29.02	1725.7	12498	2.8606	1514.33
		SESEC_RS05770	3.11	6.68412	3	0.182848	1.47576
		SESEC_RS05775	3.67	10.1398	7	0.834518	1.41927
		SESEC_RS05785	0	1	1	N/A	N/A
		SESEC_RS05795	6.36	21.3337	5	-1.04894	1.92737
		SESEC_RS05800	6.16	23.6519	10	-0.628479	1.72102
		SESEC_RS05805	2.72	50.4324	5	-3.19297	2.24319
		SESEC_RS05810	6.67	51.2863	4	-3.49377	14.772
		SESEC_RS05815	7.86	210.429	14	-3.86997	5.06799
		SESEC_RS05820	12.66	252.322	10	-4.63062	190.572
		SESEC_RS05825	10.73	93.2867	6	-3.858	60.8344
		SESEC_RS05830	4.61	43.2378	1	-4.73171	12.9604
		SESEC_RS05835	0.07	1.30357	1	-2.41597	1
		SESEC_RS05840	0.01	1.04337	1	-2.41597	1
		SESEC_RS05860	4.26	7.74147	3	0.127228	2.03974
		SESEC_RS05865	0.01	1.04337	1	-2.41597	1
		SESEC_RS05870	0	1	1	N/A	N/A
		SESEC_RS05875	3.5	46.2698	2	-4.30624	1.59855
		SESEC_RS05880	4.98	18.0049	6	-0.904434	2.64891
		SESEC_RS05885	5.68	23.4384	6	-1.32862	2.12522
		SESEC_RS05890	15.47	207.12	6	-5.06822	306.891
		SESEC_RS05895	12.23	18.8354	18	1.08384	5.87274
		SESEC_RS05900	7.28	43.1211	5	-2.88723	3.62613
		SESEC_RS05905	1.56	10.6334	1	-3.1889	1.70014
		SESEC_RS05910	3.61	11.1337	2	-1.10914	1.58163
		SESEC_RS05915	19.12	1630.33	23	-6.14352	2766.39
		SESEC_RS05920	5.7	68.6308	14	-2.17224	1.63944
		SESEC_RS05925	2.94	5.7735	5	1.10202	1.51257
		SESEC_RS05930	4.22	32.7677	4	-2.57748	5.49658
		SESEC_RS05935	4.9	9.80955	10	1.29187	2.11992
		SESEC_RS05940	2	1	7	2.80735	3
		SESEC_RS05945	0	1	1	N/A	N/A
		SESEC_RS05950	0	1	1	N/A	N/A
		SESEC_RS05955	9.41	66.336	5	-3.57543	4.59629
		SESEC_RS05960	9.65	912.961	313	-1.53396	69.1755
		SESEC_RS05965	17.59	156.367	106	-0.498532	22.1495
		SESEC_RS05970	0.13	1.56378	1	-2.41597	1
		SESEC_RS05975	1.45	9.65944	1	-3.06412	1.59889
		SESEC_RS05995	3.7	6.77749	4	0.71514	2.68405
		SESEC_RS06010	0.06	1.26021	1	-2.41597	1
		SESEC_RS06015	12.85	1069.97	584	-0.864161	250.543
		SESEC_RS06020	3.35	9.31587	5	0.522934	1.44194
		SESEC_RS06025	8.76	946.902	10	-6.55589	17.6786
		SESEC_RS06030	0	1	1	N/A	N/A
		SESEC_RS06035	1.1	1.48704	1	-0.123747	1
		SESEC_RS06040	4.5	32.6076	3	-3.1959	1.98246
		SESEC_RS06045	0.22	1.98409	1	-2.50739	1.08987
		SESEC_RS06050	0.45	3.09828	1	-2.52559	1.06957
		SESEC_RS06055	4.71	124.72	1	-6.89619	37.8642
		SESEC_RS06060	11.37	303.128	36	-3.04603	3.96373
		SESEC_RS06065	7	12.2145	117	4.47033	3.49244
		SESEC_RS06070	4.39	49.4718	2273	5.70355	1.52972
		SESEC_RS06075	0.63	4.35247	1	-2.70875	1.22195
		SESEC_RS06080	2.71	33.1413	1	-4.78611	4.16161
		SESEC_RS06085	7.41	78.1836	6	-3.62953	5.63089
		SESEC_RS06090	8.89	103.106	1	-6.59073	744.637
		SESEC_RS06095	10.38	277.885	23	-3.56588	3.98747
		SESEC_RS06100	3.58	5.77013	10	2.22209	2.74064
		SESEC_RS06105	2.89	6.15707	6	1.36245	1.533
		SESEC_RS06110	12.31	254.724	9	-4.79708	46.6976
		SESEC_RS06115	0.14	1.82062	1	-2.63836	1
		SESEC_RS06120	1.76	71.1391	27	-1.27201	1.35014
		SESEC_RS06125	3.83	31.4335	183	2.80135	1.44272
		SESEC_RS06130	4.01	37.6242	55	0.765445	1.85581
		SESEC_RS06135	2.83	27.1641	1	-4.35474	4.36318
		SESEC_RS06140	1.71	13.7621	1	-3.48379	1.95794
		SESEC_RS06145	0.13	1.58378	1	-2.55347	1.13793
		SESEC_RS06150	1.03	13.005	1	-3.43237	1.09639
		SESEC_RS06155	3.14	72.58	3	-4.47524	7.92018
		SESEC_RS06160	1.55	14.9396	1	-3.56264	1.55847
		SESEC_RS06165	2.81	11.6474	1	-2.23815	1.72041
		SESEC_RS06170	9.82	122.052	20	-2.53956	4.73214
		SESEC_RS06175	8.4	15.9836	17	1.37883	2.90775
		SESEC_RS06180	2.57	4.08563	3	0.817501	1.58085
		SESEC_RS06185	5.09	31.5937	4	-2.6687	1.80287
		SESEC_RS06190	3.24	2.27766	15	3.54606	5.56488
		SESEC_RS06195	6.47	35.6062	6	-1.95686	2.77389
		SESEC_RS06200	2.03	1.56378	5	2.16085	2.38095
		SESEC_RS06205	3.43	106.148	3	-5.04945	2.93658
		SESEC_RS06210	1.34	4.11563	1	-0.713078	1.04822
		SESEC_RS06215	1.59	4.48594	1	-0.944444	1.01215
		SESEC_RS06220	5.38	11.624	10	1.24389	2.21068
		SESEC_RS06225	1.71	12.8015	1	-2.41532	1.57895
		SESEC_RS06230	1.19	1.83399	1	-0.229735	1.00604
		SESEC_RS06235	9.69	28.5517	16	-0.602632	2.3839
		SESEC_RS06240	5.68	23.9721	3	-2.3982	2.11949
		SESEC_RS06245	1.03	1.1301	1	-0.0356067	1
		SESEC_RS06250	0.29	2.57787	1	-2.55513	1
		SESEC_RS06255	12.24	1613.36	17	-6.56284	12.1238
		SESEC_RS06260	11.62	66.923	13	-2.24987	3.37086
		SESEC_RS06265	5.7	21.0569	5	-1.14823	2.59205
		SESEC_RS06270	7.33	66.7629	5	-3.60479	66.7422
		SESEC_RS06275	3.31	8.15841	4	0.478607	1.65746
		SESEC_RS06280	2.38	3.24502	2	0.461973	1.73439
		SESEC_RS06285	2.32	8.73883	1	-1.74623	1.39036
		SESEC_RS06290	3.03	1.1301	4	1.96439	8.96287
		SESEC_RS06295	2	1	4	2	3
		SESEC_RS06300	2.35	52.5138	1	-5.51246	3.25834
		SESEC_RS06305	4.02	1.08674	13	3.6768	29.661
		SESEC_RS06310	1	1.08674	2	0.97636	1
		SESEC_RS06315	1.2	2.02746	1	-0.26073	1
		SESEC_RS06320	1	1	3	1.58496	1
		SESEC_RS06325	0.04	1.17347	1	-2.41597	1
		SESEC_RS06330	4.26	29.2988	455	4.27154	1.6448
		SESEC_RS06335	10.61	130.057	8	-3.95278	59.3483
		SESEC_RS06340	2.3	2.5145	2	0.589699	1.875
		SESEC_RS06345	4.67	120.291	6	-4.26403	2.3366
		SESEC_RS06350	6.42	11.7341	6	0.217944	2.58842
		SESEC_RS06355	7.75	112.179	19	-2.48574	2.1121
		SESEC_RS06360	11.37	83.7872	5	-3.97486	2303.1
		SESEC_RS06365	5.34	11.614	8	0.823612	1.97158
		SESEC_RS06370	4.4	10.7168	3	-0.459335	1.60103
		SESEC_RS06375	4.42	5.02299	9	2.09858	3.75175
		SESEC_RS06380	3	17.8982	6	-0.891325	1.69492
		SESEC_RS06385	1	1	1	0	1
		SESEC_RS06390	0	1	1	N/A	N/A
		SESEC_RS06395	14.44	57.6371	94	0.92176	1.60627
		SESEC_RS06400	5	206.906	9	-4.47407	1.70343
		SESEC_RS06405	1.05	1.21684	1	-0.0598423	1
		SESEC_RS06410	8.05	100.224	9	-3.42483	6.30323
		SESEC_RS06415	1.02	1.08674	1	-0.0236399	1
		SESEC_RS06420	3.4	9.17913	4	0.0596891	1.55277
		SESEC_RS06425	3.01	8.43862	2	-0.665855	1.49144
		SESEC_RS06430	7.2	50.1656	8	-2.40186	3.53227
		SESEC_RS06435	5.98	13.622	6	0.26742	2.1946
		SESEC_RS06440	0.25	2.21093	1	-2.52449	1.06154
		SESEC_RS06445	4.34	10.3232	5	0.173933	1.77796
		SESEC_RS06450	13.76	49.5252	15	-1.54895	1.88968
		SESEC_RS06455	6.32	18.9655	27	1.21018	9.1719
		SESEC_RS06465	8.67	407.355	7	-5.84955	10.9848
		SESEC_RS06470	4.26	8.36525	5	0.599746	1.95922
		SESEC_RS06475	2.31	2.45777	2	0.660448	2.10084
		SESEC_RS06480	13.54	96.8623	4	-4.48322	130.426
		SESEC_RS06485	6.41	91.7924	5	-4.11895	2.0077
		SESEC_RS06490	6.97	46.163	8	-2.37385	2.84075
		SESEC_RS06495	1.71	4.56931	3	0.700022	1.10515
		SESEC_RS06500	1.29	9.10903	1	-3.12436	1.65233
		SESEC_RS06505	3.76	19.7027	1	-3.67684	3.16558
		SESEC_RS06510	10.76	73.5406	9	-2.86621	6.75085
		SESEC_RS06515	11.19	63.4541	8	-2.85815	3.28692
		SESEC_RS06520	4.43	175.633	29	-2.55644	7.4541
		SESEC_RS06525	7.18	97.0224	8	-3.51145	5.38991
		SESEC_RS06530	4.68	13.1551	4	-0.575276	1.69513
		SESEC_RS06535	1.31	2.44777	2	0.649563	1.0273
		SESEC_RS06540	1.61	13.4886	1	-3.35587	1.59911
		SESEC_RS06545	3.39	13.6888	2	-1.6246	1.28172
		SESEC_RS06550	0.01	1.04337	1	-2.41597	1
		SESEC_RS06555	9.57	39.8656	13	-1.41742	2.68122
		SESEC_RS06565	1	35.703	1	-4.93992	1
		SESEC_RS06570	4.61	2137.64	59	-5.17563	3.02984
		SESEC_RS06575	1.2	1.98409	1	-0.245684	1.00604
		SESEC_RS06580	0.04	1.17347	1	-2.41597	1
		SESEC_RS06585	0	1	1	N/A	N/A
		SESEC_RS06590	7.95	125.841	14	-3.113	2.56901
		SESEC_RS06595	3.75	170.563	1177	2.83868	1.53959
		SESEC_RS06600	4.58	48.4045	10	-2.06857	2.07836
		SESEC_RS06605	0.59	4.08563	1	-2.67312	1.15748
		SESEC_RS06615	2.04	1.17347	2	0.952326	2.77778
		SESEC_RS06620	18.57	722.972	1428	0.989604	40343.5
		SESEC_RS06625	4.35	30.8465	3	-3.04636	1.85075
		SESEC_RS06630	0.41	2.97818	1	-2.55933	1.07767
		SESEC_RS06635	9	17.6313	11	0.0393645	3.16903
		SESEC_RS06640	24.1	360.659	24	-3.88934	5585.28
		SESEC_RS06645	0.18	1.78062	1	-2.41597	1
		SESEC_RS06650	0.09	1.39031	1	-2.41597	1
		SESEC_RS06655	0.65	4.89288	1	-2.68292	1.07273
		SESEC_RS06660	3.97	50.6459	1	-5.31989	12.1451
		SESEC_RS06670	2.56	23.8853	1	-3.57879	1.56366
		SESEC_RS06675	8.17	68.3106	11	-2.46035	1.7543
		SESEC_RS06680	3.34	2.6746	5	1.90623	4.23216
		SESEC_RS06685	3.32	9.77955	211	5.56646	1.36876
		SESEC_RS06690	1.25	9.4126	1	-3.13834	1.4891
		SESEC_RS06695	2.34	14.9829	1	-3.43209	2.62831
		SESEC_RS06700	1.48	3.34512	1	-0.639038	1.03093
		SESEC_RS06705	4.1	39.9724	3	-3.57437	1.75816
		SESEC_RS06710	2.32	21.5072	6	-1.40164	1.76046
		SESEC_RS06715	14.1	1624.24	15	-6.75412	13121.5
		SESEC_RS06720	0.94	7.3779	1	-2.95168	1.24639
		SESEC_RS06725	1.98	7.27453	1	-1.57403	1.16286
		SESEC_RS06730	8.71	47.2837	14	-1.56544	5.69286
		SESEC_RS06735	5.99	65.0552	17	-1.78283	2.26322
		SESEC_RS06740	3.01	1.04337	7	2.79558	9.62861
		SESEC_RS06745	1.11	1.47704	3	1.44987	1
		SESEC_RS06750	21.69	361.139	12	-4.89008	20468.9
		SESEC_RS06755	20.07	22734.5	26	-9.77182	147234
		SESEC_RS06760	0.73	7.26116	1	-2.90905	1
		SESEC_RS06765	4.1	21.6539	9	-0.174978	1.84405
		SESEC_RS06770	0.09	1.39031	1	-2.41597	1
		SESEC_RS06775	2	1	6	2.58496	3
		SESEC_RS06780	127.21	13842.1	199	-6.11962	2.3592e+31
		SESEC_RS06785	5.31	30.3662	3	-3.07639	3.40069
		SESEC_RS06790	1.66	4.2691	1	-0.832616	1.08359
		SESEC_RS06795	2.99	8.55872	6	0.749256	1.38874
		SESEC_RS06800	0.32	2.57787	1	-2.55513	1.07407
		SESEC_RS06810	5.36	43.548	49	0.413483	2.1123
		SESEC_RS06815	1.5	13.8089	1	-3.35752	1.523
		SESEC_RS06845	14.12	3397.33	12	-8.14301	42.1959
		SESEC_RS06855	0	1	1	N/A	N/A
		SESEC_RS06865	1.66	17.4812	1	-3.81972	1.69018
		SESEC_RS06870	3.34	18.3585	1	-3.80953	2.60675
		SESEC_RS06875	15.58	143.719	57	-1.28625	20.5819
		SESEC_RS06880	12.17	554.276	19	-4.84967	7.87097
		SESEC_RS06890	3.14	28.0714	8	-1.41219	1.6999
		SESEC_RS06895	1.39	2.73134	3	1.09458	1.02459
		SESEC_RS06900	11.94	4069.18	10	-8.66671	56.4953
		SESEC_RS06905	0.01	1.04337	1	-2.41597	1
		SESEC_RS06910	11.37	1711.18	47	-5.1815	8.53575
		SESEC_RS06915	1.69	4.75278	2	0.0533868	1.09097
		SESEC_RS06920	20.93	89.7644	16	-2.39194	6.92915
		SESEC_RS06925	2.1	2.68797	5	1.84792	1.78571
		SESEC_RS06930	1.67	4.39921	1	-0.894976	1.06968
		SESEC_RS06935	7.04	66.8697	10	-2.63157	4.02293
		SESEC_RS06940	4.77	146.334	9	-3.97127	6.48311
		SESEC_RS06945	0.51	3.56859	1	-2.65178	1.16667
		SESEC_RS06950	11.7	666.669	2918	2.13936	1.88791
		SESEC_RS06955	5.36	22.808	3	-2.08478	2.08635
		SESEC_RS06965	14.01	333.334	10	-5.04109	28378.1
		SESEC_RS06970	17.11	392.359	2	-7.59644	1.11885e+06
		SESEC_RS06975	2.98	23.5018	1	-4.10454	4.17526
		SESEC_RS06980	7.81	48.4045	13	-1.63295	1.91228
		SESEC_RS06985	2.45	17.7714	1	-3.76945	1.31744
		SESEC_RS06990	0.35	2.72797	1	-2.58139	1.125
		SESEC_RS06995	6.63	18.185	54	2.55212	1.67553
		SESEC_RS07000	5.07	25.1462	4	-2.00615	3.61225
		SESEC_RS07005	0.35	2.79471	1	-2.54923	1.02
		SESEC_RS07010	3.1	42.4273	2124	5.85148	2.7668
		SESEC_RS07015	8.74	25.5631	15	-0.330341	1.71695
		SESEC_RS07020	0.16	1.74725	1	-2.46177	1
		SESEC_RS07025	1.17	8.68546	1	-3.01908	1.42349
		SESEC_RS07030	5.23	222.116	5893	4.7692	1.70695
		SESEC_RS07035	1.36	15.6334	1	-3.56644	1.34064
		SESEC_RS07045	0.2	1.97409	1	-2.48997	1
		SESEC_RS07050	1.97	6.49065	2	-0.326108	1.17351
		SESEC_RS07055	15.91	81.2256	29	-1.40053	1.73234
		SESEC_RS07060	2.16	1.75725	2	0.809387	2.3261
		SESEC_RS07065	14.18	163.305	51	-1.63534	3.87627
		SESEC_RS07070	0.13	1.56378	1	-2.41597	1
		SESEC_RS07075	7.47	20.0329	10	-0.260832	1.84312
		SESEC_RS07080	4.26	46.0563	1	-5.38078	5.44545
		SESEC_RS07085	0	1	1	N/A	N/A
		SESEC_RS07090	6.03	24.1755	10	-0.81304	1.68435
		SESEC_RS07095	10.39	103.64	9	-3.40138	10.7443
		SESEC_RS07100	8.18	94.781	13	-2.79585	1.99268
		SESEC_RS07105	0.57	3.99553	1	-2.77854	1.26126
		SESEC_RS07110	2.24	23.2149	26	0.568875	1.23239
		SESEC_RS07115	1.75	5.67003	1	-0.959067	1.1418
		SESEC_RS07120	3.12	26.7472	1	-4.11769	2.09305
		SESEC_RS07125	3.45	18.9855	2	-2.23565	2.65676
		SESEC_RS07130	4	66.3894	1	-5.91429	6.32628
		SESEC_RS07135	1.09	6.95096	1	-2.86707	1.39651
		SESEC_RS07140	3.04	31.647	1	-4.70711	1.94618
		SESEC_RS07145	5.23	8.29852	8	1.41509	2.73581
		SESEC_RS07150	5.05	89.3908	4	-4.37664	2.68869
		SESEC_RS07160	3.02	1.08674	6	2.56132	9.28382
		SESEC_RS07165	1	1	1	0	1
		SESEC_RS07170	0.04	1.17347	1	-2.41597	1
		SESEC_RS07175	4.54	10.2899	3	-0.465107	1.63858
		SESEC_RS07180	3.78	16.6707	2	-2.26953	1.57589
		SESEC_RS07185	11.15	82.2396	15	-2.37241	6.46372
		SESEC_RS07190	0.15	1.70388	1	-2.46488	1
		SESEC_RS07195	7.55	35.703	4	-2.92883	4.20062
		SESEC_RS07200	3.13	30.3128	3	-3.00376	4.88941
		SESEC_RS07205	5.08	48.9915	12	-1.80721	2.76092
		SESEC_RS07210	3.32	18.4752	1	-3.57234	2.40623
		SESEC_RS07215	2.93	10.1965	2	-1.25865	1.10017
		SESEC_RS07220	0	1	1	N/A	N/A
		SESEC_RS07225	17.13	319.299	16	-4.29463	212.352
		SESEC_RS07230	0.03	1.1301	1	-2.41597	1
		SESEC_RS07235	4.99	34.3688	240	3.04665	1.57032
		SESEC_RS07240	3.28	19.5192	1	-3.23877	2.24643
		SESEC_RS07245	0.07	1.30357	1	-2.41597	1
		SESEC_RS07250	3.71	26.3203	10	-0.839466	1.3443
		SESEC_RS07255	6.45	60.8925	4	-3.76581	2.35269
		SESEC_RS07260	14.71	339.098	12	-4.79654	2.3591
		SESEC_RS07265	6.46	17.7147	5	-0.741214	1.82244
		SESEC_RS07270	3.69	4.38921	5	1.40456	2.61194
		SESEC_RS07275	0.51	3.94553	1	-2.69133	1.06015
		SESEC_RS07280	1.51	4.3191	1	-0.741587	1.02459
		SESEC_RS07285	3.1	10.9103	2	-1.17439	1.19836
		SESEC_RS07290	10.54	148.202	67	-1.08359	73.399
		SESEC_RS07305	8.58	70.1251	1	-6.00158	202.616
		SESEC_RS07315	4.16	12.7815	2	-1.53594	1.78781
		SESEC_RS07320	0.03	1.1301	1	-2.41597	1
		SESEC_RS07325	16.52	401.645	20	-4.30963	4397.77
		SESEC_RS07330	4.06	352.333	2	-7.44599	3.50073
		SESEC_RS07335	4.9	23.6419	3	-2.53839	2.42161
		SESEC_RS07340	10.41	37.891	10	-1.57175	2.80603
		SESEC_RS07345	3.94	22.798	2	-2.87338	2.53561
		SESEC_RS07350	1.15	1.70388	3	1.39589	1
		SESEC_RS07355	1.15	40.3993	1	-5.11069	1.11111
		SESEC_RS07360	0.53	4.79278	1	-2.76885	1
		SESEC_RS07370	4.81	26.2135	3	-2.4806	2.69649
		SESEC_RS07375	3.92	28.3916	26	0.196823	1.6328
		SESEC_RS07380	6.13	40.5594	7	-2.19575	3.12672
		SESEC_RS07385	5.57	19.4892	37	1.57034	1.4758
		SESEC_RS07390	1.55	10.9303	1	-3.28258	1.8404
		SESEC_RS07395	0.44	3.45185	1	-2.58799	1.01575
		SESEC_RS07400	1.86	58.8645	1	-5.68985	2.18818
		SESEC_RS07405	1.61	9.87291	1	-3.10277	1.78868
		SESEC_RS07425	1	1	1	0	1
		SESEC_RS07430	9.01	66.1225	15	-1.98576	1.56256
		SESEC_RS07435	0.95	6.28381	1	-2.89764	1.40659
		SESEC_RS07440	3.63	9.90291	2	-0.837121	1.67312
		SESEC_RS07445	2.55	38.8517	3	-3.41442	4.70958
		SESEC_RS07450	2.36	14.5493	2	-1.26433	1.49904
		SESEC_RS07455	0.06	1.26021	1	-2.41597	1
		SESEC_RS07465	4.56	30.6964	1	-4.35565	7.30261
		SESEC_RS07470	2.21	23.405	1	-4.29645	2.92336
		SESEC_RS07475	3.57	9.84955	3	-0.258047	1.62021
		SESEC_RS07480	2.48	63.1873	1	-5.82226	4.22876
		SESEC_RS07485	5.13	112.125	5	-4.4167	1.53151
		SESEC_RS07490	0.81	8.36188	1	-3.09532	1.05634
		SESEC_RS07495	3.23	2.15756	8	2.69762	6.07112
		SESEC_RS07500	9.09	84.3743	8	-3.2394	11.2236
		SESEC_RS07505	1.89	89.5509	4	-4.34935	2.24936
		SESEC_RS07515	2.7	19.1256	173	3.89327	1.29795
		SESEC_RS07520	1	453.572	1	-8.80848	1
		SESEC_RS07525	1.13	9.70281	1	-3.13326	1.28141
		SESEC_RS07530	0.97	6.95096	1	-2.88314	1.29109
		SESEC_RS07540	4.03	9.3025	3	-0.0787203	1.97096
		SESEC_RS07545	0.88	9.00566	1	-3.09068	1.07143
		SESEC_RS07550	0.38	3.13828	1	-2.61047	1.01835
		SESEC_RS07555	2.5	21.8474	1	-4.1002	3.49881
		SESEC_RS07560	0.08	1.34694	1	-2.41597	1
		SESEC_RS07565	0.11	1.53041	1	-2.48308	1
		SESEC_RS07570	4.35	46.5366	94	1.21637	3.02594
		SESEC_RS07575	1.67	4.94625	3	0.582992	1.05042
		SESEC_RS07580	3.45	42.4273	2	-4.09651	2.08678
		SESEC_RS07590	6.02	21.9107	4	-1.45678	2.21413
		SESEC_RS07595	2.63	4.42921	3	0.743493	1.55694
		SESEC_RS07600	1	1	4	2	1
		SESEC_RS07605	0.01	1.04337	1	-2.41597	1
		SESEC_RS07610	8.47	68.2039	10	-2.65364	2.5734
		SESEC_RS07615	3.61	159.036	317	1.04435	1.74247
		SESEC_RS07620	12.8	4294.87	12	-8.48183	19.7437
		SESEC_RS07625	1.86	26.7572	1	-4.42175	1.84613
		SESEC_RS07630	6.26	38.3713	33	0.00878284	2.14207
		SESEC_RS07635	12.62	59.2915	19	-1.47829	1.92425
		SESEC_RS07640	2	1	2	1	3
		SESEC_RS07645	0	1	1	N/A	N/A
		SESEC_RS07650	1.41	8.06168	2	-0.485978	1.26263
		SESEC_RS07655	4.78	78.237	1	-6.18503	8.79652
		SESEC_RS07660	7.72	156.1	11	-3.7715	1.48459
		SESEC_RS07665	2.67	10.1631	1	-2.12344	1.60318
		SESEC_RS07670	7.25	15.62	16	1.35494	4.82006
		SESEC_RS07675	4.9	20.2463	268	4.58681	1.48619
		SESEC_RS07680	1.67	5.25646	4	0.968382	1.04384
		SESEC_RS07685	0.03	1.1301	1	-2.41597	1
		SESEC_RS07690	5.44	37.6776	2	-3.97387	10.0863
		SESEC_RS07695	3.18	19.5292	1	-3.1586	3.48178
		SESEC_RS07700	1.03	1.1301	1	-0.0356067	1
		SESEC_RS07705	28.23	1974.98	13	-7.24259	1.23074e+10
		SESEC_RS07710	2.02	1.08674	9	3.14629	2.88462
		SESEC_RS07715	0.02	1.08674	1	-2.41597	1
		SESEC_RS07720	0.27	2.3844	1	-2.527	1
		SESEC_RS07725	19.2	4485.55	44	-6.67016	3159.5
		SESEC_RS07730	2	1	5	2.32193	3
		SESEC_RS07735	1.05	1.21684	2	0.940158	1
		SESEC_RS07740	7.98	71.5127	4	-4.02484	8.18888
		SESEC_RS07745	30.54	1353.78	55	-4.61625	390.087
		SESEC_RS07750	10.7	32.0206	15	-0.76257	2.9541
		SESEC_RS07755	5.12	20.77	3	-2.18656	2.17128
		SESEC_RS07760	2.98	140.837	2	-6.08759	1.90563
		SESEC_RS07765	0.19	1.83399	1	-2.45661	1.03846
		SESEC_RS07770	31.45	618.211	95	-2.69299	5.74816e+07
		SESEC_RS07785	2.91	20.0762	3	-2.13665	1.89719
		SESEC_RS07790	4.11	2.09419	12	3.27029	10.8396
		SESEC_RS07795	1.74	18.0249	1	-3.74879	1.77715
		SESEC_RS07800	5.36	20.8768	35	1.36323	1.66209
		SESEC_RS07805	5.68	60.679	2	-4.77407	18.0085
		SESEC_RS07810	1.37	3.07491	11	2.91385	1.00865
		SESEC_RS07820	12.88	180.81	14	-3.64524	61.0891
		SESEC_RS07825	16.25	479.989	17	-4.80252	2036.51
		SESEC_RS07830	6.25	20.2897	10	-0.36406	1.90149
		SESEC_RS07835	2.32	8.71546	1	-1.63317	1.36399
		SESEC_RS07840	15.77	173.818	17	-3.31367	23.8037
		SESEC_RS07845	5.19	14.4159	6	-0.221444	1.7633
		SESEC_RS07850	7.93	3121.63	4458	0.516567	1.84483
		SESEC_RS07855	1.78	4.97625	1	-0.932768	1.1277
		SESEC_RS07860	2.83	6.59738	4	0.672422	1.32425
		SESEC_RS07865	4.12	15.5266	2	-1.93618	1.79785
		SESEC_RS07870	2.56	11.2405	8	0.891149	1.19025
		SESEC_RS07875	6.05	47.4438	91	1.05463	1.95444
		SESEC_RS07880	9.04	40.9864	18	-1.00612	1.69645
		SESEC_RS07885	3.07	23.405	2	-2.54178	3.79617
		SESEC_RS07890	10.92	217.527	116	-0.874406	1.68981
		SESEC_RS07895	12.25	195.859	11	-4.1088	9.62264
		SESEC_RS07900	7.45	54.2215	5	-3.28746	4.32705
		SESEC_RS07905	7.62	63.6676	7	-3.01013	3.75825
		SESEC_RS07910	0.35	2.72797	1	-2.62242	1.125
		SESEC_RS07915	4.94	31.1767	123	2.59379	3.01793
		SESEC_RS07920	4.08	12.7048	4	-0.359436	1.75611
		SESEC_RS07925	1.34	2.58124	1	-0.469011	1
		SESEC_RS07930	0.02	1.08674	1	-2.41597	1
		SESEC_RS07935	1.09	36.0765	1	-4.91279	1.06383
		SESEC_RS07940	0.68	5.17972	1	-2.79764	1.12797
		SESEC_RS07945	0.08	1.34694	1	-2.41597	1
		SESEC_RS07950	2.16	27.1108	1	-4.35426	2.43422
		SESEC_RS07955	6.24	35.4895	32	0.0923109	3.47897
		SESEC_RS07960	1.94	12.3546	1	-3.35829	2.2206
		SESEC_RS07965	0	1	1	N/A	N/A
		SESEC_RS07970	3.17	22.0175	2	-2.53055	1.92361
		SESEC_RS07975	0.74	5.29982	1	-2.76676	1.16561
		SESEC_RS07980	0	1	1	N/A	N/A
		SESEC_RS07985	3.54	30.633	6	-1.8815	2.47758
		SESEC_RS07990	9.12	336.163	9	-5.19951	428.864
		SESEC_RS07995	1.92	5.38656	2	-0.1112	1.19088
		SESEC_RS08000	4.21	31.5403	8	-1.72275	3.13565
		SESEC_RS08005	3.46	31.1767	1	-4.64249	7.06698
		SESEC_RS08010	1.74	58.064	1	-5.68455	1.89274
		SESEC_RS08015	4.63	9.69281	4	-0.0444285	1.69672
		SESEC_RS08075	6	1829.18	9	-7.66227	5.04864
		SESEC_RS08080	2.91	14.4025	70	3.64278	1.29899
		SESEC_RS08085	5.87	30.3662	11	-1.0902	2.45033
		SESEC_RS08090	3.66	12.7381	6	0.0948507	1.47091
		SESEC_RS08095	15.59	246.612	5	-5.5948	25970.3
		SESEC_RS08100	2.59	5.35319	4	0.936231	1.50086
		SESEC_RS08105	14.38	140.09	395	1.55545	3.04932
		SESEC_RS08110	2.07	1.35694	3	1.49904	2.63158
		SESEC_RS08115	3.09	3.20165	2747	10.9038	5.38462
		SESEC_RS08120	5.99	73.9142	2	-5.10077	24.3912
		SESEC_RS08125	4.87	21.0902	7	-0.997046	1.679
		SESEC_RS08135	0.07	1.30357	1	-2.41597	1
		SESEC_RS08140	23.49	2439.33	224	-3.44272	1536.51
		SESEC_RS08145	1.02	1.08674	1	-0.0236399	1
		SESEC_RS08150	5.1	1.43368	20	4.19965	72.1875
		SESEC_RS08155	1.09	1.48704	1	-0.123747	1.00604
		SESEC_RS08160	0	1	1	N/A	N/A
		SESEC_RS08165	2.1	1.74725	7	2.60486	2.54669
		SESEC_RS08170	5.17	312.094	9	-5.08755	6.7569
		SESEC_RS08175	0.76	4.66604	1	-2.7028	1.28219
		SESEC_RS08180	5.25	183.852	3	-5.89323	3.01338
		SESEC_RS08185	0	1	1	N/A	N/A
		SESEC_RS08190	6.09	61.106	11	-2.34874	1.73977
		SESEC_RS08195	0.57	4.93288	1	-2.78793	1.02484
		SESEC_RS08200	8.75	150.764	6	-4.5798	237.727
		SESEC_RS08205	9.62	76.7427	6	-3.51033	15.3679
		SESEC_RS08210	2	1	2	1	3
		SESEC_RS08215	3	1	5	2.32193	10
		SESEC_RS08220	14.63	592.061	94	-2.63961	1.70161
		SESEC_RS08225	0.22	2.02746	1	-2.52844	1.07143
		SESEC_RS08230	0	1	1	N/A	N/A
		SESEC_RS08235	1.24	2.07082	5	2.04708	1.01833
		SESEC_RS08240	4.71	29.1387	11	-1.04412	1.89667
		SESEC_RS08245	9.63	711.284	9	-6.29261	226.729
		SESEC_RS08250	11.71	291.121	5	-5.83393	519.126
		SESEC_RS08255	1	1	2	1	1
		SESEC_RS08260	0.09	1.44368	1	-2.49843	1
		SESEC_RS08265	2	1.1401	2	0.974985	2.88462
		SESEC_RS08270	0	1	1	N/A	N/A
		SESEC_RS08275	3.24	2.06082	6	2.29751	5.12445
		SESEC_RS08280	1.55	7.15106	3	0.286536	1.26141
		SESEC_RS08285	5.53	16.574	292	4.9641	2.21446
		SESEC_RS08290	2.63	4.04563	3	0.74388	1.53352
		SESEC_RS08295	5.94	72.3132	3	-4.46638	75.0824
		SESEC_RS08300	6.45	26.7038	12	-0.384145	1.79829
		SESEC_RS08305	1.4	3.08491	2	0.467849	1.01833
		SESEC_RS08310	0.35	2.58787	1	-2.58911	1.17812
		SESEC_RS08315	1.07	7.59137	1	-3.01604	1.4119
		SESEC_RS08320	4.22	2.00746	8	2.7142	14.7749
		SESEC_RS08325	3.8	9.87291	6	0.621293	1.94937
		SESEC_RS08330	12.23	364.821	9	-5.32028	3.28971
		SESEC_RS08335	14.61	192.817	17	-3.4541	734.89
		SESEC_RS08340	2.02	11.9443	3	-0.512896	1.51745
		SESEC_RS08345	1.76	5.40993	3	0.399303	1.06383
		SESEC_RS08350	0.03	1.1301	1	-2.41597	1
		SESEC_RS08355	2.62	10.5401	1	-2.4425	1.5544
		SESEC_RS08360	0.04	1.17347	1	-2.41597	1
		SESEC_RS08365	5.59	75.0349	9	-2.94655	4.27427
		SESEC_RS08370	1	1	1	0	1
		SESEC_RS08375	0.31	2.6646	1	-2.56281	1
		SESEC_RS08380	2.54	11.4273	2	-1.61856	1.79812
		SESEC_RS08385	3.95	11.1505	4	-0.669051	1.63093
		SESEC_RS08390	3.87	17.7347	6	-0.292532	1.41829
		SESEC_RS08395	3.63	649.324	63	-3.3546	1.61939
		SESEC_RS08400	0.15	1.65051	1	-2.41597	1
		SESEC_RS08405	0.51	4.43921	1	-2.71335	1
		SESEC_RS08410	17.99	55843.8	1218	-5.51864	3592.49
		SESEC_RS08415	19.49	668.11	1886	1.50931	64.5324
		SESEC_RS08420	14.62	465.9	21	-4.45274	576.6
		SESEC_RS08425	15.83	450.797	27	-4.04706	10.8155
		SESEC_RS08430	4.85	114.474	2	-5.7668	7.67942
		SESEC_RS08435	1.2	2.02746	5	2.0612	1
		SESEC_RS08440	10.24	1118.53	13	-6.4197	2.3676
		SESEC_RS08445	17.88	1033.57	34	-4.91694	8.9393
		SESEC_RS08450	3.29	9.70944	6	0.822565	1.66795
		SESEC_RS08460	1.92	25.6265	1	-4.24896	1.96521
		SESEC_RS08465	2.87	29.4156	1	-4.46029	3.78893
		SESEC_RS08470	3.31	18.772	3	-1.65084	1.17345
		SESEC_RS08475	0.58	3.77543	1	-2.62589	1.16129
		SESEC_RS08480	2.68	15.5266	4	-0.927898	1.42199
		SESEC_RS08485	3.5	43.7615	10	-1.90054	1.71832
		SESEC_RS08490	0.74	4.57268	1	-2.66925	1.20408
		SESEC_RS08495	0.07	1.30357	1	-2.41597	1
		SESEC_RS08500	0.93	6.79749	1	-2.93054	1.35061
		SESEC_RS08505	0	1	1	N/A	N/A
		SESEC_RS08510	3.06	13.7021	2	-1.97667	1.08488
		SESEC_RS08515	4.56	32.1807	3	-3.02786	2.3662
		SESEC_RS08520	1.19	2.00746	1	-0.2858	1
		SESEC_RS08525	4.11	27.1741	2	-3.08775	3.10822
		SESEC_RS08530	5.3	101.399	207	1.11355	3.46003
		SESEC_RS08535	6.45	17.2978	7	-0.127427	1.83256
		SESEC_RS08540	4.03	25.0928	2	-3.00164	4.4587
		SESEC_RS08545	8.13	87.1494	16	-2.3026	4.04875
		SESEC_RS08550	5.28	33.3548	4	-2.76911	3.7588
		SESEC_RS08555	10.16	65.9624	10	-2.52242	2.268
		SESEC_RS08560	0.13	1.56378	1	-2.41597	1
		SESEC_RS08565	0.04	1.17347	1	-2.41597	1
		SESEC_RS08570	2.64	13.8155	3	-0.878986	1.83347
		SESEC_RS08575	2.27	6.92759	3	0.264354	1.49733
		SESEC_RS08580	10.05	57.1568	12	-2.14726	6.92695
		SESEC_RS08585	8.85	129.363	22	-2.49936	1.81017
		SESEC_RS08590	3.35	18.6553	1	-3.34457	2.19786
		SESEC_RS08595	4.15	37.9978	1	-5.08129	6.03464
		SESEC_RS08600	1.17	111.432	1	-6.73395	1.12782
		SESEC_RS08605	1.45	3.36512	6	1.97924	1.00301
		SESEC_RS08610	5.17	2.22429	10	2.96284	25.786
		SESEC_RS08615	4.37	10.2565	8	1.05938	2.36667
		SESEC_RS08620	1.05	1.37694	1	-0.0640752	1
		SESEC_RS08625	6.66	1111.59	3	-8.52553	9.10525
		SESEC_RS08630	22.41	129.683	1086	3.12933	2.24137
		SESEC_RS08635	3.07	1.35694	6	2.49904	7.87402
		SESEC_RS08640	1	1	5	2.32193	1
		SESEC_RS08645	0	1	1	N/A	N/A
		SESEC_RS08650	0.53	3.75206	1	-2.65358	1.12219
		SESEC_RS08655	12.6	85.068	28	-1.52468	4.68149
		SESEC_RS08660	3	1	6	2.58496	10
		SESEC_RS08665	1	1	1	0	1
		SESEC_RS08670	2.09	6.62075	3	0.150309	1.28401
		SESEC_RS08675	1.05	6.30718	1	-2.8334	1.43792
		SESEC_RS08680	1.76	12.3112	1	-3.25366	1.88815
		SESEC_RS08685	10.01	55.1822	18	-1.4253	3.00639
		SESEC_RS08690	7.09	59.8251	1	-5.78949	253.328
		SESEC_RS08695	4.04	1.17347	7	2.75968	28.0249
		SESEC_RS08700	34.6	1604.45	45	-5.15204	1.76579e+09
		SESEC_RS08705	2.42	28.6051	1	-4.52211	3.25986
		SESEC_RS08710	1.46	3.45849	1	-0.541957	1.05327
		SESEC_RS08715	7.55	16.0069	153	4.27088	3.71476
		SESEC_RS08720	4.92	14.3292	16	1.35455	1.55266
		SESEC_RS08725	8.02	49.6853	4	-3.40313	30.7205
		SESEC_RS08730	2.08	8.12515	1	-2.05523	1.34336
		SESEC_RS08735	3.55	734.819	6	-6.92201	2.44927
		SESEC_RS08740	5.69	33.3548	4	-2.77342	1.98615
		SESEC_RS08745	7.53	32.2974	15	-0.542832	2.69307
		SESEC_RS08750	4.74	7.2178	10	1.90063	2.61893
		SESEC_RS08755	6.61	19.9561	85	3.20395	1.64325
		SESEC_RS08760	0.1	1.48704	1	-2.48997	1
		SESEC_RS08765	1.25	8.84556	1	-3.09068	1.4696
		SESEC_RS08770	1.02	1.08674	2	0.97636	1
		SESEC_RS08775	2	1.30357	4	1.91551	2.63158
		SESEC_RS08780	1.59	5.97697	1	-1.25391	1.16868
		SESEC_RS08790	5.03	26.8439	8	-1.3887	1.78427
		SESEC_RS08820	4.85	18.8922	2	-2.77108	2.35419
		SESEC_RS08825	9.67	60.9992	11	-2.30375	14.3465
		SESEC_RS08830	11.71	4148.16	108	-5.26171	25.7243
		SESEC_RS08835	15.84	187.534	15	-3.61327	28.5563
		SESEC_RS08840	27.46	1007.1	19	-5.72138	20622.2
		SESEC_RS08845	9.78	63.6676	5	-3.52218	19.83
		SESEC_RS08850	2.42	3.10828	3	1.00373	1.68593
		SESEC_RS08855	8.57	62.9738	6	-3.27485	36.3665
		SESEC_RS08860	16.39	631.98	11	-5.83162	16.1503
		SESEC_RS08865	6.07	40365.9	1733	-4.54165	3.45299
		SESEC_RS08870	18.36	179.048	23	-2.90756	37.3748
		SESEC_RS08875	12.59	30613.2	277	-6.78781	3.56583
		SESEC_RS08880	4.29	53.7412	13	-1.88377	2.98658
		SESEC_RS08885	3.09	1.39031	3	1.47539	7.42312
		SESEC_RS08890	0	1	1	N/A	N/A
		SESEC_RS08895	0.1	1.43368	1	-2.41597	1
		SESEC_RS08900	20.78	201.836	50	-1.97964	7482.08
		SESEC_RS08905	5.01	34.4755	2	-3.85356	4.39262
		SESEC_RS08910	14.35	1432.33	17	-6.39159	69.2509
		SESEC_RS08915	3.03	1.1301	8	2.96439	8.96287
		SESEC_RS08920	0.04	1.17347	1	-2.41597	1
		SESEC_RS08925	0.52	3.52522	1	-2.64423	1.17255
		SESEC_RS08930	9.38	3201.63	9	-8.47232	32.1496
		SESEC_RS08935	0.05	1.21684	1	-2.41597	1
		SESEC_RS08940	5.12	96.8089	1	-6.49817	13.0528
		SESEC_RS08945	2.05	14.3425	1	-3.37507	2.12905
		SESEC_RS08950	0.37	2.91144	1	-2.61069	1.08791
		SESEC_RS08960	0.27	2.3944	1	-2.56182	1.02632
		SESEC_RS08965	10.51	226.439	94	-1.23442	10.9801
		SESEC_RS08970	6.59	38.8517	17	-0.927868	1.69455
		SESEC_RS08975	2.03	7.6581	63	4.42022	1.68445
		SESEC_RS08980	1.86	12.7181	1	-3.35373	2.02923
		SESEC_RS08985	0.81	5.91024	1	-2.78418	1.19552
		SESEC_RS08990	3.25	39.7055	2	-4.01657	2.69105
		SESEC_RS08995	10.56	75.6753	5	-3.81497	15.2305
		SESEC_RS09005	1.77	10.8669	1	-3.25727	2.10432
		SESEC_RS09010	10.7	58.9713	38	-0.503343	5.05189
		SESEC_RS09015	1.33	2.83471	1	-0.419913	1.01833
		SESEC_RS09025	3.51	21.0802	1	-3.91745	2.82548
		SESEC_RS09030	5.34	48.6179	4	-3.28678	10.1767
		SESEC_RS09035	0.35	3.15828	1	-2.67078	1
		SESEC_RS09040	9.16	42.534	825	4.51831	1.98853
		SESEC_RS09045	3.4	157.968	11	-3.80547	1.36957
		SESEC_RS09050	0.33	2.70797	1	-2.5415	1.02128
		SESEC_RS09055	9.56	22.7546	2636	7.62995	2.41587
		SESEC_RS09060	0.18	1.94072	1	-2.5415	1
		SESEC_RS09065	1.88	7.71147	1	-1.56771	1.34892
		SESEC_RS09070	1.75	8.14841	1	-1.54647	1
		SESEC_RS09075	2.29	24.2589	1	-4.26756	3.45606
		SESEC_RS09080	1.4	2.84807	2	0.523173	1.0283
		SESEC_RS09085	0.06	1.26021	1	-2.41597	1
		SESEC_RS09095	8.16	117.943	7	-4.00851	8.69377
		SESEC_RS09100	14.78	866.264	310	-1.47185	2.61091
		SESEC_RS09105	0.25	2.24429	1	-2.50523	1
		SESEC_RS09110	18.31	299.179	424	0.527437	28.062
		SESEC_RS09115	4.76	22.6779	2	-2.33437	2.50883
		SESEC_RS09120	4.76	15.9336	4	-1.2541	1.64486
		SESEC_RS09125	6.42	54.1682	4	-3.60422	2.92998
		SESEC_RS09135	4.43	3.66869	9	2.43509	5.08654
		SESEC_RS09140	0.17	1.74725	1	-2.46177	1.04348
		SESEC_RS09145	5.88	38.6382	9	-1.89754	3.3953
		SESEC_RS09150	1.69	6.87422	1	-1.33288	1.28244
		SESEC_RS09190	13.68	860.393	77771	6.50972	1.85894
		SESEC_RS09195	2.82	11.5974	1	-2.55387	1.8126
		SESEC_RS09200	7.94	754.992	9	-6.38067	1.71959
		SESEC_RS09205	17.98	407.515	19	-4.4063	145.096
		SESEC_RS09210	14.3	417.602	11	-5.22575	32.5469
		SESEC_RS09215	3.43	9.23587	4	-0.139913	1.34348
		SESEC_RS09220	5.51	147.668	9	-3.97547	7.46381
		SESEC_RS09225	4.73	15.8668	12	0.855129	1.65173
		SESEC_RS09230	3.36	18.8688	8	-0.300098	1.59128
		SESEC_RS09245	5.5	200.822	2	-6.61282	10.1172
		SESEC_RS09250	1.77	21.207	4	-1.6283	1.9084
		SESEC_RS09255	0.66	5.54666	1	-2.77364	1.03279
		SESEC_RS09260	2.49	8.87893	3	-0.25187	1.45651
		SESEC_RS09265	0.51	3.73869	1	-2.6967	1.17929
		SESEC_RS09270	0.21	1.92072	1	-2.45249	1.03448
		SESEC_RS09275	2.14	16.574	1	-3.54211	2.29317
		SESEC_RS09280	13.77	641.319	433	-0.554777	12.5467
		SESEC_RS09285	11.29	41.0931	162	2.24081	1.89635
		SESEC_RS09290	0.15	1.70388	1	-2.46488	1
		SESEC_RS09300	2.03	1.1301	6	2.54936	2.83019
		SESEC_RS09305	0	1	1	N/A	N/A
		SESEC_RS09310	11.6	260.488	14	-4.18516	7.35048
		SESEC_RS09315	13.06	563.776	26	-4.42316	6.25887
		SESEC_RS09320	5.07	14.596	6	-0.0866152	2.01658
		SESEC_RS09325	6.42	12.0744	13	1.42492	4.05499
		SESEC_RS09330	3.78	19.5726	2	-2.28731	3.05836
		SESEC_RS09335	0.49	3.82879	1	-2.62011	1.01408
		SESEC_RS09340	2.58	4.62268	11	2.57906	1.77635
		SESEC_RS09345	11.11	207.867	12	-4.0723	28.186
		SESEC_RS09350	35.21	975.668	34	-4.83586	20972.2
		SESEC_RS09365	0.19	1.87735	1	-2.45444	1
		SESEC_RS09370	9.13	50.1122	10	-1.99979	1.96642
		SESEC_RS09375	0.92	9.54271	1	-3.05189	1.05809
		SESEC_RS09380	2.48	17.2444	1	-2.89905	1.41386
		SESEC_RS09385	1.61	4.34247	1	-0.793793	1.06675
		SESEC_RS09390	7.02	1.08674	10	3.29829	1293.47
		SESEC_RS09395	3.38	4.109	6	1.76354	2.98522
		SESEC_RS09400	2.2	2.55787	5	1.89717	1.86916
		SESEC_RS09405	5.15	8.09505	12	2.03915	2.46038
		SESEC_RS09410	1	1	1	0	1
		SESEC_RS09415	2	1.1301	4	1.96439	2.83019
		SESEC_RS09420	3.59	30.9532	2	-3.57171	6.46459
		SESEC_RS09425	5.49	41.4667	2	-4.20885	24.9886
		SESEC_RS09430	4.78	27.441	2	-3.1968	2.45494
		SESEC_RS09435	5.41	349.825	13	-4.72242	2.09538
		SESEC_RS09445	6.26	63.0272	41	-0.475622	1.54756
		SESEC_RS09450	3.6	6.75749	10	1.98152	2.10238
		SESEC_RS09455	11.97	75.7287	13	-2.41676	2.3417
		SESEC_RS09460	97.31	2759.69	735943	8.06168	7.63001e+27
		SESEC_RS09465	49.03	460725	78876	-2.54623	7.9006
		SESEC_RS09470	9.84	891.72	6259	2.82121	7.46678
		SESEC_RS09475	5.21	30.3662	3290	7.13235	1.64021
		SESEC_RS09480	14.92	1076.05	826	-0.374875	1.56218
		SESEC_RS09485	7.31	1734.82	33	-5.7127	1.95893
		SESEC_RS09490	16.32	253.55	2	-6.94792	57687.4
		SESEC_RS09495	5.8	36.7703	48	0.687326	2.19621
		SESEC_RS09500	10.95	73.8608	14	-2.30843	19.5001
		SESEC_RS09505	4.62	41.4667	4	-3.08138	6.59586
		SESEC_RS09510	10.8	149.803	11	-3.71077	5.2012
		SESEC_RS09515	0.95	5.63677	1	-2.67818	1.24788
		SESEC_RS09520	1.39	3.32512	1	-0.671709	1.03377
		SESEC_RS09525	2.45	10.6434	4	-0.11874	1.48767
		SESEC_RS09530	22.61	336.483	15	-4.46099	2.22935e+06
		SESEC_RS09535	7.9	74.608	1159	4.07544	1.553
		SESEC_RS09540	16.98	299.019	17	-4.1049	10307
		SESEC_RS09555	7.02	38.4781	5	-2.65083	4.74151
		SESEC_RS09560	0.31	2.88807	1	-2.66941	1.02273
		SESEC_RS09565	5.62	13.4753	8	0.385115	1.82725
		SESEC_RS09570	4.6	6931.39	1466	-2.24014	1.86137
		SESEC_RS09580	2.93	11.1905	4	-0.408566	1.81467
		SESEC_RS09585	3.54	59.1314	1	-5.73443	10.49
		SESEC_RS09590	2.09	145.267	818	2.55078	1.40187
		SESEC_RS09595	2.33	87.2028	2	-5.35602	3.80504
		SESEC_RS09600	0.9	5.27982	1	-2.69512	1.29986
		SESEC_RS09605	3.14	62.5469	4	-3.8431	1.10759
		SESEC_RS09610	2.43	214.858	1	-7.7036	3.82932
		SESEC_RS09615	4.88	21.7206	4	-2.16836	2.46165
		SESEC_RS09620	4.04	23.1182	15	0.0405691	1.95749
		SESEC_RS09625	1.58	13.4953	1	-2.45137	1.42045
		SESEC_RS09630	0.07	1.30357	1	-2.41597	1
		SESEC_RS09635	5.63	599.959	17	-5.13185	1.93392
		SESEC_RS09640	13.71	103.533	34	-1.53815	30.2971
		SESEC_RS09645	0.44	3.07491	1	-2.56236	1.10358
		SESEC_RS09650	7.02	64.5215	7	-3.04918	2.46526
		SESEC_RS09655	13.51	100.545	17	-2.4846	48.5856
		SESEC_RS09660	16.23	309.266	17	-4.1614	2768.02
		SESEC_RS09665	15.67	43.6547	51	0.37976	2.01768
		SESEC_RS09670	5.86	34.7423	3	-3.27395	4.99194
		SESEC_RS09675	5.88	45.0423	4	-3.29184	12.8242
		SESEC_RS09680	7.14	103.8	11	-3.17007	3.30778
		SESEC_RS09685	5.91	75.5152	1	-6.1315	78.6125
		SESEC_RS09690	14.7	171.47	5	-5.05492	1491.88
		SESEC_RS09695	12.22	383.713	4	-6.55795	26905.8
		SESEC_RS09700	15.03	232.896	1	-7.82761	217619
		SESEC_RS09705	17.44	353.881	4	-6.44322	481741
		SESEC_RS09710	28.28	1204.61	23	-5.70431	15557.8
		SESEC_RS09715	3.67	4.75278	6	1.63922	2.77048
		SESEC_RS09720	2.33	8.75883	1	-1.66577	1.39257
		SESEC_RS09725	7.33	14.0323	10	0.470269	2.6882
		SESEC_RS09730	3.51	22.3077	4	-2.17094	1.20927
		SESEC_RS09740	2.19	9.46934	2	-1.07898	1.23762
		SESEC_RS09745	3.79	33.2047	4	-2.46053	5.77779
		SESEC_RS09750	6.09	9.58608	13	1.66204	3.39474
		SESEC_RS09755	5.28	187.16	5	-5.1789	1.33644
		SESEC_RS09760	3.6	9.1024	4	0.193303	1.8862
		SESEC_RS09765	14.5	142.919	8	-4.10426	1595.51
		SESEC_RS09770	14.75	145.534	12	-3.54297	3352.12
		SESEC_RS09775	2.5	117.996	1	-6.82443	1.91974
		SESEC_RS09780	2.81	6.60402	5	1.14805	1.5191
		SESEC_RS09785	1.03	6.57402	1	-2.89359	1.45037
		SESEC_RS09790	4.2	112.286	7570	6.15456	2.04478
		SESEC_RS09795	3.45	29.7258	1	-4.58342	6.61891
		SESEC_RS09800	4.57	31.3802	12	-1.02234	1.47642
		SESEC_RS09805	4.43	177.874	3	-5.85023	2.0744
		SESEC_RS09810	4.01	18.0783	4	-1.21226	2.15864
		SESEC_RS09815	25.4	643.774	212	-1.59241	17.0765
		SESEC_RS09820	3.02	1.39031	7	2.69778	7.00701
		SESEC_RS09825	2.54	10.5033	4	-0.0328078	1.64752
		SESEC_RS09830	0.66	4.60268	1	-2.68934	1.13514
		SESEC_RS09835	2.03	1.17347	3	1.53729	2.77778
		SESEC_RS09840	0.08	1.34694	1	-2.41597	1
		SESEC_RS09850	5.16	1818.88	4	-8.82504	78.3105
		SESEC_RS09855	1.09	1.58378	2	0.861936	1.00671
		SESEC_RS09860	3.18	27.1408	5	-1.42053	2.46595
		SESEC_RS09865	1.41	8.22515	1	-2.99309	1.70475
		SESEC_RS09870	1.35	8.28852	1	-3.05	1.6693
		SESEC_RS09875	0	1	1	N/A	N/A
		SESEC_RS09880	9.22	41.947	6	-2.55913	5.60695
		SESEC_RS09885	11.05	66.1225	9	-2.7616	6.01352
		SESEC_RS09890	13.54	54.8086	1892	5.27974	3.48233
		SESEC_RS09895	1.33	3.59196	2	0.31893	1.05559
		SESEC_RS09900	3.39	3.72206	5	1.58484	2.82866
		SESEC_RS09905	1.01	1.04337	3	1.57319	1
		SESEC_RS09910	5.09	17.5546	3	-1.54981	1.45242
		SESEC_RS09915	6.08	54.435	6	-2.89961	8.91425
		SESEC_RS09920	11.31	33.675	15	-0.736462	2.06901
		SESEC_RS09925	10.42	121.572	76	-0.616031	1.48595
		SESEC_RS09930	2.13	1.80062	2	0.795945	2.27273
		SESEC_RS09935	2.02	1.08674	2	0.97636	2.88462
		SESEC_RS09940	7.97	223.13	4	-5.75673	59.5074
		SESEC_RS09945	1	9.06903	1	-1.72364	1
		SESEC_RS09950	3	20.6833	6	-0.842442	1.69205
		SESEC_RS09955	12.92	182.624	33	-2.42305	41.487
		SESEC_RS09960	9.11	41.7335	15	-1.23692	2.22695
		SESEC_RS09965	7.44	40.6128	6	-2.55368	3.08891
		SESEC_RS09970	2.98	22.9047	2	-2.91781	1.98563
		SESEC_RS09975	5.49	68.2572	4	-3.98154	16.8691
		SESEC_RS09980	1.16	20.203	1	-3.94382	1.1502
		SESEC_RS09985	1.06	15.5366	7	-0.0378402	1.00671
		SESEC_RS09990	12.56	50.3791	16	-1.51026	2.01702
		SESEC_RS09995	5.64	55.8759	1	-5.67082	25.2908
		SESEC_RS10000	5	1	11	3.45943	126
		SESEC_RS10005	1.44	14.4359	1	-3.43321	1.59261
		SESEC_RS10020	14.73	945.088	10	-6.55434	304108
		SESEC_RS10025	2.95	54.3283	7	-2.76629	1.83486
		SESEC_RS10030	1.35	9.3325	1	-3.18192	1.76651
		SESEC_RS10035	11.33	81.1188	166	1.11969	2.82412
		SESEC_RS10040	0.39	3.04154	1	-2.59342	1.05882
		SESEC_RS10045	0.04	1.17347	1	-2.41597	1
		SESEC_RS10050	1	1	4	2	1
		SESEC_RS10055	1	1	1	0	1
		SESEC_RS10060	0	1	1	N/A	N/A
		SESEC_RS10065	24.58	7735	41	-7.55867	2.44377
		SESEC_RS10070	1.27	2.25429	2	0.680277	1.01833
		SESEC_RS10075	4.04	53.3143	10	-2.27623	2.72864
		SESEC_RS10080	0.1	1.43368	1	-2.41597	1
		SESEC_RS10085	3.62	14.7795	2	-1.86452	1.88278
		SESEC_RS10090	4.82	48.0843	69	0.748708	1.95113
		SESEC_RS10095	11.6	227.613	9	-4.63021	114.704
		SESEC_RS10100	11.57	92.3794	21	-2.06768	5.23915
		SESEC_RS10105	1.17	40.3026	2	-3.74748	1.12233
		SESEC_RS10110	2.42	3.15828	2	0.4969	1.84275
		SESEC_RS10115	2	1	2	1	3
		SESEC_RS10120	2.11	1.47704	4	1.86491	2.45902
		SESEC_RS10125	8.92	3990.35	20	-7.63845	2.67498
		SESEC_RS10130	3.17	9.42597	4	-0.0560916	1.31401
		SESEC_RS10135	2.13	6.99096	1	-1.29367	1.29104
		SESEC_RS10140	2.5	16.6373	1	-3.62614	3.13011
		SESEC_RS10145	1.26	2.42777	5	1.94246	1
		SESEC_RS10150	10.21	91.5789	12	-2.83574	1.59091
		SESEC_RS10160	1.57	14.4893	1	-3.48636	1.70792
		SESEC_RS10165	1.37	2.79471	3	1.10845	1.01833
		SESEC_RS10170	2.25	36.9304	9	-1.72207	1.0597
		SESEC_RS10175	1.05	1.21684	1	-0.0598423	1
		SESEC_RS10180	11.89	153.592	8	-4.2118	107.905
		SESEC_RS10185	30.96	728.629	32	-4.49985	1.78951e+06
		SESEC_RS10190	9.22	92.326	13	-2.74178	9.15887
		SESEC_RS10215	26.27	425.02	13	-5.01669	1.07247e+07
		SESEC_RS10220	6.86	67.8837	6	-3.39512	14.2407
		SESEC_RS10245	4	11.2838	335	6.23173	1.8254
		SESEC_RS10270	0.07	1.30357	1	-2.41597	1
		SESEC_RS10275	5.76	18.8588	5	-1.11274	1.98874
		SESEC_RS10280	0	1	1	N/A	N/A
		SESEC_RS10285	0	1	1	N/A	N/A
		SESEC_RS10290	0.03	1.18347	1	-2.679	1
		SESEC_RS10295	2.34	46.6967	4	-3.33368	3.56315
		SESEC_RS10305	57.5	2096.71	60	-5.12316	1506037102180556
		SESEC_RS10310	4.81	59.3448	1	-5.76413	31.5757
		SESEC_RS10315	5.72	395.828	1	-8.60222	120.091
		SESEC_RS10320	3.33	353.08	1	-8.4399	8.6423
		SESEC_RS10325	1.01	1.04337	2	0.988228	1
		SESEC_RS10345	1.75	16.2871	1	-3.58094	1.81445
		SESEC_RS10355	0.33	2.6946	1	-2.64841	1.13514
		SESEC_RS10370	5.26	61.3194	3	-4.21616	15.751
		SESEC_RS10375	0.62	4.2891	1	-2.6935	1.16202
		SESEC_RS10385	0.02	1.08674	1	-2.41597	1
		SESEC_RS10395	4.91	307.825	1	-8.24825	16.3366
		SESEC_RS10400	2.96	133.633	2	-5.9834	6.42398
		SESEC_RS10410	1.42	42.4273	1	-5.19489	1.38889
		SESEC_RS10430	4.62	33.3014	3	-3.22299	2.43431
		SESEC_RS10435	3.51	33.9952	1	-4.57396	5.9918
		SESEC_RS10440	0	1	1	N/A	N/A
		SESEC_RS10445	10.35	329.492	9	-5.16849	1647.19
		SESEC_RS10455	3.71	146.121	15	-3.23486	1.45148
		SESEC_RS10460	0.05	1.27021	1	-2.56797	1
		SESEC_RS10475	3.49	6786.34	19	-8.4795	5.91691
		SESEC_RS10480	0.49	3.81206	1	-2.81872	1.20619
		SESEC_RS10485	1.77	5.86687	1	-1.12686	1.1692
		SESEC_RS10495	1.37	3.42849	2	0.407944	1.06082
		SESEC_RS10500	0.16	1.74725	1	-2.46177	1
		SESEC_RS10515	0	1	1	N/A	N/A
		SESEC_RS10520	7.27	227.506	2	-6.79514	112.209

## Sheet: RNA seq diff exp
		Table S1. FACS-based Tn-seq analysis & differentially expressed genes from RNA-seq analysis of SEZ ATCC 35246 WT vs ΔsezV strains
		Genes are sorted by log2FoldChange (high to low)
		locus tag	baseMean	log2FoldChange	lfcSE	stat	pvalue	padj	Gene description	Old locus tag (from CP002904.1)
		SESEC_RS09465	31342.3	9.75689	0.868533	11.2338	2.78389e-29	5.27269e-27	YSIRK-targeted surface antigen transcriptional regulator	SeseC_02416
		SESEC_RS09460	220490	7.59937	0.227742	33.3683	3.9589e-244	2.49938e-241	YSIRK-type signal peptide-containing protein	SeseC_02415
		SESEC_RS06250	48564.7	2.10664	0.519025	4.05883	4.93195e-05	0.000287419	50S ribosomal protein L10	SeseC_01563
		SESEC_RS06245	42616.9	1.97196	0.353633	5.57628	2.4571e-08	3.30053e-07	50S ribosomal protein L7/L12	SeseC_01562
		SESEC_RS08250	5270.54	1.86322	0.168982	11.0262	2.85711e-28	4.50946e-26	hypothetical protein	SeseC_02122
		SESEC_RS05875	21797.9	1.80539	0.174296	10.3582	3.84321e-25	4.54941e-23	TVP38/TMEM64 family protein	SeseC_01470
		SESEC_RS05880	28426.2	1.75748	0.179953	9.7663	1.57077e-22	1.35229e-20	ABC transporter permease	SeseC_01472
		SESEC_RS08245	11854.4	1.73882	0.156239	11.1292	9.04106e-29	1.55671e-26	transporter substrate-binding domain-containing protein	SeseC_02121
		SESEC_RS05885	11902.1	1.60605	0.15481	10.3743	3.24461e-25	4.09686e-23	ABC transporter ATP-binding protein	SeseC_01473
		SESEC_RS01435	14758.1	1.54884	0.166448	9.30525	1.3368e-20	9.73807e-19	5'-nucleotidase%2C lipoprotein e(P4) family	SeseC_00325
		SESEC_RS03220	5264.05	1.48799	0.212578	6.99974	2.56429e-12	6.3075e-11	DNA/RNA non-specific endonuclease	SeseC_00808
		SESEC_RS05890	19138.1	1.48101	0.129344	11.4501	2.34769e-30	5.55815e-28	efflux RND transporter periplasmic adaptor subunit	SeseC_01474
		SESEC_RS08300	46185.6	1.45974	0.215564	6.7717	1.27281e-11	2.70866e-10	hypothetical protein	SeseC_02136
		SESEC_RS05710	10363.4	1.42327	0.270194	5.26756	1.38245e-07	1.54022e-06	ABC transporter ATP-binding protein	SeseC_01428
		SESEC_RS05865	1380.7	1.41352	0.335054	4.21878	2.45631e-05	0.000159775	KH domain-containing protein	SeseC_01466
		SESEC_RS09445	4244.4	1.4026	0.212604	6.59722	4.18948e-11	8.53213e-10	streptokinase	SeseC_02411
		SESEC_RS08305	11005.3	1.35112	0.215782	6.2615	3.81292e-10	6.93086e-09	ABC transporter ATP-binding protein	SeseC_02137
		SESEC_RS00610	64086.4	1.34811	0.294373	4.57959	4.65879e-06	3.57237e-05	tyrosine--tRNA ligase	SeseC_00101
		SESEC_RS04250	33338.9	1.34197	0.269865	4.97272	6.60198e-07	6.22097e-06	F0F1 ATP synthase subunit epsilon	SeseC_01070
		SESEC_RS07115	869.118	1.31382	0.194872	6.74199	1.56232e-11	3.28782e-10	multidrug ABC transporter permease	SeseC_01805
		SESEC_RS05715	8703.73	1.3138	0.254584	5.16057	2.46202e-07	2.6197e-06	ABC transporter ATP-binding protein	SeseC_01429
		SESEC_RS08910	69117.4	1.30967	0.26087	5.02039	5.15665e-07	4.96691e-06	SPFH domain-containing protein	SeseC_02279
		SESEC_RS07110	1587.77	1.23342	0.169665	7.26972	3.60244e-13	1.03379e-11	multidrug ABC transporter permease	SeseC_01803
		SESEC_RS07945	256.554	1.2309	0.292254	4.21174	2.53415e-05	0.000162151	bacteriocin immunity protein	SeseC_02048
		SESEC_RS00925	10401	1.20998	0.177437	6.81923	9.15305e-12	2.0158e-10	hypothetical protein	0
		SESEC_RS07950	160.352	1.18529	0.30312	3.91031	9.21771e-05	0.000500239	bacteriocin	0
		SESEC_RS00435	47779.3	1.18006	0.285006	4.14047	3.4659e-05	0.000211755	preprotein translocase subunit SecY	SeseC_00080
		SESEC_RS04165	37557.6	1.15704	0.181391	6.37868	1.78618e-10	3.34954e-09	LPXTG cell wall anchor domain-containing protein	SeseC_01049
		SESEC_RS08310	2040.57	1.15665	0.207145	5.58378	2.35349e-08	3.18394e-07	bacteriocin immunity protein	SeseC_02138
		SESEC_RS01840	101086	1.14585	0.265242	4.32001	1.56022e-05	0.000107068	CHAP domain-containing protein	SeseC_00436
		SESEC_RS10325	302.73	1.14519	0.177939	6.43586	1.22776e-10	2.32539e-09	hypothetical protein	SeseC_00219
		SESEC_RS07770	2296.67	1.13391	0.204025	5.55773	2.7331e-08	3.59479e-07	hypothetical protein	SeseC_01997
		SESEC_RS04705	52207.3	1.12997	0.2273	4.97127	6.65143e-07	6.23654e-06	GlsB/YeaQ/YmgE family stress response membrane protein	SeseC_01181
		SESEC_RS00420	19934.6	1.11687	0.289799	3.85396	0.000116225	0.000607305	30S ribosomal protein S5	SeseC_00077
		SESEC_RS07120	1000.54	1.11221	0.148307	7.49938	6.41203e-14	2.16864e-12	ATP-binding cassette domain-containing protein	SeseC_01806
		SESEC_RS05870	2032.74	1.10205	0.149193	7.38676	1.50452e-13	4.6714e-12	30S ribosomal protein S16	SeseC_01467
		SESEC_RS04245	130770	1.10084	0.228718	4.8131	1.48608e-06	1.29112e-05	F0F1 ATP synthase subunit beta	SeseC_01069
		SESEC_RS04615	2621.57	1.09974	0.147736	7.44397	9.77006e-14	3.2464e-12	hypothetical protein	SeseC_01160
		SESEC_RS00425	5773.03	1.08947	0.285683	3.81355	0.000136983	0.000703103	50S ribosomal protein L30	SeseC_00078
		SESEC_RS00410	18784.5	1.08285	0.29238	3.70357	0.000212588	0.0010066	50S ribosomal protein L6	SeseC_00075
		SESEC_RS04730	121900	1.08216	0.218261	4.9581	7.11856e-07	6.57788e-06	Asp23/Gls24 family envelope stress response protein	SeseC_01188
		SESEC_RS04720	110807	1.06032	0.220582	4.80692	1.53275e-06	1.32558e-05	Asp23/Gls24 family envelope stress response protein	SeseC_01184
		SESEC_RS04725	39151.7	1.04899	0.223084	4.70224	2.57328e-06	2.10987e-05	CsbD family protein	SeseC_01185
		SESEC_RS00430	14715.6	1.04095	0.290745	3.58029	0.00034321	0.00151525	50S ribosomal protein L15	SeseC_00079
		SESEC_RS02365	24024.6	1.03054	0.244357	4.21737	2.47171e-05	0.000159775	N-acetylglucosamine-6-phosphate deacetylase	SeseC_00575
		SESEC_RS03760	110.544	1.03048	0.229227	4.49545	6.9422e-06	5.11616e-05	helix-turn-helix transcriptional regulator	SeseC_00943
		SESEC_RS03115	3362.06	1.02347	0.138038	7.41442	1.2216e-13	3.92155e-12	potassium transporter Kup	SeseC_00782
		SESEC_RS04710	85479.4	1.01912	0.208786	4.88119	1.05447e-06	9.33257e-06	alkaline shock response membrane anchor protein AmaP	SeseC_01182
		SESEC_RS01030	857.645	1.0076	0.154538	6.52004	7.02904e-11	1.38677e-09	biotin transporter BioY	SeseC_00221
		SESEC_RS03225	12607.8	1.00478	0.124605	8.06372	7.40069e-16	3.33736e-14	peptidoglycan-N-acetylglucosamine deacetylase	SeseC_00810
		SESEC_RS02335	208243	-1.00955	0.180443	-5.59485	2.20814e-08	3.00879e-07	ribose ABC transporter permease	SeseC_00569
		SESEC_RS08875	63054.8	-1.02178	0.17501	-5.83844	5.26918e-09	7.9205e-08	Fe-S cluster assembly protein SufD	SeseC_02269
		SESEC_RS01595	7212.08	-1.02688	0.140737	-7.2964	2.95578e-13	8.74726e-12	Crp/Fnr family transcriptional regulator	SeseC_00369
		SESEC_RS03340	28208.2	-1.02834	0.155359	-6.6191	3.61384e-11	7.4398e-10	SDR family NAD(P)-dependent oxidoreductase	SeseC_00844
		SESEC_RS03445	41700.2	-1.03078	0.233814	-4.40854	1.04069e-05	7.49455e-05	hypothetical protein	0
		SESEC_RS07990	28828	-1.04653	0.105596	-9.91069	3.74058e-23	3.54233e-21	23S rRNA (uracil(1939)-C(5))-methyltransferase RlmD	SeseC_02060
		SESEC_RS01705	20419.8	-1.04666	0.131448	-7.96251	1.68587e-15	7.25691e-14	A/G-specific adenine glycosylase	SeseC_00400
		SESEC_RS02130	12128.5	-1.04668	0.119999	-8.72243	2.7229e-18	1.56278e-16	hypothetical protein	SeseC_00509
		SESEC_RS06130	175.078	-1.0476	0.198936	-5.26603	1.39409e-07	1.5441e-06	hypothetical protein	SeseC_01528
		SESEC_RS02280	3669.09	-1.0479	0.165795	-6.32044	2.60816e-10	4.84299e-09	sugar phosphotransferase system (PTS)%2C lactose-specific IICB component	SeseC_00555
		SESEC_RS02620	242.736	-1.04799	0.216937	-4.83083	1.35967e-06	1.19223e-05	TIGR04197 family type VII secretion effector	SeseC_00650
		SESEC_RS06125	263.603	-1.05364	0.235631	-4.47154	7.76586e-06	5.67897e-05	hypothetical protein	SeseC_01527
		SESEC_RS02525	597.906	-1.05567	0.139997	-7.54062	4.67754e-14	1.64627e-12	helix-turn-helix transcriptional regulator	SeseC_00624
		SESEC_RS02595	163.536	-1.06733	0.271394	-3.93275	8.39791e-05	0.000459701	type VII secretion protein	0
		SESEC_RS05480	1517.51	-1.07222	0.153796	-6.97168	3.13182e-12	7.6047e-11	hypothetical protein	SeseC_01366
		SESEC_RS02340	466559	-1.07962	0.188087	-5.74001	9.46734e-09	1.36879e-07	D-ribose ABC transporter substrate-binding protein	SeseC_00570
		SESEC_RS06505	15732.3	-1.08001	0.122153	-8.84146	9.4478e-19	6.17039e-17	sugar ABC transporter permease	SeseC_01630
		SESEC_RS00990	56974	-1.08299	0.165464	-6.54515	5.94356e-11	1.19756e-09	peroxide-responsive transcriptional repressor PerR	SeseC_00204
		SESEC_RS02320	161870	-1.08575	0.204501	-5.30929	1.10054e-07	1.27099e-06	ribokinase	SeseC_00566
		SESEC_RS07290	14917.9	-1.08721	0.13816	-7.86918	3.5698e-15	1.43855e-13	ROK family transcriptional regulator	SeseC_01859
		SESEC_RS02285	3931.48	-1.09172	0.169122	-6.45524	1.08045e-10	2.08814e-09	6-phospho-beta-galactosidase	SeseC_00556
		SESEC_RS00985	53245.7	-1.11215	0.186569	-5.96106	2.5061e-09	4.05688e-08	CoA-binding protein	SeseC_00203
		SESEC_RS02615	303.527	-1.11704	0.19838	-5.63082	1.7935e-08	2.49772e-07	DUF5082 domain-containing protein	SeseC_00649
		SESEC_RS06485	184531	-1.11998	0.101822	-10.9994	3.84756e-28	5.6056e-26	sugar ABC transporter permease	SeseC_01624
		SESEC_RS03410	171.923	-1.12307	0.224881	-4.99407	5.91203e-07	5.5987e-06	hypothetical protein	0
		SESEC_RS01810	90712.5	-1.1449	0.166297	-6.88466	5.7926e-12	1.3714e-10	endo-beta-N-acetylglucosaminidase	SeseC_00429
		SESEC_RS06135	554.656	-1.14654	0.225137	-5.09265	3.53097e-07	3.65445e-06	hypothetical protein	SeseC_01529
		SESEC_RS02600	775.118	-1.15081	0.188488	-6.1055	1.0248e-09	1.74862e-08	type VII secretion protein EssB	SeseC_00646
		SESEC_RS01110	514415	-1.15174	0.158204	-7.28011	3.3354e-13	9.71885e-12	LPXTG cell wall anchor domain-containing protein	SeseC_00246
		SESEC_RS08000	3876.9	-1.15682	0.114126	-10.1364	3.81008e-24	4.00905e-22	recombination regulator RecX	SeseC_02062
		SESEC_RS02275	275.869	-1.17825	0.20095	-5.86338	4.53526e-09	6.92724e-08	PTS lactose/cellobiose transporter subunit IIA	SeseC_00554
		SESEC_RS06500	13641.4	-1.2072	0.12865	-9.38353	6.37977e-21	4.83332e-19	sugar ABC transporter permease	SeseC_01627
		SESEC_RS06495	13672.7	-1.23681	0.159001	-7.77866	7.32949e-15	2.8921e-13	maltodextrose utilization protein MalA	SeseC_01626
		SESEC_RS03440	29484.3	-1.24428	0.210131	-5.92146	3.19099e-09	5.03644e-08	hypothetical protein	0
		SESEC_RS00735	28108.3	-1.24524	0.245031	-5.082	3.73491e-07	3.80501e-06	transketolase	SeseC_00135
		SESEC_RS02255	506.051	-1.25123	0.202526	-6.17812	6.48708e-10	1.14827e-08	galactose-6-phosphate isomerase subunit LacB	SeseC_00549
		SESEC_RS00830	6539.03	-1.26184	0.18538	-6.80677	9.98114e-12	2.17291e-10	8-oxo-dGTP diphosphatase	SeseC_00157
		SESEC_RS00740	34979	-1.30131	0.272343	-4.77822	1.76854e-06	1.50207e-05	hypothetical protein	SeseC_00137
		SESEC_RS02585	1965.52	-1.31477	0.192696	-6.82302	8.91434e-12	2.00363e-10	type VII secretion protein EsaA	SeseC_00641
		SESEC_RS05625	26173.1	-1.31913	0.130286	-10.1249	4.28302e-24	4.2695e-22	DNA/RNA non-specific endonuclease	SeseC_01403
		SESEC_RS00980	255476	-1.33553	0.183794	-7.26646	3.69027e-13	1.04319e-11	DNA polymerase I	SeseC_00200
		SESEC_RS02235	572.295	-1.3383	0.187035	-7.15536	8.34525e-13	2.29071e-11	DUF3137 domain-containing protein	SeseC_00543
		SESEC_RS08870	109226	-1.36737	0.194148	-7.04291	1.8826e-12	4.85456e-11	cysteine desulfurase	SeseC_02268
		SESEC_RS01815	2359.64	-1.37367	0.22754	-6.03706	1.56946e-09	2.6075e-08	ROK family protein	SeseC_00430
		SESEC_RS08865	46506.5	-1.41319	0.265017	-5.33245	9.68991e-08	1.13288e-06	SUF system NifU family Fe-S cluster assembly protein	SeseC_02267
		SESEC_RS06490	228833	-1.46055	0.134711	-10.8421	2.17305e-27	2.93983e-25	sugar ABC transporter permease	SeseC_01625
		SESEC_RS03265	3166.88	-1.46654	0.167303	-8.76581	1.85443e-18	1.09759e-16	bifunctional biotin--[acetyl-CoA-carboxylase] synthetase/biotin operon repressor	SeseC_00820
		SESEC_RS09480	109090	-1.50019	0.161404	-9.29463	1.47715e-20	1.0362e-18	PTS glucose/maltose transporter subunit IIBCA	SeseC_02421
		SESEC_RS02610	198.185	-1.514	0.200547	-7.54938	4.37346e-14	1.62418e-12	DUF4176 domain-containing protein	SeseC_00648
		SESEC_RS03260	1655.16	-1.5175	0.184755	-8.21357	2.14714e-16	1.04274e-14	DUF3272 family protein	SeseC_00819
		SESEC_RS03740	1692.15	-1.57646	0.18772	-8.39792	4.54447e-17	2.32628e-15	hypothetical protein	0
		SESEC_RS01700	1199.46	-1.65621	0.207524	-7.98084	1.4534e-15	6.40173e-14	hypothetical protein	0
		SESEC_RS02505	16979.1	-1.66237	0.126669	-13.1238	2.40717e-39	9.11834e-37	YSIRK signal domain/LPXTG anchor domain surface protein	SeseC_00619
		SESEC_RS02590	382.792	-1.6744	0.192095	-8.71653	2.86866e-18	1.59801e-16	hypothetical protein	SeseC_00642
		SESEC_RS02240	754.26	-1.67977	0.178205	-9.42609	4.25665e-21	3.3592e-19	LemA family protein	SeseC_00544
		SESEC_RS04385	1258.19	-1.68758	0.200636	-8.41114	4.06033e-17	2.13619e-15	hypothetical protein	SeseC_01105
		SESEC_RS00995	74459.3	-1.71724	0.210769	-8.1475	3.71537e-16	1.75923e-14	cell surface-anchored sugar-binding protein	SeseC_00205
		SESEC_RS04375	294.763	-1.78	0.243737	-7.30295	2.81519e-13	8.46345e-12	DUF4956 domain-containing protein	SeseC_01102
		SESEC_RS00840	2144.59	-1.8751	0.182226	-10.29	7.81645e-25	8.70844e-23	circular bacteriocin%2C circularin A/uberolysin family	SeseC_00161
		SESEC_RS04380	729.952	-2.0025	0.227504	-8.80201	1.34388e-18	8.21067e-17	hypothetical protein	SeseC_01104
		SESEC_RS01000	17249.8	-2.07198	0.161622	-12.8199	1.26784e-37	3.43043e-35	YSIRK-type signal peptide-containing protein	SeseC_00206
		SESEC_RS04370	265.957	-2.07213	0.238632	-8.68337	3.84208e-18	2.07911e-16	polyphosphate polymerase domain-containing protein	SeseC_01101
		SESEC_RS04360	123.665	-2.08315	0.294599	-7.07115	1.53658e-12	4.04205e-11	RNA polymerase sigma factor	SeseC_01099
		SESEC_RS04365	237.845	-2.23414	0.283361	-7.88443	3.15974e-15	1.30099e-13	membrane protein	SeseC_01100
		SESEC_RS02260	2141.16	-2.24151	0.318312	-7.04187	1.89671e-12	4.85456e-11	tagatose-6-phosphate kinase	SeseC_00550
		SESEC_RS04305	360.035	-2.30327	0.178237	-12.9225	3.36069e-38	1.06086e-35	TetR/AcrR family transcriptional regulator	SeseC_01087
		SESEC_RS02265	8107.83	-2.4717	0.305264	-8.09694	5.63599e-16	2.60355e-14	tagatose-bisphosphate aldolase	SeseC_00551
		SESEC_RS02580	397.551	-2.86619	0.252502	-11.3511	7.31979e-30	1.54041e-27	WXG100 family type VII secretion target	SeseC_00640
		SESEC_RS04320	3687.27	-5.51934	0.164831	-33.4848	8.01817e-246	7.5932e-243	class C sortase	SeseC_01090
		SESEC_RS04310	11481.2	-5.9192	0.217636	-27.1977	6.9084e-163	3.27113e-160	Cna B-type domain-containing protein	SeseC_01088
		SESEC_RS04315	18821.9	-6.22032	0.152229	-40.8617	0	0	isopeptide-forming domain-containing fimbrial protein	SeseC_01089

## Sheet: legend
	Table S1. FACS-based Tn-seq analysis & differentially expressed genes from RNA-seq analysis of SEZ ATCC 35246 WT vs ΔsezV strains
	Tn-seq (sheets: screen A, screen A hits, screen B, screen B hits)
	Column names
	locus	locus tag
	avg_informative_TA_sites	average number of TA sites (i.e. Tn insertion sites) containing an insertion in the simulated input libraries
	avg_controlsims_reads	average number of reads per gene in the simulated input libraries
	sample_reads	number of reads per gene in the ouput library
	log2(fc)	log2 fold change of input and output reads
	inverse Pvalue	inverse of the Mann-Whitney U test p-value comparing the number of TA sites with an insertion in the input and output libraries
	RNA-seq (sheet: RNA seq diff exp)
	Contents of table
	Output from DESeq2, filtered for hits
	Thresholds (i.e. filters) for inclusion in this table of differentially regulated genes
	log2FoldChange <= -1 or >= 1
	AND
	padj <= 0.05
	Column names
	locus tag	Locus tag number of gene
	baseMean	mean expression level (reads)
	log2FoldChange	log 2 fold change (wt / gcsV)
	lfcSE	log 2 fold change standard error
	stat
	pvalue	p-value
	padj	adjusted p-value
	Gene description	Description of gene
	Old locus tag (from CP002904.1)	Locus tag number of gene in Genbank file, CP002904.1
