# Supplementary material for: A Conserved Streptococcal Virulence Regulator Controls the Expression of a Distinct Class of M-Like Proteins
Source: mBio. 2019 Oct 22;10(5):e02500-19. doi: 10.1128/mBio.02500-19 (PMC6805998; doi:10.1128/mBio.02500-19)
Supplement: TABLE S2 [file mBio.02500-19-st002.xlsx]

## Sheet: genomes
Table S2. Genomes containing szM and sezV
GAS
AWTJ01
CDGM01
CDGN01
CDGO01
CDGO01
CDGQ01
CDGS01
CDGS01
CDGV01
CDGV01
CDGW01
CDGX01
CDGX01
CDGY01
CDHA01
CDHB01
CDHB01
NC_003485.1
NZ_LS483391.1
NZ_LS483399.1
UHHV01
SEZ
AUXA02
CABY01
JATW01
JATX01
JATY01
JATZ01
JAUA01
JAUB01
JAUC01
JAUD01
JAUE01
JTJH01
LR134317.1
NC_011134.1
NC_012470.1
NC_017582.1
NZ_CP006770.1
NZ_LS483325.1
NZ_LS483328.1
NZ_LS483354.1
NZ_LS483368.1
NZ_LS483380.1
UHFI01
UHHT01
SEE
CP021972.1
CVWY01
CVXE01
CVXF01
CVXG01
CVXI01
CVXJ01
CVXK01
CVXM01
CVXO01
CVXQ01
CVXR01
CVXS01
CVXT01
CVXU01
CVXV01
CVXW01
CVXX01
CVXY01
CVXZ01
CVYA01
CVYB01
CVYC01
CVYD01
CVYE01
CVYF01
CVYG01
CVYH01
CVYI01
CVYJ01
CVYK01
CVYL01
CVYM01
CVYN01
CVYO01
CVYP01
CVYQ01
CVYR01
CVYS01
CVYT01
CVYU01
CVYV01
CVYW01
CVYX01
CVYY01
CVYZ01
CVZA01
CVZB01
CVZC01
CVZD01
CVZE01
CVZF01
CVZG01
CVZH01
CVZI01
CVZJ01
CVZK01
CVZL01
CVZM01
CVZN01
CVZO01
CVZP01
CVZQ01
CVZR01
CVZS01
CVZT01
CVZU01
CVZV01
CVZW01
CVZX01
CVZY01
CWAA01
CWAB01
CWAC01
CWAD01
CWAE01
CWAF01
CWAG01
CWAH01
CWAI01
CWAJ01
CWAK01
CWAL01
CWAM01
CWAN01
CWAO01
CWAP01
CWAQ01
CWAR01
CWAS01
CWAT01
CWAU01
CWAV01
CWAW01
CWAX01
CWAY01
CWAZ01
CWBA01
CWBB01
CWBC01
CWBD01
CWBE01
CWBF01
CWBG01
CWBH01
CWBI01
CWBJ01
CWBK01
CWBL01
CWBM01
CWBN01
CWBO01
CWBP01
CWBQ01
CWBR01
CWBS01
CWBT01
CWBU01
CWBV01
CWBW01
CWBX01
CWBY01
CWBZ01
CWCA01
CWCB01
CWCC01
CWCD01
CWCE01
CWCF01
CWCG01
CWCH01
CWCI01
CWCJ01
CWCK01
CWCL01
CWCM01
CWCN01
CWCO01
CWCP01
CWCQ01
CWCR01
CWCS01
CWCT01
CWCU01
CWCV01
CWCW01
CWCX01
CWCY01
CWCZ01
CWDA01
CWDB01
CWDC01
CWDD01
CWDE01
CWDF01
CWDG01
CWDH01
CWDI01
CWDJ01
CWDK01
CWDL01
CWDM01
CWDN01
CWDO01
CWDP01
CWDQ01
CWDR01
CWDS01
CWDT01
CWDU01
CWDV01
CWDW01
CWDX01
CWDY01
CWDZ01
CWEA01
CWEB01
CWEC01
CWED01
CWEE01
CWEF01
CWEG01
CWEH01
CWEI01
CWEJ01
CWEK01
CWEL01
CWEM01
CWEN01
CWEP01
CWEQ01
CWES01
CWEV01
CWEW01
CWEX01
CWEY01
CWEZ01
CWFA01
CWFB01
CWFC01
CWFD01
CWFE01
CWFF01
CWFG01
CWFI01
CWFJ01
CWFK01
CWFL01
CWFM01
CWFN01
CWFO01
CWFS01
CWFT01
CWFU01
CWFV01
CWFW01
CWFX01
CWFY01
CWFZ01
CWGA01
CWGB01
CWGC01
CWGD01
CWGE01
CWGF01
FM204883.1
LMTN01
LMTX01
LMTY01
LR134389.1
LTDR01
LTDS01
LTDT01
LTDU01
NZ_LR134273.1
UHFF01

## Sheet: sezM sequences
Table S2. Genomes containing szM and sezV
SzM classes and amino acid sequences
Class	I
>SEE_NZ_LR134273.1_WP_126437084.1
MFSKNEKKRFSIKKLGIGAASASVLAAASVLGGTEAKAQDHWYWVEPEYVTEALYARDQLIRENAELQDLIKSEVIDYNKLVDKKKAVEKELLLTKDSLEATAKDKQALIKAKTRLEDSLLATKDALTKSKEEAQGHLEALNHKNAQIADLVNKNDDMAAQLSASQERNAELERNLASYDRLIESAKREMAEKLAEIKRLSAENADSKAQIESLQADVAKLTENLASYGRLIESAKREMAEKLAEIETLTKQKAEVEKILAEEQAKVSELEKQVEVANAKVTELEKQKAEAEDKIATLEKDLEAIKVENAKYKEQLAKQAEELEKAKAEAEALNKQIAQLKEELAKKSEAPKADKPAKPEAKPAAPKADTKKAAPKAGQLPSTGESANPFFTIAALTVI…
>SEZ_NZ_LS483380.1_WP_111692801.1
MFSKNEKKRFSIKKLGIGAASASVLAAASVLGGTEAKAQDHWYWVEPEYVTEALYARDQLIRENAELQDLIKSEVIDYNKLVDKKKAVEKELLLTKDSLEATAKDKQALIKAKTRLEDSLLATKDALTKSKEEAQGHLEALNHKNAQIADLVNKNDDMAAQLSASQERNAELERNLASYDRLIESAKREMAEKLAEIKRLSAENADSKAQIESLQADVAKLTENLASYGRLIESAKREMAEKLAEIEMLTKQKAEVEKILAEEQAKVSELEKQVEVANAKVTELEKQKAEAEDKIATLEKDLEAIKVENAKYKEQLAKQAEELEKAKAEAEALNKQIAQLKEELAKKSEAPKADKPAKPEAKPAAPKADTKKAAPKAGQLPSTGESANPFFTIAALTVI…
>SEE_UHFF01000002.1_WP_115251355.1
MFSKKQRFNVKKLGIGVASASVLATASVLGGRAVEAQGPYWIWVESPIVHDALRARDQLLRENAELQDLIKSEVIDYNKLVDAKKAVEKELRLTKDSLQATAKVKQDLTKAKMLLEDSLLTTKAALTKSKAEAQSHLEALNHKNAQIADLVNKNDDMAAQLSASQERNTELERNLASYDRLIESAKREMAEKLAEIERLSAENADSKAQIESLQADVAKLNENLASYGRLIESAKREMAEKLAEIETLTKQKAEVEKVLAEEQAKVSELEKQVESSNAKVTELKKQKAEAEDKIATLEKDLEAIKVENAKYKEQLAKQAEELEKAKAEAEALNKQIAQLKEELAKKSEAPKADKPEAKPAAPKADAKKAEAKKDSKQLPSTGESANPFFTIAALTVIAG…
>SEZ_UHHT01000001.1_WP_111678654.1
MFSKKQRFNIKKLGIGAVSASVLAAASVLGGPSVKAQATTWMESDTIISMLIDGAREEARLRRQIAELEDLVKSEVIDYNKLLDQKKTVEKELKLTKDSLEATAKVKQDLTKAKMLLEDSLSATKDALTKSKEEAQGHLEALNHKNAQIADLVNKNDDMAAQLSASQERNAELERNLASYDRLIESAKREMAEKLAEIERLSAENADSKAQIESLQADVAKLTENLASYGRLIESAKREMAEKLAEIETLTKQKAEVEKALAEEQAKVSDLEKQVEAANAKVTDLEKQKAEAEAKIAVLEKDLEAVKVENAKYKEQLAKQAEELEKAKAEAEALKKQIAQLKEELAKKAETPKADKPAAPKADAKKPEAMKDSKQLPSTGESANPFFTIAALTVIAGAG…
>SEZ_NZ_LS483325.1_WP_111678654.1
MFSKKQRFNIKKLGIGAVSASVLAAASVLGGPSVKAQATTWMESDTIISMLIDGAREEARLRRQIAELEDLVKSEVIDYNKLLDQKKTVEKELKLTKDSLEATAKVKQDLTKAKMLLEDSLSATKDALTKSKEEAQGHLEALNHKNAQIADLVNKNDDMAAQLSASQERNAELERNLASYDRLIESAKREMAEKLAEIERLSAENADSKAQIESLQADVAKLTENLASYGRLIESAKREMAEKLAEIETLTKQKAEVEKALAEEQAKVSDLEKQVEAANAKVTDLEKQKAEAEAKIAVLEKDLEAVKVENAKYKEQLAKQAEELEKAKAEAEALKKQIAQLKEELAKKAETPKADKPAAPKADAKKPEAMKDSKQLPSTGESANPFFTIAALTVIAGAG…
>SEZ_JATY01000124.1_WP_052495495.1
MFSKKQRFNVKKLGIGVASASVLATASVLGGRAVEAQGPYWIWVESPIVHDALRARDQLLRENAELQDLIKSEVIDYNKLVDAKKAVEKELRLTKDSLQATAKVKQDLTKAKMLLEDSLLTTKAALTKSKAEAQSHLEALNHKNAQIADLVNKNDDMAAQLSASQERNTELERNLASYDRLIESAKREMAEKLAEIERLSAENADSKAQIESLQADVAKLNENLASYGRLIESAKREMAEKLAEIETLTKQKAEVEKVLAEEQAKVSELEKQVESSNAKVTELKKQKAEAEDKIATLEKDLEAIKVENAKYKEQLAKQAEELEKAKAEAEALNKQIAQLKEELAKKSEAPKADKPEAKPAAPKADTKKAAPKAGQLPSTGESANPFFTIAALTVIAGAG…
>SEZ_NZ_LS483354.1_WP_012516355.1
MFSKKQRFNVKKLGIGAVSASVLAATSVLGGRAAEAQLIDSNIFMGAVTSLLHRNGVLKEEVDQLTEQIYKEVADYNALYDQKEKVEKELRLTKDSLEATAKVKRDLTKAKMLLEDSLSATKDALTKSKEEAQGHLEALNHKNAQIADLVNKNDDMAAQLSASQERNAELERNLASYDRLIESAKREMAEKLAEIERLSAENADSKAQIESLQADVAKLTENLASYGRLIESAKREMAEKLAEIETLTKQKAEVEKALAEEQAKVSELEKQVEAANAKVTDLEKQKAEAEAKIAVLEKDLEAVKVENAKYKEQLAKQAEELEKAKAEAEALKKQIAQLKEELAKKAETPKADKPAAPKADAKKAIPKAGQLPSTGESANPFFTIAALTVIAGAGMAVVS…
>SEZ_NC_011134.1_WP_012516355.1
MFSKKQRFNVKKLGIGAVSASVLAATSVLGGRAAEAQLIDSNIFMGAVTSLLHRNGVLKEEVDQLTEQIYKEVADYNALYDQKEKVEKELRLTKDSLEATAKVKRDLTKAKMLLEDSLSATKDALTKSKEEAQGHLEALNHKNAQIADLVNKNDDMAAQLSASQERNAELERNLASYDRLIESAKREMAEKLAEIERLSAENADSKAQIESLQADVAKLTENLASYGRLIESAKREMAEKLAEIETLTKQKAEVEKALAEEQAKVSELEKQVEAANAKVTDLEKQKAEAEAKIAVLEKDLEAVKVENAKYKEQLAKQAEELEKAKAEAEALKKQIAQLKEELAKKAETPKADKPAAPKADAKKAIPKAGQLPSTGESANPFFTIAALTVIAGAGMAVVS…
Class	II
>SEZ_JATX01000084.1_WP_052495594.1
MFLRNKKQKFSIRKLSVGAASVLVATSVLGGVIVKADESLDLQKEKERAQNLEYRYNTLSHLLNSLRGNVHQLMGQAHSAQLGDERYLNTLNNWLAENLGKIDGEPFKKVLADKILELSSAQEEIRKLEQQIHEENNGKVELQSKLEREESISSALVQQITEKEKEINEKSALVQKYQHQVSQLQDSLQKEADDNIELQRLLESAEESLELSKKELFEANKELEKEKKELEIKDQIVAELRSKLQISKQGFKNLSEALIAANERFDQVAQVMQSKLEEIIDLKEKNSKLDQKVNDLGQELDLEKEKLLQMSYALLEKHHSLEDAEKKLDELKTDKQISDASRKGLRRDLDAVRAAKKQLEDALKKLEEEKQISDAGRKGLRRDLDAVRIAKKQLEDAFK…
>SEZ_UHFI01000001.1_WP_115266590.1
MFLRNNTNKQYSLRRLKKGTASVAVALAVLGAGVTTSQTVKAEDSDVVRNETHRSQVIQSQYADFLQRVQDLRHHIEILRQESSRVSSTNDIGLARQLENLNDNISVMLGSLNGQYFKELLAEKIQDLEAEKEKVEKLLDKTRNTENEKKNVEQELEKAQMQSSALVKLVAVKDNEIKEKTDLLEKQKLEMAALEDELDEAQSDNDELLERLEIEKQGLQEKIEETKHSLSQLQEQVERSNSYIAEQDKNIKSLQGRLENSKKAVSNLSEALIAANERFDQVAQVMQSKLEEILDLKAENSNLNQKNSDLVGKLELEKEKLLQMSYALLEKHHSLEDAEKKLDELKTDKQISDASRKGLRRDLDAVRAAKKRLEDALKKLEEEKQISDAGRKGLRRDLD…
>SEZ_JAUC01000068.1_WP_043026670.1
MFLRNNTNKQYSLRRLKKGTASVAVALAVLGTGLVANCIVHADNKNLSSEMRRNDDIRRQLRDLKQQAQQVISILNSPDRDYNSIFSHHTVESLSQLNDWAEKLLESLNGKEVQKILGKTLLEHKEEVEKLKSQINEKEAKLSALSEELNNTAKKLDDAEADYSLAVESYAADYRRHEQEISEKETAISELEKETEKLRKDVSDKDNLVIEKQKLVSQLQEELLNAKENAKKDLETAALGHQYVNQEYQNKIAELEKQLKNAQIDLETAALGHKYAYDQYEFKLAEKEEQVKQLENQKRISEASRKRTARDLEAVRQAKKNTETELNSLKANLAILTEQNQILEASRKGTARDLEAVRKVKEQVELALKQLKEDKQILESSRTRTNRDLEASREAKKKV…
>SEZ_JAUB01000106.1_WP_043041157.1
MFLRNNTNKQYSLRRLKKGTASVAVALAVLGAGLATNQTVKADEPLSVTHYWSNGRWESKEGVLEDLDFHKQIVKNLEDKLDVLEPELQKVQASYLEAVEKHERFVTGISLALEEKYNEIAELNKKIENSHQEKSKLQELLSNEREALAKEKLAKEGITDSLQVYVSKTQAEIDKLIKEIETREAELGEYDKALSERQVELQDLNQQLSDNKRMYEAFMSQYKDALAKQVEENAKLKQLDHINRNLLGNAKLDLEKLGKENTELKDLDRINRNLLGNAKDELDKLSAKNEQLSQDNTKLTEDQKVAEANRRGLRRDLEASREAKKKVEAELADLNTKLDKLEEDQKISEANRRGLHRDLEAAREAKKKVEAELADVNAKLGALEKLNKELEDGKKLSDQ…
>SEZ_CABY01000003.1_WP_042669900.1
MFLRNNTNKQYSLRRLKKGTASVAVALAVLGAGVVTSQTVKAESEETNLRDRMVAAMGKETEITRKLRYLNEYNQKLRDLFPRGNNQSLLSVYTKLAEEMIEDITHTQALLHSSFDIADREVERQTLKNQLGDLKEQLEDEKAKISDLSSVLERKEGNILDLANHIKETEASIETLNHEISELRRKAQIDEETIDALDGTIDGQEEEIAAYILSLKEKQKEIDEQQEQLNSLREVYSQKQKDLEKSALEIANLREALSTSERMYEAFLHQAKEALAKQNQEIDSLKDLDRINRNLLGNAKDELGKLSAKNEQLSQDNAKLTEDQKVAEANRRGLRRDLEASREAKKKVEAELADLNTKLGKLEEDQKISEANRKGLHRDLEAARAAKKKVEAELADVNA…
>SEZ_LR134317.1_VEF09748.1
MFLRNNTNKQYSLRRLKKGTASVAVAMSVLGAGVAVGITEVGAESVTYYFNDSNDVIPNRWSGPYRNVVEKLKEDSDIKEQTIQDILAERSRGMKEQYEQILDLQNNLESLKKASEAKEQTIQDILAERSRGMKEQYDRILELQKELSETQIDRDQFDALAAQKQEELDNLTQDLARRENMYNTFLNQAKEEMAKQKAEIDQLTQERDRQVNMYEAFMSQYKDALAKQEEENAKLSQDNAKLTEDQKVAEANRRGLRRDLEASREAKKKVEAELADLNTKLGKLEEDQKISEANRRGLHRDLEASREAKKKVEAELADIVAKLGELEKLNKELEDGKKLSDQEKAELQAKLEAETKALKEQIAKQAEEIAKLKEEQAKKQKEETPKAPEKPETKPEVGP…
>SEZ_JATW01000081.1_WP_052497033.1
MFLRNNTNKQYSLRRLKKGTASVAVALAVLGAGVVTSQTVKAEELEPGYNSAFVTNPDDYSRMLDLLSSIQAHQGNYGGYNIGEEGMSLAAQDLQQLIDFLDKASVDTLSVLLKGLDDPTIDPTFNDFRRYADDILLIPEDSEGTGVYLGEYLRLEIDKRLNKNEERKKELIKTTDALEEAKQDLNEKTKRLEEAELKYNQYVAGISLAIQEKDGKISSLKEEIAKANEEKNVLEQKLANETLAKEGIIDSLQIYVSQKEEELQALNQQLSDSTRMYEAFLTQSKEEMAKQKAEIDQLAQEHDRQANMYEAFMSQYKDALAKQEEENAKLSQDNAKLTEDQKVAEANRRGLRRDLEASRAAKKKVEAELADLNTKLGKLEEDQKISEANRKGLHRDLEA…
Class	III
>SEZ_NZ_LS483368.1_WP_111710852.1
MFSKKQRFSVRKLSVGAASVLVAASVVGGTIAKAEEVPTERQQAVREAVTKIRELSKGYSATSPRYNPAGTVEELRTLLSGLSPEVLSHLLRHLDDGLQESKKGMLKSKTIEDLNRILSVAHPTNIDNRAKITFTSTLLRELKRRALDEATLRKDLVKKDAELEQVKDREKEASEAKVKLEAQLEETALTLAAKEKELEDVKAQSSEMTQELSDKLAAAEEDKARAIQVSTELANKLAAKTAEAEKLMQNVDSLGRLVESAKREMTEKLAEIEQLTADKAKADAELAAANDTIASLQADLEKAKSELEKQKAESDAKVAELEKEVEAAKAEVADLKAQLAKKEEELEAVKKEKEALEAKIEELKKAHAEELSKLKEMLENKDHANADLQAEINRLKQEL…
>SEZ_14_102
MGLERKLNMFSKKQRFSIRKLSVGAASVLVAASVLGGTVAKANSIEKTPKQQAVLEAISKIERLADGYIEGSLMHAKPEQIVENLRSLLSELSPEVFNHLLRYLDDGLANSNAYDLKKKFGILDNKLRAAAPTDLNKRSRITFTSTLLREAKARALSEAKLKNDLVEKNAELEQVKDREKEASEAKVKLEAQLEETALTLAAKEKELEDVKAQSSEMTQELSDKLAAAEEDKARAIQVSTELANKLAAKTAEAEKLMQNVDSLGRLVESAKREMTEKLAEIEQLTADKAKADAELAAANDTIASLQADLEKAKSELEKQKAASDAKVAELEKEVEAAKAEVADLKAQLAKKEEELEAVKKEKEALEAKIEELKKAHAEELSKLKEMLENKDHANADLQA…
>SEZ_JAUA01000066.1_WP_043031509.1
MFSKKQRFSVRKLSVGAASVLVAASVVGGTVAKAEDQNVTRKQIVTDDIAKIDKVSQGFVENSVRYPNAEEILENLRTTLSDVRPETINYLLRFLDDGLQYASKDKKTAELIKRIDLLLTQVKPTKDSRNKITLSSILIGATKARVSNEAALKVTLTEKNAELEQVKDREKEASEAKVKLEAQLEETALTLAAKEKELEDVKAQSSEMTQELSDKLAAAEADKARAIQVSTELANKLAAKTEEAEKLMQNVDSLGRLVESAKREMTEKLAEIEQLTADKAKADAELAAANDTIASLQADLEKAKSELEKQKAESDAKVAELEKEVEAAKAEVADLKAQLAKKEEELEAVKKEKEALEAKIEELKKAHAEELSKLKEMLENKDHANADLQAEINRLKQEL…
>SEZ_NZ_CP006770.1_WP_014623570.1
MFLRNNKQKFSIRKLSAGAASVLVAVSVLGGAAVKADTGTGVNRSFETLLKGKNVSNETSSRLVNVIAELEATQWRDTDSALKKLREILSDASVETIQALMRGLDSARTITYGNDRANWFYRKLNTLGNDRPNDVYRSRGLNLYSLLIDEVEQRLSKGESYAGVIKDKEILIKLKDQWLKDKDTDLLKAKKEKEAILKHNEENIKIKDQLLKEKDLAIVALDKEKESITNALKTSLKLTKEKEQELAKAREANKSLSESVTKTLARSSKIANELKDKLAASEKDKDRAIQITTELANKLTDAENSRDKAFAVSTELANKLAAKTAEAEKLMQNVGSLDRLVESAKREMAEKLAEIDQLTADKAKADAELATANDTIASLQTELEKAKTELAVSERLIES…
>SEZ_NC_017582.1_WP_014623570.1
MFLRNNKQKFSIRKLSAGAASVLVAVSVLGGAAVKADTGTGVNRSFETLLKGKNVSNETSSRLVNVIAELEATQWRDTDSALKKLREILSDASVETIQALMRGLDSARTITYGNDRANWFYRKLNTLGNDRPNDVYRSRGLNLYSLLIDEVEQRLSKGESYAGVIKDKEILIKLKDQWLKDKDTDLLKAKKEKEAILKHNEENIKIKDQLLKEKDLAIVALDKEKESITNALKTSLKLTKEKEQELAKAREANKSLSESVTKTLARSSKIANELKDKLAASEKDKDRAIQITTELANKLTDAENSRDKAFAVSTELANKLAAKTAEAEKLMQNVGSLDRLVESAKREMAEKLAEIDQLTADKAKADAELATANDTIASLQTELEKAKTELAVSERLIES…
>SEZ_NC_012470.1_WP_012677317.1
MFLRNKKQKFSIRKLSAGAASVLVAASVLGGVTVKAENEKVDRESRLLLKSKNISDQTINQLIDVVVDLTQHRWQNNNESLKKLREILSSAPLETIQSFMRGLDPAREITYGRDTLSWFNSKLRTLRNDNPYDFYRTGLNLYSLLIDEVEHRLSDGKSFSDIVKDKDALIKLKGEMLKAQDIALLEAKKEKEAILKRNEENIKIKDQLLKEKDLAIVALDKEKESITNALKTSLKLTKEKEQELEKAREANKSLSESVTKTLARSSKITNELKDKLAASEKDKDRAIQITKELANKLSAAETSRDKAFAVSKDLADKLAAKTAEAEKLMQNVGSLDRLVESAKREMAEKLAEIDQLTADKAKADAELAAANDTIASLQTELEKAKTELAVSERLIESGK…
>GAS_UHHV01000001.1_WP_111709159.1
MFLRNKKQKFSIRKLSAGAASVLVAASVLGGAVSAYADSVSGLEVADPSDSKKLIELGLAKYLNDKLPFKTKEDSEILSELRDVLKNANPETLKSLLNGMDQGHISFSDRNNRYNRLSQYINSFRKDDDDYLHNGYSLGSLVIEAIKYRLDSESHLKEELLKQTAELEQRKNAEVDLKSEKKRLEAQIEKVGYDIANKQQELEKARSDQKELSESIQKLTSRFKKESDAKQKELDEAKAANKSLSESATKTLARSSKITNELKDKLAASEKDKNRAFQVSSELANKLHETETSRDKALAESKELADKLAVKTAEAEKLMENVGSLDRLVESAKREMAQKLAEIDQLTADKAKADAELAAANDTIASLQTELEKVKTELAVSERLIESGKREIAELEKQK…
>GAS_NZ_LS483391.1_WP_111709159.1
MFLRNKKQKFSIRKLSAGAASVLVAASVLGGAVSAYADSVSGLEVADPSDSKKLIELGLAKYLNDKLPFKTKEDSEILSELRDVLKNANPETLKSLLNGMDQGHISFSDRNNRYNRLSQYINSFRKDDDDYLHNGYSLGSLVIEAIKYRLDSESHLKEELLKQTAELEQRKNAEVDLKSEKKRLEAQIEKVGYDIANKQQELEKARSDQKELSESIQKLTSRFKKESDAKQKELDEAKAANKSLSESATKTLARSSKITNELKDKLAASEKDKNRAFQVSSELANKLHETETSRDKALAESKELADKLAVKTAEAEKLMENVGSLDRLVESAKREMAQKLAEIDQLTADKAKADAELAAANDTIASLQTELEKVKTELAVSERLIESGKREIAELEKQK…
>GAS_NC_003485.1_WP_011018253.1
MFLRNKKQKFSIRKLSAGAASVLVAASVLGGGVSAYADSVSGLEVADPSDSKKLIELGLAKYLNDKLPFKTKEDSEILSELRDVLKNANPETLKSLLNGMDQGHISFSDRNNRYNRLSQYINSFRKDDDDYLHNGYSLGSLVIEAIKYRLDSESHLKEELLKQTAELEQRKNAEVDLKSEKKRLEAQIEKVGYDIANKQQELEKARSDQKELSESIQKLTSRFKKESDAKQKELDEAKAANKSLSESATKTLARSSKITNELKDKLAASEKDKNRAFQVSSELANKLHETETSRDKALAESKELADKLAVKTAEAEKLMENVGSLDRLVESAKREMAQKLAEIDQLTADKAKADAELAAANDTIASLQTELEKVKTELAVSERLIESGKREIAELEKQK…
>GAS_CDHA01000007.1_WP_011018253.1
MFLRNKKQKFSIRKLSAGAASVLVAASVLGGGVSAYADSVSGLEVADPSDSKKLIELGLAKYLNDKLPFKTKEDSEILSELRDVLKNANPETLKSLLNGMDQGHISFSDRNNRYNRLSQYINSFRKDDDDYLHNGYSLGSLVIEAIKYRLDSESHLKEELLKQTAELEQRKNAEVDLKSEKKRLEAQIEKVGYDIANKQQELEKARSDQKELSESIQKLTSRFKKESDAKQKELDEAKAANKSLSESATKTLARSSKITNELKDKLAASEKDKNRAFQVSSELANKLHETETSRDKALAESKELADKLAVKTAEAEKLMENVGSLDRLVESAKREMAQKLAEIDQLTADKAKADAELAAANDTIASLQTELEKVKTELAVSERLIESGKREIAELEKQK…
>GAS_CDGY01000052.1_WP_011018253.1
MFLRNKKQKFSIRKLSAGAASVLVAASVLGGGVSAYADSVSGLEVADPSDSKKLIELGLAKYLNDKLPFKTKEDSEILSELRDVLKNANPETLKSLLNGMDQGHISFSDRNNRYNRLSQYINSFRKDDDDYLHNGYSLGSLVIEAIKYRLDSESHLKEELLKQTAELEQRKNAEVDLKSEKKRLEAQIEKVGYDIANKQQELEKARSDQKELSESIQKLTSRFKKESDAKQKELDEAKAANKSLSESATKTLARSSKITNELKDKLAASEKDKNRAFQVSSELANKLHETETSRDKALAESKELADKLAVKTAEAEKLMENVGSLDRLVESAKREMAQKLAEIDQLTADKAKADAELAAANDTIASLQTELEKVKTELAVSERLIESGKREIAELEKQK…
>GAS_CDGW01000018.1_WP_011018253.1
MFLRNKKQKFSIRKLSAGAASVLVAASVLGGGVSAYADSVSGLEVADPSDSKKLIELGLAKYLNDKLPFKTKEDSEILSELRDVLKNANPETLKSLLNGMDQGHISFSDRNNRYNRLSQYINSFRKDDDDYLHNGYSLGSLVIEAIKYRLDSESHLKEELLKQTAELEQRKNAEVDLKSEKKRLEAQIEKVGYDIANKQQELEKARSDQKELSESIQKLTSRFKKESDAKQKELDEAKAANKSLSESATKTLARSSKITNELKDKLAASEKDKNRAFQVSSELANKLHETETSRDKALAESKELADKLAVKTAEAEKLMENVGSLDRLVESAKREMAQKLAEIDQLTADKAKADAELAAANDTIASLQTELEKVKTELAVSERLIESGKREIAELEKQK…
>GAS_CDGQ01000008.1_WP_072135675.1
MFLRNKKQKFSIRKLSAGAASVLVAASVLGGGVSAYADSVSGLEVADPSDSKKLIELGLAKYLNDKLPFKTKEDSEILSELRDVLKNANPETLKSLLNGMDQGHISFSDRNNRYNRLSQYITSFRKDDDDYLHNGYSLGSLVIEAIKYRLDSESHLKEELLKQTAELEQRKNAEVDLKSEKKRLEAQIEKVGYDIANKQQELEKARSDQKELSESIQKLTSRFKKESDAKQKELDEAKAANKSLSESATKTLARSSKITNELKDKLAASEKDKNRAFQVSSELANKLHETETSRDKALAESKELADKLAVKTAEAEKLMENVGSLDRLVESAKREMAQKLAEIDQLTADKAKADAELAAANDTIASLQTELEKVKTELAVSERLIESGKREIAELEKQK…
>GAS_CDGN01000006.1_WP_011018253.1
MFLRNKKQKFSIRKLSAGAASVLVAASVLGGGVSAYADSVSGLEVADPSDSKKLIELGLAKYLNDKLPFKTKEDSEILSELRDVLKNANPETLKSLLNGMDQGHISFSDRNNRYNRLSQYINSFRKDDDDYLHNGYSLGSLVIEAIKYRLDSESHLKEELLKQTAELEQRKNAEVDLKSEKKRLEAQIEKVGYDIANKQQELEKARSDQKELSESIQKLTSRFKKESDAKQKELDEAKAANKSLSESATKTLARSSKITNELKDKLAASEKDKNRAFQVSSELANKLHETETSRDKALAESKELADKLAVKTAEAEKLMENVGSLDRLVESAKREMAQKLAEIDQLTADKAKADAELAAANDTIASLQTELEKVKTELAVSERLIESGKREIAELEKQK…
>GAS_CDGM01000009.1_WP_011018253.1
MFLRNKKQKFSIRKLSAGAASVLVAASVLGGGVSAYADSVSGLEVADPSDSKKLIELGLAKYLNDKLPFKTKEDSEILSELRDVLKNANPETLKSLLNGMDQGHISFSDRNNRYNRLSQYINSFRKDDDDYLHNGYSLGSLVIEAIKYRLDSESHLKEELLKQTAELEQRKNAEVDLKSEKKRLEAQIEKVGYDIANKQQELEKARSDQKELSESIQKLTSRFKKESDAKQKELDEAKAANKSLSESATKTLARSSKITNELKDKLAASEKDKNRAFQVSSELANKLHETETSRDKALAESKELADKLAVKTAEAEKLMENVGSLDRLVESAKREMAQKLAEIDQLTADKAKADAELAAANDTIASLQTELEKVKTELAVSERLIESGKREIAELEKQK…
>GAS_AWTJ01000006.1_WP_023079472.1
MFLRNKKQKFSIRKLSAGAASVLVAASVLGGGVSAYADSVSGLEVADPSDSKKLIELGLAKYLNDKLPFKTKEDSEILSELRDVLKNANPETLKSLLNGMDQGHISFSDRNNRYNRLSQYINSFRRDDDDYLHNGYSLGSLVIEAIKYRLDSESHLKEELLKQTAELEQRKNAEVDLKSEKKRLEAQIEKVGYDIANKQQELEKARSDQKELSESIQKLTSRFKKESDAKQKELDEAKAANKSLSESATKTLARSSKITNELKDKLAASEKDKNRAFQVSSELANKLHETETSRDKALAESKELADKLAVKTAEAEKLMENVGSLDRLVESAKREMAQKLAEIDQLTADKAKADAELAAANDTIASLQTELEKVKTELAVSERLIESGKREIAELEKQK…
>GAS_87_282
MFLRNKKQKFSIRKLSAGAASVLVAASVLGGGVSAYADSVSGLEVADPSDSKKLIELGLAKYLNDKLPFKTKEDSEILSELRDVLKNANPETLKSLLNGMDQGHISFSDRNNRYNRLSQYINSFRKDDDDYLHNGYSLGSLVIEAIKYRLDSESHLKEELLKQTAELEQRKNAEVDLKSEKKRLEAQIEKVGYDIANKQQELEKARSDQKELSESIQKLTSRFKKESDAKQKELDEAKAANKSLSESATKTLARSSKITNELKDKLAASEKDKNRAFQVSSELANKLHETETSRDKALAESKELADKLAVKTAEAEKLMENVGSLDRLVESAKREMAQKLAEIDQLTADKAKADAELAAANDTIASLQTELEKVKTELAVSERLIESGKREIAELEKQK…
>GAS_9003
MFLRNKKQKFSIRKLSAGAASVLVAASVLGGGVSAYADSVSGLEVADPSDSKKLIELGLAKYLNDKLPFKTKEDSEILSELRDVLKNANPETLKSLLNGMDQGHISFSDRNNRYNRLSQYINSFRKDDDDYLHNGYSLGSLVIEAIKYRLDSESHLKEELLKQTAELEQRKNAEVDLKSEKKRLEAQIEKVGYDIANKQQELEKARSDQKELSESIQKLTSRFKKESDAKQKELDEAKAANKSLSESATKTLARSSKITNELKDKLAASEKDKNRAFQVSSELANKLHETETSRDKALAESKELADKLAVKTAEAEKLMENVGSLDRLVESAKREMAQKLAEIDQLTADKAKADAELAAANDTIASLQTELEKVKTELAVSERLIESGKREIAELEKQK…
>GAS_SS_77
MFLRNKKQKFSIRKLSAGAASVLVAASVLGGAVSAYADSVSGLEVADPSDSKKLIELGLAKYLNDKLPFKTKEDSEILSELRDVLKNANPETLKSLLNGMDQGHISFSDRNNRYNRLSQYINSFRKDDDDYLHNGYSLGSLVIEAIKYRLDSESHLKEELLKQTAELEQRKNAEVDLKSEKKRLEAQIEKVGYDIANKQQELEKARSDQKELSESIQKLTSRFKKESDAKQKELDEAKAANKSLSESATKTLARSSKITNELKDKLAASEKDKNRAFQVSSELANKLHETETSRDKALAESKELADKLAVKTAEAEKLMENVGSLDRLVESAKREMAQKLAEIDQLTADKAKADAELAAANDTIASLQTELEKVKTELAVSERLIESGKREIAELEKQK…
>GAS_SS_734
MFLRNKKQKFSIRKLSAGAASVLVAASVLGGAVSAYADSVSGLEVADPSDSKKLIELGLAKYLNDKLPFKTKEDSEILSELRDVLKNANPETLKSLLNGMDQGHISFSDRNNRYNRLSQYINSFRNDDDDYLHNGYSLGSLVIEAIKYRLDSESHLKEELLKQTAELEQRKNAEVDLKSEKKRLEAQIEKVGYDIANKQQELEKARSDQKELSESIQKLTSRFKKESDAKQKELDEAKAANKSLSESATKTLARSSKITNELKDKLAASEKDKNRAFQVSSELANKLHETETSRDKALAESKELADKLAVKTAEAEKLMENVGSLDRLVESAKREMAQKLAEIDQLTADKAKADAELAAANDTIASLQTELEKVKTELAVSERLIESGKREIAELEKQK…
>GAS_SS_1272
MFLRNKKQKFSIRKLSAGAASVLVAASVLGGGVSAYADSVSGLEVADPSDSKKLIELGLAKYLNDKLPFKTKEDSEILSELRDVLKNANPETLKSLLNGMDQGHISFSDRNNRYNRLSQYINSFRKDDDDYLHNGYSLGSLVIEAIKYRLDSESHLKEELLKQTAELEQRKNAEVDLKSEKKRLEAQIEKVGYDIANKQQELEKARSDQKELSESIQKLTSRFKKESDAKQKELDEAKAANKSLSESATKTLARSSKITNELKDKLAASEKDKNRAFQVSSELANKLHETETSRDKALAESKELADKLAVKTAEAEKLMENVGSLDRLVESAKREMAQKLAEIDQLTADKAKADAELAAANDTIASLQTELEKVKTELAVSERLIESGKREIAELEKQK…
>SEZ_18_055
MFLRNKKQKFNIRKLSAGAASVLVAVSVLGGAAVKADNIKSTITNAEDKSRLWQAMIDKGLLDKRLGTKSEADILNDLRQALSEASTDTLATLVSGIDTGRLGYASSQLDWISRKLGSFNPDSGDWQHRSLDLRSLLVDELVKRIVSEEKLGKDIVEKIAELEQRKNAEVDLKSEKKRLEAQIEKVGYDIANKQQELEKARSDQKELSESIQKLTSRFKKESDAKQKELDEAKAANKSLSESVTKTLARSSKITNELKDKLAASEKDKNRAIQITTELTNKLTDAEASRDKAFAVSTELANKLAAKTAEAEKLMQNVGSLDRLVESAKREMAEKLAEIDQLTADKAKADAELAAANDTIASLQTELEKAKTELAVSERLIESGKREIAELQKQKDASDK…
>GAS_NZ_LS483399.1_WP_111702302.1
MFLRNKKQKFSIRKLSAGAASVLVAASVLGGAVVNVHAEDRINSDINRRIVDKKDAENLRNAIIAKGARLKNDSEVISFLREALSNATVDTLATLLSGIDPARFGYSNSQLEFYSRQLGSLNSGVSDWQQGSVNLKTLLIEEFAKRIKSEQKLKEVLAEQAAELELRKSEESELKTQKERLESKLENAEYATAIKQKELDDAKEANKTLSESIAKTLSRSTKEKDKLKEELVKEKTKAAKIAKELMDKLTASEKDKDRAIQITTELTNRLHETEASRDKAFAVSTELANKLAAKTAEAEKLMQNVGSLDRLVESAKREIAEKLAEIDQLTADKAKADAELATANDTIASLQTELEKAKTELAVSERLIESGKREMAELQKQKDASDKALAESQANVAEL…
>SEZ_NZ_LS483328.1_WP_111690454.1
MFLRNKKQKFSIRKLSAGAASVLVAVSVLGGAAVEFTSGTIYAEEKIVEADSAKFFDLMVEKKLYDEFSRFGYGKKPEEVLASLKQVLKDASPQTLNSLINTLDNGRIDYQTGMGQVFSQAFGSFRADHDPEYLAYSFYSLLIQAIKERVVNESELKVQLQEKEEAVEVLTKILDKTVNEKIEIDRKAKEAEGKLKESSLKLTKAYKITKDLADQLSNVKQQRDKAFKVSKDLADKLSNAEASRDKAFAVSKDLADKLSSAEASRDKAFAVSKDLADKLAAKTAEAEKLMQNVGSLDRLVESAKREMAEKLAEIDQLTADKAKADAELATANDTIASLQTELEKVKTELAVSERLIESGKREIAELQKQKDASDKALAESQANVAELEKQKAASDAKVA…
>SEZ_JTJH01000001.1_KIQ76660.1
MFLRNKNQKFSIRKLSAGAASVLVATSVLGGVTAKAVVRTTQPKLSPAFKQALDQIIIADGSRHNSETLDKVRGVLKNASVQDLQALMRELDPARSRYIRGDLQNYVGRLSSYRVDRPDGDRSQLNLISLLVDEIEKRISDGDSYAKILETKLEAIKSQEKMLRERDLQLRNLEEEKEQELQKAREANKTLSESIAKTLSRSAKENSKLKAELTKEKEKAAKMTKELMDKLTASEKDKDRAIQITKELADKLSAAETSRDKAFAVSTELANKLAAKTAEAEKLMQNVGSLDRLVESAKREMAEKLAEIDQLTADKAKADAELATANDTIASLQTELEKAKTELAVSERLIESGKREIAELQKQKDASDKALAESQANVAELEKQKAESDAKVAELEKEV…
>SEE_CWGD01000017.1_WP_050319826.1
MFLRNNKQKFSIRKLSAGAASVLVATSVLGGTTVKANSEVSRTATPRLSRDLKNRLSEIAIDRDASSAQKVRNLLKGASVGDLQALLRGLDSARAAYGRDDYYNLLMHLSSMLNDKPDGDRRQLSLTSLLVDEIEKRIADGDSYAKLLEAKLAAIKSQQEMLRERDSQLRNLEKEKEQELQKAKDERQALTESFNKTLSRSTKEYNKLKTELAKEKEKAAKMTKELADKLSNAEASRDKAFAVSKDLADKLSSAEASRDKAFAVSKDLADKLAAKTAEAEKLMENVGSLDRLVESAKREMAQKLAEIDQLTADKAKADAELAAANDTIASLQTELEKAKTELAVSERLIESGKREIAELQKQKDASDKALVESQANVAELEKQKAASDAKVAELEKEVE…
>SEE_CWGC01000018.1_WP_050316002.1
MFLRNNKQKFSIRKLSAGAASVLVATSVLGGTTVKANSEVSRTATPRLSRDLKNRLSDIAIDRDASSAQKVRNLLKGASVGDLQALLRGLDSARAAYGRDDYYNLLMHLSSMLNDKPDGDRRQLSLTSLLVDEIEKRIADGDSYAKLLEAKLAAIKSQQEMLRERDSQLRNLEKEKEQELQKAKDERQALTESFNKTLSRSTKEYNKLKTELAKEKEKAAKMTKELADKLSNAEASRDKAFAVSKDLADKLSSAEASRDKAFAVSKDLADKLAAKTAEAEKLMENVGSLDRLVESAKREMAQKLAEIDQLTADKAKADAELAAANDTIASLQTELEKAKTELAVSERLIESGKREIAELQKQKDASDKALVESQANVAELEKQKAASDAKVAELEKEVE…
>SEE_CWGB01000017.1_WP_050316002.1
MFLRNNKQKFSIRKLSAGAASVLVATSVLGGTTVKANSEVSRTATPRLSRDLKNRLSDIAIDRDASSAQKVRNLLKGASVGDLQALLRGLDSARAAYGRDDYYNLLMHLSSMLNDKPDGDRRQLSLTSLLVDEIEKRIADGDSYAKLLEAKLAAIKSQQEMLRERDSQLRNLEKEKEQELQKAKDERQALTESFNKTLSRSTKEYNKLKTELAKEKEKAAKMTKELADKLSNAEASRDKAFAVSKDLADKLSSAEASRDKAFAVSKDLADKLAAKTAEAEKLMENVGSLDRLVESAKREMAQKLAEIDQLTADKAKADAELAAANDTIASLQTELEKAKTELAVSERLIESGKREIAELQKQKDASDKALVESQANVAELEKQKAASDAKVAELEKEVE…
>SEE_CWGA01000018.1_WP_050319936.1
MFLRNNKQKFSIRKLSAGAASVLVATSVLGGTTVKANSEVSRTATPRLSRDLKNRLSDIAIDRDASSAQKVRNLLKGASVGDLQALLRGLDSARAAYGRDDYYNLLMHLSSMLNDKLDGDRRQLSLTSLLVDEIEKRIADGDSYAKLLEAKLAAIKSQQEMLRERDSQLRNLEKEKEQELQKAKDERQALTESFNKTLSRSTKEYNKLKTELAKEKEKAAKMTKELADKLSNAEASRDKAFAVSKDLADKLSSAEASRDKAFAVSKDLADKLAAKTAEAEKLMENVGSLDRLVESAKREMAQKLAEIDQLTADKAKADAELAAANDTIASLQTELEKAKTELAVSERLIESGKREIAELQKQKDASDKALVESQANVAELEKQKAASDAKVAELEKEVE…
>SEE_CWFZ01000017.1_WP_050316104.1
MFLRNNKQKFSIRKLSAGAASVLVATSVLGGTTVKANSEVSRTATPRLSRDLKNRLSEIAIGRGASSAQKVRNLLKGASVGDLQALLRGLDSARAAYGRDDYYNLLMHLSSMLNDKPDGDRRQLSLTSLLVDEIEKRIADGDSYAKLLEAKLAAIKSQQEMLRERDSQLRNLEKEKEQELQKAKDERQALTESFNKTLSRSTKEYNKLKTELAKEKEKAAKMTKELADKLSNAEASRDKAFAVSKDLADKLSSAEASRDKAFAVSKDLADKLAAKTAEAEKLMENVGSLDRLVESAKREMAQKLAEIDQLTADKAKADAELAAANDTIASLQTELEKAKTELAVSERLIESGKREIAELQKQKDASDKALVESQANVAELEKQKAASDAKVAELEKEVE…
>SEE_CWFY01000018.1_WP_050317191.1
MFLRNNKQKFSIRKLSAGAASVLVATSVLGGTTVKANSEVSRTATPRLSRDLKNRLSDIAINRDASSAQKVRNLLKGASVGDLQALLRGLDSARAAYGRDDYYNLLMHLSSMLNDKPDGDRRQLSLTSLLVDEIEKRIADGDSYAKLLEAKLAAIKSQQEMLRERDSQLRNLEKEKEQELQKAKDERQALTESFNKTLSRSTKEYNKLKTELAKEKEKAAKMTKELADKLSNAEASRDKAFAVSKDLADKLSSAEASRDKAFAVSKDLADKLAAKTAEAEKLMENVGSLDRLVESAKREMAQKLAEIDQLTADKAKADAELAAANDTIASLQTELEKAKTELAVSERLIESGKREIAELQKQKDASDKALVESQANVAELEKQKAASDAKVAELEKEVE…
>SEE_CWFX01000020.1_WP_050316002.1
MFLRNNKQKFSIRKLSAGAASVLVATSVLGGTTVKANSEVSRTATPRLSRDLKNRLSDIAIDRDASSAQKVRNLLKGASVGDLQALLRGLDSARAAYGRDDYYNLLMHLSSMLNDKPDGDRRQLSLTSLLVDEIEKRIADGDSYAKLLEAKLAAIKSQQEMLRERDSQLRNLEKEKEQELQKAKDERQALTESFNKTLSRSTKEYNKLKTELAKEKEKAAKMTKELADKLSNAEASRDKAFAVSKDLADKLSSAEASRDKAFAVSKDLADKLAAKTAEAEKLMENVGSLDRLVESAKREMAQKLAEIDQLTADKAKADAELAAANDTIASLQTELEKAKTELAVSERLIESGKREIAELQKQKDASDKALVESQANVAELEKQKAASDAKVAELEKEVE…
>SEE_CWFW01000018.1_WP_050316002.1
MFLRNNKQKFSIRKLSAGAASVLVATSVLGGTTVKANSEVSRTATPRLSRDLKNRLSDIAIDRDASSAQKVRNLLKGASVGDLQALLRGLDSARAAYGRDDYYNLLMHLSSMLNDKPDGDRRQLSLTSLLVDEIEKRIADGDSYAKLLEAKLAAIKSQQEMLRERDSQLRNLEKEKEQELQKAKDERQALTESFNKTLSRSTKEYNKLKTELAKEKEKAAKMTKELADKLSNAEASRDKAFAVSKDLADKLSSAEASRDKAFAVSKDLADKLAAKTAEAEKLMENVGSLDRLVESAKREMAQKLAEIDQLTADKAKADAELAAANDTIASLQTELEKAKTELAVSERLIESGKREIAELQKQKDASDKALVESQANVAELEKQKAASDAKVAELEKEVE…
>SEE_CWFU01000017.1_WP_050321445.1
MFLRNNKQKFSIRKLSAGAASVLVATSVLGGTTVKANSEVRRTATPRLSRDLKNRLSDIAIDRDASSAQKVRNLLKGASVGDLQALLRGLDSARAAYGRDDYYNLLMRLSSMLNDKPDGDRRQLSLTSLLVDEIEKRIADGDSYAKLLEAKLAAIKSQQEMLRERDSQLRNLEKEKEQELQKAKDERQALTESFNKTLSRSTKEYNKLKTELAKEKEKAAKMTKELADKLSNAEASRDKAFAVSKDLADKLSSAEASRDKAFAVSKDLADKLAAKTAEAEKLMENVGSLDRLVESAKREMAQKLAEIDQLTADKAKADAELAAANDTIASLQTELEKAKTELAVSERLIESGKREIAELQKQKDASDKALVESQANVAELEKQKAASDAKVAELEKEVE…
>SEE_CWFT01000017.1_WP_050316002.1
MFLRNNKQKFSIRKLSAGAASVLVATSVLGGTTVKANSEVSRTATPRLSRDLKNRLSDIAIDRDASSAQKVRNLLKGASVGDLQALLRGLDSARAAYGRDDYYNLLMHLSSMLNDKPDGDRRQLSLTSLLVDEIEKRIADGDSYAKLLEAKLAAIKSQQEMLRERDSQLRNLEKEKEQELQKAKDERQALTESFNKTLSRSTKEYNKLKTELAKEKEKAAKMTKELADKLSNAEASRDKAFAVSKDLADKLSSAEASRDKAFAVSKDLADKLAAKTAEAEKLMENVGSLDRLVESAKREMAQKLAEIDQLTADKAKADAELAAANDTIASLQTELEKAKTELAVSERLIESGKREIAELQKQKDASDKALVESQANVAELEKQKAASDAKVAELEKEVE…
>SEE_CWFS01000016.1_WP_050317784.1
MFLRNNKQKFSIRKLSAGAASVLVATSVLGGTTVKANSEVSRTATPRLSRDLKNRLSEIAIGRDASSAQKVRNLLKGASVGDLQALLRGLDSARAAYGRDDYYNLLMHLSSMLNDKPDGDRRQLSLTSLLVDEIEKRIADGDSYAKLLEAKLAAIKSQQEMLRERDSQLRNLEKEKEQELQKAKDERQALTESFNKTLSRSTKEYNKLKTELAKEKEKAAKMTKELADKLSNAEASRDKAFAVSKDLADKLSSAEASRDKAFAVSKDLADKLAAKTAEAEKLMENVGSLDRLVESAKREMAQKLAEIDQLTADKAKADAELAAANDTIASLQTELEKAKTELAVSERLIESGKREIAELQKQKDASDKALVESQANVAELEKQKAASDAKVAELEKEVE…
>SEE_CWFO01000016.1_WP_050316824.1
MFLRNNKQKFSIRKLSAGAASVLVATSVLGGTTVKANSEVSRTATPRLSRDLKNRLSEIGISRDASSAQKVRNLLKGASVGDLQALLRGLDSARAAYGRDDYYNLLMRLSLMLNDKPDGDRRQLSLASLLVDEIEKRIADGDSYAKLLEAKLAAIKSQQEMLRERDSQLRNLEKEKEQELQKAKDERQALTESFNKTLSRSTKEYNKLKTELAKEKEKAAKMTKELADKLSNAEASRDKAFAVSKDLADKLSSAEASRDKAFAVSKDLADKLAAKTAEAEKLMENVGSLDRLVESAKREMAQKLAEIDQLTADKAKADAELAAANDTIASLQTELEKAKTELAVSERLIESGKREIAELQKQKDASDKALVESQANVAELEKQKAASDAKVAELEKEVE…
>SEE_CWFN01000019.1_WP_050316824.1
MFLRNNKQKFSIRKLSAGAASVLVATSVLGGTTVKANSEVSRTATPRLSRDLKNRLSEIGISRDASSAQKVRNLLKGASVGDLQALLRGLDSARAAYGRDDYYNLLMRLSLMLNDKPDGDRRQLSLASLLVDEIEKRIADGDSYAKLLEAKLAAIKSQQEMLRERDSQLRNLEKEKEQELQKAKDERQALTESFNKTLSRSTKEYNKLKTELAKEKEKAAKMTKELADKLSNAEASRDKAFAVSKDLADKLSSAEASRDKAFAVSKDLADKLAAKTAEAEKLMENVGSLDRLVESAKREMAQKLAEIDQLTADKAKADAELAAANDTIASLQTELEKAKTELAVSERLIESGKREIAELQKQKDASDKALVESQANVAELEKQKAASDAKVAELEKEVE…
>SEE_CWFM01000018.1_WP_050319686.1
MFLRNNKQKFSIRKLSAGAASVLVATSVLGGTTVKANSEVSRTATPRLSRDLKNRLSEIGISRDASSAQKVRNLLKGASVGDLQALLRGLDSARAAYGRDDYYNLLMHLSSMLNDKPDGDRRQLSLASLLVDEIEKRIADGDSYAKLLEAKLAAIKSQQEMLRERDSQLRNLEKEKEQELQKAKDERQALTESFNKTLSRSTKEYNKLKTELAKEKEKAAKMTKELADKLSNAEASRDKAFAVSKDLADKLSSAEASRDKAFAVSKDLADKLAAKTAEAEKLMENVGSLDRLVESAKREMAQKLAEIDQLTADKAKADAELAAANDTIASLQTELEKAKTELAVSERLIESGKREIAELQKQKDASDKALVESQANVAELEKQKAASDAKVAELEKEVE…
>SEE_CWFL01000017.1_WP_050316302.1
MFLRNNKQKFSIRKLSAGAASVLVATSVLGGTTVKANSEVSRTATPRLSRDLKNRLSEIGISRDASSAQKVRNLLKGASVGDLQALLRGLDSARAAYGRDDYYNLLMHLSSMLNDKPDGDRRQLSLASLLIDEIEKRIADGDSYAKLLEAKLAAIKSQQEMLRERDSQLRNLEKEKEQELQKAKDERQALTESFNKTLSRSTKEYNKLKTELAKEKEKAAKMTKELADKLSNAEASRDKAFAVSKDLADKLSSAEASRDKAFAVSKDLADKLAAKTAEAEKLMENVGSLDRLVESAKREMAQKLAEIDQLTADKAKADAELAAANDTIASLQTELEKAKTELAVSERLIESGKREIAELQKQKDASDKALVESQANVAELEKQKAASDAKVAELEKEVE…
>SEE_CWFK01000017.1_WP_050319686.1
MFLRNNKQKFSIRKLSAGAASVLVATSVLGGTTVKANSEVSRTATPRLSRDLKNRLSEIGISRDASSAQKVRNLLKGASVGDLQALLRGLDSARAAYGRDDYYNLLMHLSSMLNDKPDGDRRQLSLASLLVDEIEKRIADGDSYAKLLEAKLAAIKSQQEMLRERDSQLRNLEKEKEQELQKAKDERQALTESFNKTLSRSTKEYNKLKTELAKEKEKAAKMTKELADKLSNAEASRDKAFAVSKDLADKLSSAEASRDKAFAVSKDLADKLAAKTAEAEKLMENVGSLDRLVESAKREMAQKLAEIDQLTADKAKADAELAAANDTIASLQTELEKAKTELAVSERLIESGKREIAELQKQKDASDKALVESQANVAELEKQKAASDAKVAELEKEVE…
>SEE_CWFJ01000017.1_WP_050319763.1
MFLRNNKQKFSIRKLSAGAASVLVATSVLGGTTVKANSEVSRTATPRLSRDLKNRLSEIGISRDASSAQKVRNLLKGASVGDLQALLRGLDSARAAYGRDDYYNLLMHLSLMLNDKPDGDRRQLSLASLLVDEIEKRIADGDSYAKLLEAKLAAIKSQQEMLRERDSQLRNLEKEKEQELQKAKDERQALTESFNKTLSRSTKEYNKLKTELAKEKEKAAKMTKELADKLSNAEASRDKAFAVSKDLADKLSSAEASRDKAFAVSKDLADKLAAKTAEAEKLMENVGSLDRLVESAKREMAQKLAEIDQLTADKAKADAELAAANDTIASLQTELEKAKTELAVSERLIESGKREIAELQKQKDASDKALVESQANVAELEKQKAASDAKVAELEKEVE…
>SEE_CWFI01000018.1_WP_050316002.1
MFLRNNKQKFSIRKLSAGAASVLVATSVLGGTTVKANSEVSRTATPRLSRDLKNRLSDIAIDRDASSAQKVRNLLKGASVGDLQALLRGLDSARAAYGRDDYYNLLMHLSSMLNDKPDGDRRQLSLTSLLVDEIEKRIADGDSYAKLLEAKLAAIKSQQEMLRERDSQLRNLEKEKEQELQKAKDERQALTESFNKTLSRSTKEYNKLKTELAKEKEKAAKMTKELADKLSNAEASRDKAFAVSKDLADKLSSAEASRDKAFAVSKDLADKLAAKTAEAEKLMENVGSLDRLVESAKREMAQKLAEIDQLTADKAKADAELAAANDTIASLQTELEKAKTELAVSERLIESGKREIAELQKQKDASDKALVESQANVAELEKQKAASDAKVAELEKEVE…
>SEE_CWFG01000014.1_WP_050319842.1
MFLRNNKQKFSIRKLSAGAASVLVATSVLGGTTVKANSEVSRTATPRLSRDLKNRLSEIAISRDASSAQKVRNLLKGASVGDLQALLRGLDSARAAYGRDDYYNLLMHLSSMLNDKPDGDRRQLSLASLLVDEIEKRIADGDSYAKLLEAKLAAIKSQQEMLRERDSQLRNLEKEKEQELQKAKDERQALTESFNKTLSRSTKEYNKLKTELAKEKEKAAKMTKELADKLSNAEASRDKAFAVSKDLADKLSSAEASRDKAFAVSKDLADKLAAKTAEAEKLMENVGSLDRLVESAKREMAQKLAEIDQLTADKAKADAELAAANDTIASLQTELEKAKTELAVSERLIESGKREIAELQKQKDASDKALVESQANVAELEKQKAASDAKVAELEKEVE…
>SEE_CWFF01000018.1_WP_050319734.1
MFLRNNKQKFSIRKLSAGAASVLVATSVLGGTTVKANSEVSRTATPRLSRDLKNRLSYIAIDRDASSAQKVRNLLKGASVGDLQALLRGLDSARAAYGRDDYYNLLMHLSSMLNDKPDGDRRQLSLTSLLVDEIEKRIADGDSYAKLLEAKLAAIKSQQEMLRERDSQLRNLEKEKEQELQKAKDERQALTESFNKTLSRSTKEYNKLKTELAKEKEKAAKMTKELADKLSNAEASRDKAFAVSKDLADKLSSAEASRDKAFAVSKDLADKLAAKTAEAEKLMENVGSLDRLVESAKREMAQKLAEIDQLTADKAKADAELAAANDTIASLQTELEKAKTELAVSERLIESGKREIAELQKQKDASDKALVESQANVAELEKQKAASDAKVAELEKEVE…
>SEE_CWFE01000017.1_WP_050316002.1
MFLRNNKQKFSIRKLSAGAASVLVATSVLGGTTVKANSEVSRTATPRLSRDLKNRLSDIAIDRDASSAQKVRNLLKGASVGDLQALLRGLDSARAAYGRDDYYNLLMHLSSMLNDKPDGDRRQLSLTSLLVDEIEKRIADGDSYAKLLEAKLAAIKSQQEMLRERDSQLRNLEKEKEQELQKAKDERQALTESFNKTLSRSTKEYNKLKTELAKEKEKAAKMTKELADKLSNAEASRDKAFAVSKDLADKLSSAEASRDKAFAVSKDLADKLAAKTAEAEKLMENVGSLDRLVESAKREMAQKLAEIDQLTADKAKADAELAAANDTIASLQTELEKAKTELAVSERLIESGKREIAELQKQKDASDKALVESQANVAELEKQKAASDAKVAELEKEVE…
>SEE_CWFD01000017.1_WP_050319691.1
MFLRNNKQKFSIRKLSAGAASVLVATSVLGGTTVKANSEVSRTATPRLSRDLKNRLSEIAISRDASSAQKVRNLLKGASVGDLQALLRGFDSARAAYGRDDYYNLLMHLSSMLNDKPDGDRRQLSLASLLVDEIEKRIADGDSYAKLLEAKLAAIKSQQEMLRERDSQLRNLEKEKEQELQKAKDERQALTESFNKTLSRSTKEYNKLKTELAKEKEKAAKMTKELADKLSNAEASRDKAFAVSKDLADKLSSAEASRDKAFAVSKDLADKLAAKTAEAEKLMENVGSLDRLVESAKREMAQKLAEIDQLTADKAKADAELAAANDTIASLQTELEKAKTELAVSERLIESGKREIAELQKQKDASDKALVESQANVAELEKQKAASDAKVAELEKEVE…
>SEE_CWFC01000018.1_WP_050316002.1
MFLRNNKQKFSIRKLSAGAASVLVATSVLGGTTVKANSEVSRTATPRLSRDLKNRLSDIAIDRDASSAQKVRNLLKGASVGDLQALLRGLDSARAAYGRDDYYNLLMHLSSMLNDKPDGDRRQLSLTSLLVDEIEKRIADGDSYAKLLEAKLAAIKSQQEMLRERDSQLRNLEKEKEQELQKAKDERQALTESFNKTLSRSTKEYNKLKTELAKEKEKAAKMTKELADKLSNAEASRDKAFAVSKDLADKLSSAEASRDKAFAVSKDLADKLAAKTAEAEKLMENVGSLDRLVESAKREMAQKLAEIDQLTADKAKADAELAAANDTIASLQTELEKAKTELAVSERLIESGKREIAELQKQKDASDKALVESQANVAELEKQKAASDAKVAELEKEVE…
>SEE_CWFB01000018.1_WP_050316002.1
MFLRNNKQKFSIRKLSAGAASVLVATSVLGGTTVKANSEVSRTATPRLSRDLKNRLSDIAIDRDASSAQKVRNLLKGASVGDLQALLRGLDSARAAYGRDDYYNLLMHLSSMLNDKPDGDRRQLSLTSLLVDEIEKRIADGDSYAKLLEAKLAAIKSQQEMLRERDSQLRNLEKEKEQELQKAKDERQALTESFNKTLSRSTKEYNKLKTELAKEKEKAAKMTKELADKLSNAEASRDKAFAVSKDLADKLSSAEASRDKAFAVSKDLADKLAAKTAEAEKLMENVGSLDRLVESAKREMAQKLAEIDQLTADKAKADAELAAANDTIASLQTELEKAKTELAVSERLIESGKREIAELQKQKDASDKALVESQANVAELEKQKAASDAKVAELEKEVE…
>SEE_CWFA01000019.1_WP_050316002.1
MFLRNNKQKFSIRKLSAGAASVLVATSVLGGTTVKANSEVSRTATPRLSRDLKNRLSDIAIDRDASSAQKVRNLLKGASVGDLQALLRGLDSARAAYGRDDYYNLLMHLSSMLNDKPDGDRRQLSLTSLLVDEIEKRIADGDSYAKLLEAKLAAIKSQQEMLRERDSQLRNLEKEKEQELQKAKDERQALTESFNKTLSRSTKEYNKLKTELAKEKEKAAKMTKELADKLSNAEASRDKAFAVSKDLADKLSSAEASRDKAFAVSKDLADKLAAKTAEAEKLMENVGSLDRLVESAKREMAQKLAEIDQLTADKAKADAELAAANDTIASLQTELEKAKTELAVSERLIESGKREIAELQKQKDASDKALVESQANVAELEKQKAASDAKVAELEKEVE…
>SEE_CWEZ01000019.1_WP_050316002.1
MFLRNNKQKFSIRKLSAGAASVLVATSVLGGTTVKANSEVSRTATPRLSRDLKNRLSDIAIDRDASSAQKVRNLLKGASVGDLQALLRGLDSARAAYGRDDYYNLLMHLSSMLNDKPDGDRRQLSLTSLLVDEIEKRIADGDSYAKLLEAKLAAIKSQQEMLRERDSQLRNLEKEKEQELQKAKDERQALTESFNKTLSRSTKEYNKLKTELAKEKEKAAKMTKELADKLSNAEASRDKAFAVSKDLADKLSSAEASRDKAFAVSKDLADKLAAKTAEAEKLMENVGSLDRLVESAKREMAQKLAEIDQLTADKAKADAELAAANDTIASLQTELEKAKTELAVSERLIESGKREIAELQKQKDASDKALVESQANVAELEKQKAASDAKVAELEKEVE…
>SEE_CWEY01000017.1_WP_050316002.1
MFLRNNKQKFSIRKLSAGAASVLVATSVLGGTTVKANSEVSRTATPRLSRDLKNRLSDIAIDRDASSAQKVRNLLKGASVGDLQALLRGLDSARAAYGRDDYYNLLMHLSSMLNDKPDGDRRQLSLTSLLVDEIEKRIADGDSYAKLLEAKLAAIKSQQEMLRERDSQLRNLEKEKEQELQKAKDERQALTESFNKTLSRSTKEYNKLKTELAKEKEKAAKMTKELADKLSNAEASRDKAFAVSKDLADKLSSAEASRDKAFAVSKDLADKLAAKTAEAEKLMENVGSLDRLVESAKREMAQKLAEIDQLTADKAKADAELAAANDTIASLQTELEKAKTELAVSERLIESGKREIAELQKQKDASDKALVESQANVAELEKQKAASDAKVAELEKEVE…
>SEE_CWEX01000017.1_WP_050319969.1
MFLRNNKQKFSIRKLSAGAASVLVATSVLGGTTVKANSEVSRTATPRLSRDLKNRLSDIAIGGDASSAPKVRNLLKGASVGDLQALLRGLDSARAAYGRDDYYNLLMHLPSMLNDKPDGDRGQLSLASLLVDEIEKRIADGDSYAKLLEAKLAAIKSQQEMLRERDSQLRNLEKEKEQELQKAKDERQALTESFNKTLSRSTKEYNKLKTELAKEKEKAAKMTKELADKLSNAEASRDKAFAVSKDLADKLSSAEASRDKAFAVSKDLADKLAAKTAEAEKLMENVGSLDRLVESAKREMAQKLAEIDQLTADKAKADAELAAANDTIASLQTELEKAKTELAVSERLIESGKREIAELQKQKDASDKALVESQANVAELEKQKAASDAKVAELEKEVE…
>SEE_CWEW01000018.1_WP_050320121.1
MFLRNNKQKFSIRKLSAGAASVLVATSVLGGTTVKANSEVSRTATPRLSRDLKNRLSDIAIDRDASSAQKVRNLLKGASVGDLQALLRGLDSARAAYGRDDYYNLLMHLPSMLNDKPDGDRRQLSLTSLLVDEIEKRIADGDSYAKLLEAKLAAIKSQQEMLRERDSQLRNLEKEKEQELQKAKDERQALTESFNKTLSRSTKEYNKLKTELAKEKEKAAKMTKELADKLSNAEASRDKAFAVSKDLADKLSSAEASRDKAFAVSKDLADKLAAKTAEAEKLMENVGSLDRLVESAKREMAQKLAEIDQLTADKAKADAELAAANDTIASLQTELEKAKTELAVSERLIESGKREIAELQKQKDASDKALVESQANVAELEKQKAASDAKVAELEKEVE…
>SEE_CWEV01000015.1_WP_050316177.1
MFLRNNKQKFSIRKLSAGAASVLVATSVLGGTTVKANSEVSRTATPRLSRDLKNRLSEIAISRDASSAQKVRNLLKGASVGDLQALLRGLDSARAAYGRDDYYNLLMHLSSMLNDKPDGDRRQLSLASLLVDEIEKRIADGDSYAKLLEAKLAAIKSQQEMLRERDSQLRNLEKEKEQELQKAKDERQALTESFNKTLSRSTKEYNKLKTELAKEKEKAAKMTKELADKLSNAEASRDKAFAVSKDLADKLSSAEASRDKAFAVSKDLADKLAAKTAEAEKLMENVGSLDRLVESAKREMAQKLAEIDQLTADKAKADAELAAANDTIASLQTELEKAKTELAVSERLIESGKREIAELQKQKDASDKALVESQANVAELEKQKAASDAKVAELEKEVE…
>SEE_CWES01000016.1_WP_050321484.1
MFLRNNKQKFSIRKLSAGAASVLVATSVLGGTTVKANSEVSRTATPRLSRDLKNRLSDIAISGDASSAQKVRNLLKGASVGDLQALLRGLDSARAAYGRDDYYNLLMHLSSMLNDKPDGDRRQLSLASLLVDEIEKRIADGDRYAKLLEAKLAAIKSQQEMLRERDSQLRNLEKEKEQELQKAKDERQALTESFNKTLSRSTKEYNKLKTELAKEKEKAAKMTKELADKLSNAEASRDKAFAVSKDLADKLSSAEASRDKAFAVSKDLADKLAAKTAEAEKLMENVGSLDRLVESAKREMAQKLAEIDQLTADKAKADAELAAANDTIASLQTELEKAKTELAVSERLIESGKREIAELQKQKDASDKALVESQANVAELEKQKAASDAKVAELEKEVE…
>SEE_CWEQ01000015.1_WP_050321484.1
MFLRNNKQKFSIRKLSAGAASVLVATSVLGGTTVKANSEVSRTATPRLSRDLKNRLSDIAISGDASSAQKVRNLLKGASVGDLQALLRGLDSARAAYGRDDYYNLLMHLSSMLNDKPDGDRRQLSLASLLVDEIEKRIADGDRYAKLLEAKLAAIKSQQEMLRERDSQLRNLEKEKEQELQKAKDERQALTESFNKTLSRSTKEYNKLKTELAKEKEKAAKMTKELADKLSNAEASRDKAFAVSKDLADKLSSAEASRDKAFAVSKDLADKLAAKTAEAEKLMENVGSLDRLVESAKREMAQKLAEIDQLTADKAKADAELAAANDTIASLQTELEKAKTELAVSERLIESGKREIAELQKQKDASDKALVESQANVAELEKQKAASDAKVAELEKEVE…
>SEE_CWEP01000018.1_WP_050319763.1
MFLRNNKQKFSIRKLSAGAASVLVATSVLGGTTVKANSEVSRTATPRLSRDLKNRLSEIGISRDASSAQKVRNLLKGASVGDLQALLRGLDSARAAYGRDDYYNLLMHLSLMLNDKPDGDRRQLSLASLLVDEIEKRIADGDSYAKLLEAKLAAIKSQQEMLRERDSQLRNLEKEKEQELQKAKDERQALTESFNKTLSRSTKEYNKLKTELAKEKEKAAKMTKELADKLSNAEASRDKAFAVSKDLADKLSSAEASRDKAFAVSKDLADKLAAKTAEAEKLMENVGSLDRLVESAKREMAQKLAEIDQLTADKAKADAELAAANDTIASLQTELEKAKTELAVSERLIESGKREIAELQKQKDASDKALVESQANVAELEKQKAASDAKVAELEKEVE…
>SEE_CWEN01000017.1_WP_050316002.1
MFLRNNKQKFSIRKLSAGAASVLVATSVLGGTTVKANSEVSRTATPRLSRDLKNRLSDIAIDRDASSAQKVRNLLKGASVGDLQALLRGLDSARAAYGRDDYYNLLMHLSSMLNDKPDGDRRQLSLTSLLVDEIEKRIADGDSYAKLLEAKLAAIKSQQEMLRERDSQLRNLEKEKEQELQKAKDERQALTESFNKTLSRSTKEYNKLKTELAKEKEKAAKMTKELADKLSNAEASRDKAFAVSKDLADKLSSAEASRDKAFAVSKDLADKLAAKTAEAEKLMENVGSLDRLVESAKREMAQKLAEIDQLTADKAKADAELAAANDTIASLQTELEKAKTELAVSERLIESGKREIAELQKQKDASDKALVESQANVAELEKQKAASDAKVAELEKEVE…
>SEE_CWEM01000016.1_WP_050316135.1
MFLRNNKQKFSIRKLSAGAASVLVATSVLGGTTVKANSEVSRTVTPRLSRDLKNRLNEIAISRDVSSAQKVRNLLKGASVGDLQALLRGFDSARAAYGRDDYYNLLMHLSSMLNDKPDGDRRQLSLASLLVDEIEKRIADGDSYAKLLEAKLAAIKSQQEMLRERDSQLRNLEKEKEQELQKAKDERQALTESFNKTLSRSTKEYNKLKTELAKEKEKAAKMTKELADKLSNAEASRDKAFAVSKDLADKLSSAEASRDKAFAVSKDLADKLAAKTAEAEKLMENVGSLDRLVESAKREMAQKLAEIDQLTADKAKADAELAAANDTIASLQTELEKAKTELAVSERLIESGKREIAELQKQKDASDKALVESQANVAELEKQKAASDAKVAELEKEVE…
>SEE_CWEL01000016.1_WP_050319691.1
MFLRNNKQKFSIRKLSAGAASVLVATSVLGGTTVKANSEVSRTATPRLSRDLKNRLSEIAISRDASSAQKVRNLLKGASVGDLQALLRGFDSARAAYGRDDYYNLLMHLSSMLNDKPDGDRRQLSLASLLVDEIEKRIADGDSYAKLLEAKLAAIKSQQEMLRERDSQLRNLEKEKEQELQKAKDERQALTESFNKTLSRSTKEYNKLKTELAKEKEKAAKMTKELADKLSNAEASRDKAFAVSKDLADKLSSAEASRDKAFAVSKDLADKLAAKTAEAEKLMENVGSLDRLVESAKREMAQKLAEIDQLTADKAKADAELAAANDTIASLQTELEKAKTELAVSERLIESGKREIAELQKQKDASDKALVESQANVAELEKQKAASDAKVAELEKEVE…
>SEE_CWEK01000018.1_WP_050316002.1
MFLRNNKQKFSIRKLSAGAASVLVATSVLGGTTVKANSEVSRTATPRLSRDLKNRLSDIAIDRDASSAQKVRNLLKGASVGDLQALLRGLDSARAAYGRDDYYNLLMHLSSMLNDKPDGDRRQLSLTSLLVDEIEKRIADGDSYAKLLEAKLAAIKSQQEMLRERDSQLRNLEKEKEQELQKAKDERQALTESFNKTLSRSTKEYNKLKTELAKEKEKAAKMTKELADKLSNAEASRDKAFAVSKDLADKLSSAEASRDKAFAVSKDLADKLAAKTAEAEKLMENVGSLDRLVESAKREMAQKLAEIDQLTADKAKADAELAAANDTIASLQTELEKAKTELAVSERLIESGKREIAELQKQKDASDKALVESQANVAELEKQKAASDAKVAELEKEVE…
>SEE_CWEJ01000017.1_WP_050316002.1
MFLRNNKQKFSIRKLSAGAASVLVATSVLGGTTVKANSEVSRTATPRLSRDLKNRLSDIAIDRDASSAQKVRNLLKGASVGDLQALLRGLDSARAAYGRDDYYNLLMHLSSMLNDKPDGDRRQLSLTSLLVDEIEKRIADGDSYAKLLEAKLAAIKSQQEMLRERDSQLRNLEKEKEQELQKAKDERQALTESFNKTLSRSTKEYNKLKTELAKEKEKAAKMTKELADKLSNAEASRDKAFAVSKDLADKLSSAEASRDKAFAVSKDLADKLAAKTAEAEKLMENVGSLDRLVESAKREMAQKLAEIDQLTADKAKADAELAAANDTIASLQTELEKAKTELAVSERLIESGKREIAELQKQKDASDKALVESQANVAELEKQKAASDAKVAELEKEVE…
>SEE_CWEI01000018.1_WP_050316002.1
MFLRNNKQKFSIRKLSAGAASVLVATSVLGGTTVKANSEVSRTATPRLSRDLKNRLSDIAIDRDASSAQKVRNLLKGASVGDLQALLRGLDSARAAYGRDDYYNLLMHLSSMLNDKPDGDRRQLSLTSLLVDEIEKRIADGDSYAKLLEAKLAAIKSQQEMLRERDSQLRNLEKEKEQELQKAKDERQALTESFNKTLSRSTKEYNKLKTELAKEKEKAAKMTKELADKLSNAEASRDKAFAVSKDLADKLSSAEASRDKAFAVSKDLADKLAAKTAEAEKLMENVGSLDRLVESAKREMAQKLAEIDQLTADKAKADAELAAANDTIASLQTELEKAKTELAVSERLIESGKREIAELQKQKDASDKALVESQANVAELEKQKAASDAKVAELEKEVE…
>SEE_CWEH01000017.1_WP_050316135.1
MFLRNNKQKFSIRKLSAGAASVLVATSVLGGTTVKANSEVSRTVTPRLSRDLKNRLNEIAISRDVSSAQKVRNLLKGASVGDLQALLRGFDSARAAYGRDDYYNLLMHLSSMLNDKPDGDRRQLSLASLLVDEIEKRIADGDSYAKLLEAKLAAIKSQQEMLRERDSQLRNLEKEKEQELQKAKDERQALTESFNKTLSRSTKEYNKLKTELAKEKEKAAKMTKELADKLSNAEASRDKAFAVSKDLADKLSSAEASRDKAFAVSKDLADKLAAKTAEAEKLMENVGSLDRLVESAKREMAQKLAEIDQLTADKAKADAELAAANDTIASLQTELEKAKTELAVSERLIESGKREIAELQKQKDASDKALVESQANVAELEKQKAASDAKVAELEKEVE…
>SEE_CWEG01000018.1_WP_050319691.1
MFLRNNKQKFSIRKLSAGAASVLVATSVLGGTTVKANSEVSRTATPRLSRDLKNRLSEIAISRDASSAQKVRNLLKGASVGDLQALLRGFDSARAAYGRDDYYNLLMHLSSMLNDKPDGDRRQLSLASLLVDEIEKRIADGDSYAKLLEAKLAAIKSQQEMLRERDSQLRNLEKEKEQELQKAKDERQALTESFNKTLSRSTKEYNKLKTELAKEKEKAAKMTKELADKLSNAEASRDKAFAVSKDLADKLSSAEASRDKAFAVSKDLADKLAAKTAEAEKLMENVGSLDRLVESAKREMAQKLAEIDQLTADKAKADAELAAANDTIASLQTELEKAKTELAVSERLIESGKREIAELQKQKDASDKALVESQANVAELEKQKAASDAKVAELEKEVE…
>SEE_CWEF01000018.1_WP_050316002.1
MFLRNNKQKFSIRKLSAGAASVLVATSVLGGTTVKANSEVSRTATPRLSRDLKNRLSDIAIDRDASSAQKVRNLLKGASVGDLQALLRGLDSARAAYGRDDYYNLLMHLSSMLNDKPDGDRRQLSLTSLLVDEIEKRIADGDSYAKLLEAKLAAIKSQQEMLRERDSQLRNLEKEKEQELQKAKDERQALTESFNKTLSRSTKEYNKLKTELAKEKEKAAKMTKELADKLSNAEASRDKAFAVSKDLADKLSSAEASRDKAFAVSKDLADKLAAKTAEAEKLMENVGSLDRLVESAKREMAQKLAEIDQLTADKAKADAELAAANDTIASLQTELEKAKTELAVSERLIESGKREIAELQKQKDASDKALVESQANVAELEKQKAASDAKVAELEKEVE…
>SEE_CWEE01000018.1_WP_050316002.1
MFLRNNKQKFSIRKLSAGAASVLVATSVLGGTTVKANSEVSRTATPRLSRDLKNRLSDIAIDRDASSAQKVRNLLKGASVGDLQALLRGLDSARAAYGRDDYYNLLMHLSSMLNDKPDGDRRQLSLTSLLVDEIEKRIADGDSYAKLLEAKLAAIKSQQEMLRERDSQLRNLEKEKEQELQKAKDERQALTESFNKTLSRSTKEYNKLKTELAKEKEKAAKMTKELADKLSNAEASRDKAFAVSKDLADKLSSAEASRDKAFAVSKDLADKLAAKTAEAEKLMENVGSLDRLVESAKREMAQKLAEIDQLTADKAKADAELAAANDTIASLQTELEKAKTELAVSERLIESGKREIAELQKQKDASDKALVESQANVAELEKQKAASDAKVAELEKEVE…
>SEE_CWED01000017.1_WP_050316135.1
MFLRNNKQKFSIRKLSAGAASVLVATSVLGGTTVKANSEVSRTVTPRLSRDLKNRLNEIAISRDVSSAQKVRNLLKGASVGDLQALLRGFDSARAAYGRDDYYNLLMHLSSMLNDKPDGDRRQLSLASLLVDEIEKRIADGDSYAKLLEAKLAAIKSQQEMLRERDSQLRNLEKEKEQELQKAKDERQALTESFNKTLSRSTKEYNKLKTELAKEKEKAAKMTKELADKLSNAEASRDKAFAVSKDLADKLSSAEASRDKAFAVSKDLADKLAAKTAEAEKLMENVGSLDRLVESAKREMAQKLAEIDQLTADKAKADAELAAANDTIASLQTELEKAKTELAVSERLIESGKREIAELQKQKDASDKALVESQANVAELEKQKAASDAKVAELEKEVE…
>SEE_CWEC01000017.1_WP_050316882.1
MFLRNNKQKFSIRKLSAGAASVLVATSVLGGTTVKANSEVSRTATPRLSRDLKNRLSEIAISRDASSAQKVRNLLKGASVGDLQALLRGFDSARAAYGRDDYYNLLMRLSSMLNDKPDGDRRQLSLASLLVDEIEKRIADGDSYAKLLEAKLAAIKSQQEMLRERDSQLRNLEKEKEQELQKAKDERQALTESFNKTLSRSTKEYNKLKTELAKEKEKAAKMTKELADKLSNAEASRDKAFAVSKDLADKLSSAEASRDKAFAVSKDLADKLAAKTAEAEKLMENVGSLDRLVESAKREMAQKLAEIDQLTADKAKADAELAAANDTIASLQTELEKAKTELAVSERLIESGKREIAELQKQKDASDKALVESQANVAELEKQKAASDAKVAELEKEVE…
>SEE_CWEB01000017.1_WP_050316002.1
MFLRNNKQKFSIRKLSAGAASVLVATSVLGGTTVKANSEVSRTATPRLSRDLKNRLSDIAIDRDASSAQKVRNLLKGASVGDLQALLRGLDSARAAYGRDDYYNLLMHLSSMLNDKPDGDRRQLSLTSLLVDEIEKRIADGDSYAKLLEAKLAAIKSQQEMLRERDSQLRNLEKEKEQELQKAKDERQALTESFNKTLSRSTKEYNKLKTELAKEKEKAAKMTKELADKLSNAEASRDKAFAVSKDLADKLSSAEASRDKAFAVSKDLADKLAAKTAEAEKLMENVGSLDRLVESAKREMAQKLAEIDQLTADKAKADAELAAANDTIASLQTELEKAKTELAVSERLIESGKREIAELQKQKDASDKALVESQANVAELEKQKAASDAKVAELEKEVE…
>SEE_CWEA01000016.1_WP_050316135.1
MFLRNNKQKFSIRKLSAGAASVLVATSVLGGTTVKANSEVSRTVTPRLSRDLKNRLNEIAISRDVSSAQKVRNLLKGASVGDLQALLRGFDSARAAYGRDDYYNLLMHLSSMLNDKPDGDRRQLSLASLLVDEIEKRIADGDSYAKLLEAKLAAIKSQQEMLRERDSQLRNLEKEKEQELQKAKDERQALTESFNKTLSRSTKEYNKLKTELAKEKEKAAKMTKELADKLSNAEASRDKAFAVSKDLADKLSSAEASRDKAFAVSKDLADKLAAKTAEAEKLMENVGSLDRLVESAKREMAQKLAEIDQLTADKAKADAELAAANDTIASLQTELEKAKTELAVSERLIESGKREIAELQKQKDASDKALVESQANVAELEKQKAASDAKVAELEKEVE…
>SEE_CWDZ01000016.1_WP_050316882.1
MFLRNNKQKFSIRKLSAGAASVLVATSVLGGTTVKANSEVSRTATPRLSRDLKNRLSEIAISRDASSAQKVRNLLKGASVGDLQALLRGFDSARAAYGRDDYYNLLMRLSSMLNDKPDGDRRQLSLASLLVDEIEKRIADGDSYAKLLEAKLAAIKSQQEMLRERDSQLRNLEKEKEQELQKAKDERQALTESFNKTLSRSTKEYNKLKTELAKEKEKAAKMTKELADKLSNAEASRDKAFAVSKDLADKLSSAEASRDKAFAVSKDLADKLAAKTAEAEKLMENVGSLDRLVESAKREMAQKLAEIDQLTADKAKADAELAAANDTIASLQTELEKAKTELAVSERLIESGKREIAELQKQKDASDKALVESQANVAELEKQKAASDAKVAELEKEVE…
>SEE_CWDY01000018.1_WP_050316002.1
MFLRNNKQKFSIRKLSAGAASVLVATSVLGGTTVKANSEVSRTATPRLSRDLKNRLSDIAIDRDASSAQKVRNLLKGASVGDLQALLRGLDSARAAYGRDDYYNLLMHLSSMLNDKPDGDRRQLSLTSLLVDEIEKRIADGDSYAKLLEAKLAAIKSQQEMLRERDSQLRNLEKEKEQELQKAKDERQALTESFNKTLSRSTKEYNKLKTELAKEKEKAAKMTKELADKLSNAEASRDKAFAVSKDLADKLSSAEASRDKAFAVSKDLADKLAAKTAEAEKLMENVGSLDRLVESAKREMAQKLAEIDQLTADKAKADAELAAANDTIASLQTELEKAKTELAVSERLIESGKREIAELQKQKDASDKALVESQANVAELEKQKAASDAKVAELEKEVE…
>SEE_CWDW01000017.1_WP_050316135.1
MFLRNNKQKFSIRKLSAGAASVLVATSVLGGTTVKANSEVSRTVTPRLSRDLKNRLNEIAISRDVSSAQKVRNLLKGASVGDLQALLRGFDSARAAYGRDDYYNLLMHLSSMLNDKPDGDRRQLSLASLLVDEIEKRIADGDSYAKLLEAKLAAIKSQQEMLRERDSQLRNLEKEKEQELQKAKDERQALTESFNKTLSRSTKEYNKLKTELAKEKEKAAKMTKELADKLSNAEASRDKAFAVSKDLADKLSSAEASRDKAFAVSKDLADKLAAKTAEAEKLMENVGSLDRLVESAKREMAQKLAEIDQLTADKAKADAELAAANDTIASLQTELEKAKTELAVSERLIESGKREIAELQKQKDASDKALVESQANVAELEKQKAASDAKVAELEKEVE…
>SEE_CWDV01000004.1_WP_050316882.1
MFLRNNKQKFSIRKLSAGAASVLVATSVLGGTTVKANSEVSRTATPRLSRDLKNRLSEIAISRDASSAQKVRNLLKGASVGDLQALLRGFDSARAAYGRDDYYNLLMRLSSMLNDKPDGDRRQLSLASLLVDEIEKRIADGDSYAKLLEAKLAAIKSQQEMLRERDSQLRNLEKEKEQELQKAKDERQALTESFNKTLSRSTKEYNKLKTELAKEKEKAAKMTKELADKLSNAEASRDKAFAVSKDLADKLSSAEASRDKAFAVSKDLADKLAAKTAEAEKLMENVGSLDRLVESAKREMAQKLAEIDQLTADKAKADAELAAANDTIASLQTELEKAKTELAVSERLIESGKREIAELQKQKDASDKALVESQANVAELEKQKAASDAKVAELEKEVE…
>SEE_CWDU01000016.1_WP_050316177.1
MFLRNNKQKFSIRKLSAGAASVLVATSVLGGTTVKANSEVSRTATPRLSRDLKNRLSEIAISRDASSAQKVRNLLKGASVGDLQALLRGLDSARAAYGRDDYYNLLMHLSSMLNDKPDGDRRQLSLASLLVDEIEKRIADGDSYAKLLEAKLAAIKSQQEMLRERDSQLRNLEKEKEQELQKAKDERQALTESFNKTLSRSTKEYNKLKTELAKEKEKAAKMTKELADKLSNAEASRDKAFAVSKDLADKLSSAEASRDKAFAVSKDLADKLAAKTAEAEKLMENVGSLDRLVESAKREMAQKLAEIDQLTADKAKADAELAAANDTIASLQTELEKAKTELAVSERLIESGKREIAELQKQKDASDKALVESQANVAELEKQKAASDAKVAELEKEVE…
>SEE_CWDT01000018.1_WP_050316135.1
MFLRNNKQKFSIRKLSAGAASVLVATSVLGGTTVKANSEVSRTVTPRLSRDLKNRLNEIAISRDVSSAQKVRNLLKGASVGDLQALLRGFDSARAAYGRDDYYNLLMHLSSMLNDKPDGDRRQLSLASLLVDEIEKRIADGDSYAKLLEAKLAAIKSQQEMLRERDSQLRNLEKEKEQELQKAKDERQALTESFNKTLSRSTKEYNKLKTELAKEKEKAAKMTKELADKLSNAEASRDKAFAVSKDLADKLSSAEASRDKAFAVSKDLADKLAAKTAEAEKLMENVGSLDRLVESAKREMAQKLAEIDQLTADKAKADAELAAANDTIASLQTELEKAKTELAVSERLIESGKREIAELQKQKDASDKALVESQANVAELEKQKAASDAKVAELEKEVE…
>SEE_CWDS01000016.1_WP_050316532.1
MFLRNNKQKFSIRKLSAGAASVLVATSVLGGTTVKANSEVSRTATPRLSRDLKNRLSEIAISRDASSAQKVRNLLKGASVGDLQALLRGFDSARAAYGRDDYYNLLMRLSSMLNDKPDGDRGQLSLASLLVDEIEKRIADGDSYAKLLEAKLAAIKSQQEMLRERDSQLRNLEKEKEQELQKAKDERQALTESFNKTLSRSTKEYNKLKTELAKEKEKAAKMTKELADKLSNAEASRDKAFAVSKDLADKLSSAEASRDKAFAVSKDLADKLAAKTAEAEKLMENVGSLDRLVESAKREMAQKLAEIDQLTADKAKADAELAAANDTIASLQTELEKAKTELAVSERLIESGKREIAELQKQKDASDKALVESQANVAELEKQKAASDAKVAELEKEVE…
>SEE_CWDR01000016.1_WP_050316532.1
MFLRNNKQKFSIRKLSAGAASVLVATSVLGGTTVKANSEVSRTATPRLSRDLKNRLSEIAISRDASSAQKVRNLLKGASVGDLQALLRGFDSARAAYGRDDYYNLLMRLSSMLNDKPDGDRGQLSLASLLVDEIEKRIADGDSYAKLLEAKLAAIKSQQEMLRERDSQLRNLEKEKEQELQKAKDERQALTESFNKTLSRSTKEYNKLKTELAKEKEKAAKMTKELADKLSNAEASRDKAFAVSKDLADKLSSAEASRDKAFAVSKDLADKLAAKTAEAEKLMENVGSLDRLVESAKREMAQKLAEIDQLTADKAKADAELAAANDTIASLQTELEKAKTELAVSERLIESGKREIAELQKQKDASDKALVESQANVAELEKQKAASDAKVAELEKEVE…
>SEE_CWDQ01000017.1_WP_050316532.1
MFLRNNKQKFSIRKLSAGAASVLVATSVLGGTTVKANSEVSRTATPRLSRDLKNRLSEIAISRDASSAQKVRNLLKGASVGDLQALLRGFDSARAAYGRDDYYNLLMRLSSMLNDKPDGDRGQLSLASLLVDEIEKRIADGDSYAKLLEAKLAAIKSQQEMLRERDSQLRNLEKEKEQELQKAKDERQALTESFNKTLSRSTKEYNKLKTELAKEKEKAAKMTKELADKLSNAEASRDKAFAVSKDLADKLSSAEASRDKAFAVSKDLADKLAAKTAEAEKLMENVGSLDRLVESAKREMAQKLAEIDQLTADKAKADAELAAANDTIASLQTELEKAKTELAVSERLIESGKREIAELQKQKDASDKALVESQANVAELEKQKAASDAKVAELEKEVE…
>SEE_CWDP01000016.1_WP_050316135.1
MFLRNNKQKFSIRKLSAGAASVLVATSVLGGTTVKANSEVSRTVTPRLSRDLKNRLNEIAISRDVSSAQKVRNLLKGASVGDLQALLRGFDSARAAYGRDDYYNLLMHLSSMLNDKPDGDRRQLSLASLLVDEIEKRIADGDSYAKLLEAKLAAIKSQQEMLRERDSQLRNLEKEKEQELQKAKDERQALTESFNKTLSRSTKEYNKLKTELAKEKEKAAKMTKELADKLSNAEASRDKAFAVSKDLADKLSSAEASRDKAFAVSKDLADKLAAKTAEAEKLMENVGSLDRLVESAKREMAQKLAEIDQLTADKAKADAELAAANDTIASLQTELEKAKTELAVSERLIESGKREIAELQKQKDASDKALVESQANVAELEKQKAASDAKVAELEKEVE…
>SEE_CWDO01000016.1_WP_050316882.1
MFLRNNKQKFSIRKLSAGAASVLVATSVLGGTTVKANSEVSRTATPRLSRDLKNRLSEIAISRDASSAQKVRNLLKGASVGDLQALLRGFDSARAAYGRDDYYNLLMRLSSMLNDKPDGDRRQLSLASLLVDEIEKRIADGDSYAKLLEAKLAAIKSQQEMLRERDSQLRNLEKEKEQELQKAKDERQALTESFNKTLSRSTKEYNKLKTELAKEKEKAAKMTKELADKLSNAEASRDKAFAVSKDLADKLSSAEASRDKAFAVSKDLADKLAAKTAEAEKLMENVGSLDRLVESAKREMAQKLAEIDQLTADKAKADAELAAANDTIASLQTELEKAKTELAVSERLIESGKREIAELQKQKDASDKALVESQANVAELEKQKAASDAKVAELEKEVE…
>SEE_CWDN01000015.1_WP_050316532.1
MFLRNNKQKFSIRKLSAGAASVLVATSVLGGTTVKANSEVSRTATPRLSRDLKNRLSEIAISRDASSAQKVRNLLKGASVGDLQALLRGFDSARAAYGRDDYYNLLMRLSSMLNDKPDGDRGQLSLASLLVDEIEKRIADGDSYAKLLEAKLAAIKSQQEMLRERDSQLRNLEKEKEQELQKAKDERQALTESFNKTLSRSTKEYNKLKTELAKEKEKAAKMTKELADKLSNAEASRDKAFAVSKDLADKLSSAEASRDKAFAVSKDLADKLAAKTAEAEKLMENVGSLDRLVESAKREMAQKLAEIDQLTADKAKADAELAAANDTIASLQTELEKAKTELAVSERLIESGKREIAELQKQKDASDKALVESQANVAELEKQKAASDAKVAELEKEVE…
>SEE_CWDM01000017.1_WP_050316135.1
MFLRNNKQKFSIRKLSAGAASVLVATSVLGGTTVKANSEVSRTVTPRLSRDLKNRLNEIAISRDVSSAQKVRNLLKGASVGDLQALLRGFDSARAAYGRDDYYNLLMHLSSMLNDKPDGDRRQLSLASLLVDEIEKRIADGDSYAKLLEAKLAAIKSQQEMLRERDSQLRNLEKEKEQELQKAKDERQALTESFNKTLSRSTKEYNKLKTELAKEKEKAAKMTKELADKLSNAEASRDKAFAVSKDLADKLSSAEASRDKAFAVSKDLADKLAAKTAEAEKLMENVGSLDRLVESAKREMAQKLAEIDQLTADKAKADAELAAANDTIASLQTELEKAKTELAVSERLIESGKREIAELQKQKDASDKALVESQANVAELEKQKAASDAKVAELEKEVE…
>SEE_CWDL01000004.1_WP_050316135.1
MFLRNNKQKFSIRKLSAGAASVLVATSVLGGTTVKANSEVSRTVTPRLSRDLKNRLNEIAISRDVSSAQKVRNLLKGASVGDLQALLRGFDSARAAYGRDDYYNLLMHLSSMLNDKPDGDRRQLSLASLLVDEIEKRIADGDSYAKLLEAKLAAIKSQQEMLRERDSQLRNLEKEKEQELQKAKDERQALTESFNKTLSRSTKEYNKLKTELAKEKEKAAKMTKELADKLSNAEASRDKAFAVSKDLADKLSSAEASRDKAFAVSKDLADKLAAKTAEAEKLMENVGSLDRLVESAKREMAQKLAEIDQLTADKAKADAELAAANDTIASLQTELEKAKTELAVSERLIESGKREIAELQKQKDASDKALVESQANVAELEKQKAASDAKVAELEKEVE…
>SEE_CWDJ01000015.1_WP_050319691.1
MFLRNNKQKFSIRKLSAGAASVLVATSVLGGTTVKANSEVSRTATPRLSRDLKNRLSEIAISRDASSAQKVRNLLKGASVGDLQALLRGFDSARAAYGRDDYYNLLMHLSSMLNDKPDGDRRQLSLASLLVDEIEKRIADGDSYAKLLEAKLAAIKSQQEMLRERDSQLRNLEKEKEQELQKAKDERQALTESFNKTLSRSTKEYNKLKTELAKEKEKAAKMTKELADKLSNAEASRDKAFAVSKDLADKLSSAEASRDKAFAVSKDLADKLAAKTAEAEKLMENVGSLDRLVESAKREMAQKLAEIDQLTADKAKADAELAAANDTIASLQTELEKAKTELAVSERLIESGKREIAELQKQKDASDKALVESQANVAELEKQKAASDAKVAELEKEVE…
>SEE_CWDI01000017.1_WP_050316002.1
MFLRNNKQKFSIRKLSAGAASVLVATSVLGGTTVKANSEVSRTATPRLSRDLKNRLSDIAIDRDASSAQKVRNLLKGASVGDLQALLRGLDSARAAYGRDDYYNLLMHLSSMLNDKPDGDRRQLSLTSLLVDEIEKRIADGDSYAKLLEAKLAAIKSQQEMLRERDSQLRNLEKEKEQELQKAKDERQALTESFNKTLSRSTKEYNKLKTELAKEKEKAAKMTKELADKLSNAEASRDKAFAVSKDLADKLSSAEASRDKAFAVSKDLADKLAAKTAEAEKLMENVGSLDRLVESAKREMAQKLAEIDQLTADKAKADAELAAANDTIASLQTELEKAKTELAVSERLIESGKREIAELQKQKDASDKALVESQANVAELEKQKAASDAKVAELEKEVE…
>SEE_CWDH01000019.1_WP_050316002.1
MFLRNNKQKFSIRKLSAGAASVLVATSVLGGTTVKANSEVSRTATPRLSRDLKNRLSDIAIDRDASSAQKVRNLLKGASVGDLQALLRGLDSARAAYGRDDYYNLLMHLSSMLNDKPDGDRRQLSLTSLLVDEIEKRIADGDSYAKLLEAKLAAIKSQQEMLRERDSQLRNLEKEKEQELQKAKDERQALTESFNKTLSRSTKEYNKLKTELAKEKEKAAKMTKELADKLSNAEASRDKAFAVSKDLADKLSSAEASRDKAFAVSKDLADKLAAKTAEAEKLMENVGSLDRLVESAKREMAQKLAEIDQLTADKAKADAELAAANDTIASLQTELEKAKTELAVSERLIESGKREIAELQKQKDASDKALVESQANVAELEKQKAASDAKVAELEKEVE…
>SEE_CWDG01000018.1_WP_050316002.1
MFLRNNKQKFSIRKLSAGAASVLVATSVLGGTTVKANSEVSRTATPRLSRDLKNRLSDIAIDRDASSAQKVRNLLKGASVGDLQALLRGLDSARAAYGRDDYYNLLMHLSSMLNDKPDGDRRQLSLTSLLVDEIEKRIADGDSYAKLLEAKLAAIKSQQEMLRERDSQLRNLEKEKEQELQKAKDERQALTESFNKTLSRSTKEYNKLKTELAKEKEKAAKMTKELADKLSNAEASRDKAFAVSKDLADKLSSAEASRDKAFAVSKDLADKLAAKTAEAEKLMENVGSLDRLVESAKREMAQKLAEIDQLTADKAKADAELAAANDTIASLQTELEKAKTELAVSERLIESGKREIAELQKQKDASDKALVESQANVAELEKQKAASDAKVAELEKEVE…
>SEE_CWDF01000017.1_WP_050316002.1
MFLRNNKQKFSIRKLSAGAASVLVATSVLGGTTVKANSEVSRTATPRLSRDLKNRLSDIAIDRDASSAQKVRNLLKGASVGDLQALLRGLDSARAAYGRDDYYNLLMHLSSMLNDKPDGDRRQLSLTSLLVDEIEKRIADGDSYAKLLEAKLAAIKSQQEMLRERDSQLRNLEKEKEQELQKAKDERQALTESFNKTLSRSTKEYNKLKTELAKEKEKAAKMTKELADKLSNAEASRDKAFAVSKDLADKLSSAEASRDKAFAVSKDLADKLAAKTAEAEKLMENVGSLDRLVESAKREMAQKLAEIDQLTADKAKADAELAAANDTIASLQTELEKAKTELAVSERLIESGKREIAELQKQKDASDKALVESQANVAELEKQKAASDAKVAELEKEVE…
>SEE_CWDE01000020.1_CRV30932.1
MFLRNNKQKFSIRKLSAGAASVLVATSVLGGTTVKANSEVSRTATPRLSRDLKNRLSDIAIDRDASSAQKVRNLLKGASVGDLQALLRGLDSARAAYGRDDYYNLLMHLSSMLNDKPDGDRRQLSLTSLLVDEIEKRIADGDSYAKLLEAKLAAIKSQQEMLRERDSQLRNLEKEKEQELQKAKDERQALTESFNKTLSRSTKEYNKLKTELAKEKEKAAKMTKELADKLSNAEASRDKAFAVSKDLADKLSSAEASRDKAFAVSKDLADKLAAKTAEAEKLMENVGSLDRLVESAKREMAQKLAEIDQLTADKAKADAELAAANDTIASLQTELEKAKTELAVSERLIESGKREIAELQKQKDASDKALVESQANVAELEKQKAASDAKVAELEKEVE…
>SEE_CWDD01000016.1_WP_050319820.1
MFLRNNKQKFSIRKLSAGAASVLVATSVLGGTTVKANSEVSRTATPRLSRDLKNRLSEIAISRDASSAQKVRNLLKGASVGDLQALLRGFDSARAAYGRDDYYNLLMHLPSMLNDKPDGDRRQLSLASLLVDEIEKRIADGDSYAKLLEAKLAAIKSQQEMLRERDSQLRNLEKEKEQELQKAKDERQALTESFNKTLSRSTKEYNKLKTELAKEKEKAAKMTKELADKLSNAEASRDKAFAVSKDLADKLSSAEASRDKAFAVSKDLADKLAAKTAEAEKLMENVGSLDRLVESAKREMAQKLAEIDQLTADKAKADAELAAANDTIASLQTELEKAKTELAVSERLIESGKREIAELQKQKDASDKALVESQANVAELEKQKAASDAKVAELEKEVE…
>SEE_CWDC01000016.1_WP_050316002.1
MFLRNNKQKFSIRKLSAGAASVLVATSVLGGTTVKANSEVSRTATPRLSRDLKNRLSDIAIDRDASSAQKVRNLLKGASVGDLQALLRGLDSARAAYGRDDYYNLLMHLSSMLNDKPDGDRRQLSLTSLLVDEIEKRIADGDSYAKLLEAKLAAIKSQQEMLRERDSQLRNLEKEKEQELQKAKDERQALTESFNKTLSRSTKEYNKLKTELAKEKEKAAKMTKELADKLSNAEASRDKAFAVSKDLADKLSSAEASRDKAFAVSKDLADKLAAKTAEAEKLMENVGSLDRLVESAKREMAQKLAEIDQLTADKAKADAELAAANDTIASLQTELEKAKTELAVSERLIESGKREIAELQKQKDASDKALVESQANVAELEKQKAASDAKVAELEKEVE…
>SEE_CWDB01000018.1_WP_050316002.1
MFLRNNKQKFSIRKLSAGAASVLVATSVLGGTTVKANSEVSRTATPRLSRDLKNRLSDIAIDRDASSAQKVRNLLKGASVGDLQALLRGLDSARAAYGRDDYYNLLMHLSSMLNDKPDGDRRQLSLTSLLVDEIEKRIADGDSYAKLLEAKLAAIKSQQEMLRERDSQLRNLEKEKEQELQKAKDERQALTESFNKTLSRSTKEYNKLKTELAKEKEKAAKMTKELADKLSNAEASRDKAFAVSKDLADKLSSAEASRDKAFAVSKDLADKLAAKTAEAEKLMENVGSLDRLVESAKREMAQKLAEIDQLTADKAKADAELAAANDTIASLQTELEKAKTELAVSERLIESGKREIAELQKQKDASDKALVESQANVAELEKQKAASDAKVAELEKEVE…
>SEE_CWDA01000017.1_WP_050316002.1
MFLRNNKQKFSIRKLSAGAASVLVATSVLGGTTVKANSEVSRTATPRLSRDLKNRLSDIAIDRDASSAQKVRNLLKGASVGDLQALLRGLDSARAAYGRDDYYNLLMHLSSMLNDKPDGDRRQLSLTSLLVDEIEKRIADGDSYAKLLEAKLAAIKSQQEMLRERDSQLRNLEKEKEQELQKAKDERQALTESFNKTLSRSTKEYNKLKTELAKEKEKAAKMTKELADKLSNAEASRDKAFAVSKDLADKLSSAEASRDKAFAVSKDLADKLAAKTAEAEKLMENVGSLDRLVESAKREMAQKLAEIDQLTADKAKADAELAAANDTIASLQTELEKAKTELAVSERLIESGKREIAELQKQKDASDKALVESQANVAELEKQKAASDAKVAELEKEVE…
>SEE_CWCZ01000017.1_WP_050319798.1
MFLRNNKQKFSIRKLSAGAASVLVATSVLGGTTVKANSEVSRTATPRLSRDLKNRLSDIAIVRDASSAQKVRNLLKGASVGDLQALLRGLDSARAAYGRDDYYNLLMRLSSMLNDKPDGDRRQLSLTSLLVDEIEKRIADGDSYAKLLEAKLAAIKSQQEMLRERDSQLRNLEKEKEQELQKAKDERQALTESFNKTLSRSTKEYNKLKTELAKEKEKAAKMTKELADKLSNAEASRDKAFAVSKDLADKLSSAEASRDKAFAVSKDLADKLAAKTAEAEKLMENVGSLDRLVESAKREMAQKLAEIDQLTADKAKADAELAAANDTIASLQTELEKAKTELAVSERLIESGKREIAELQKQKDASDKALVESQANVAELEKQKAASDAKVAELEKEVE…
>SEE_CWCY01000034.1_WP_050316002.1
MFLRNNKQKFSIRKLSAGAASVLVATSVLGGTTVKANSEVSRTATPRLSRDLKNRLSDIAIDRDASSAQKVRNLLKGASVGDLQALLRGLDSARAAYGRDDYYNLLMHLSSMLNDKPDGDRRQLSLTSLLVDEIEKRIADGDSYAKLLEAKLAAIKSQQEMLRERDSQLRNLEKEKEQELQKAKDERQALTESFNKTLSRSTKEYNKLKTELAKEKEKAAKMTKELADKLSNAEASRDKAFAVSKDLADKLSSAEASRDKAFAVSKDLADKLAAKTAEAEKLMENVGSLDRLVESAKREMAQKLAEIDQLTADKAKADAELAAANDTIASLQTELEKAKTELAVSERLIESGKREIAELQKQKDASDKALVESQANVAELEKQKAASDAKVAELEKEVE…
>SEE_CWCX01000017.1_WP_050316002.1
MFLRNNKQKFSIRKLSAGAASVLVATSVLGGTTVKANSEVSRTATPRLSRDLKNRLSDIAIDRDASSAQKVRNLLKGASVGDLQALLRGLDSARAAYGRDDYYNLLMHLSSMLNDKPDGDRRQLSLTSLLVDEIEKRIADGDSYAKLLEAKLAAIKSQQEMLRERDSQLRNLEKEKEQELQKAKDERQALTESFNKTLSRSTKEYNKLKTELAKEKEKAAKMTKELADKLSNAEASRDKAFAVSKDLADKLSSAEASRDKAFAVSKDLADKLAAKTAEAEKLMENVGSLDRLVESAKREMAQKLAEIDQLTADKAKADAELAAANDTIASLQTELEKAKTELAVSERLIESGKREIAELQKQKDASDKALVESQANVAELEKQKAASDAKVAELEKEVE…
>SEE_CWCW01000018.1_WP_050316002.1
MFLRNNKQKFSIRKLSAGAASVLVATSVLGGTTVKANSEVSRTATPRLSRDLKNRLSDIAIDRDASSAQKVRNLLKGASVGDLQALLRGLDSARAAYGRDDYYNLLMHLSSMLNDKPDGDRRQLSLTSLLVDEIEKRIADGDSYAKLLEAKLAAIKSQQEMLRERDSQLRNLEKEKEQELQKAKDERQALTESFNKTLSRSTKEYNKLKTELAKEKEKAAKMTKELADKLSNAEASRDKAFAVSKDLADKLSSAEASRDKAFAVSKDLADKLAAKTAEAEKLMENVGSLDRLVESAKREMAQKLAEIDQLTADKAKADAELAAANDTIASLQTELEKAKTELAVSERLIESGKREIAELQKQKDASDKALVESQANVAELEKQKAASDAKVAELEKEVE…
>SEE_CWCV01000017.1_WP_050316002.1
MFLRNNKQKFSIRKLSAGAASVLVATSVLGGTTVKANSEVSRTATPRLSRDLKNRLSDIAIDRDASSAQKVRNLLKGASVGDLQALLRGLDSARAAYGRDDYYNLLMHLSSMLNDKPDGDRRQLSLTSLLVDEIEKRIADGDSYAKLLEAKLAAIKSQQEMLRERDSQLRNLEKEKEQELQKAKDERQALTESFNKTLSRSTKEYNKLKTELAKEKEKAAKMTKELADKLSNAEASRDKAFAVSKDLADKLSSAEASRDKAFAVSKDLADKLAAKTAEAEKLMENVGSLDRLVESAKREMAQKLAEIDQLTADKAKADAELAAANDTIASLQTELEKAKTELAVSERLIESGKREIAELQKQKDASDKALVESQANVAELEKQKAASDAKVAELEKEVE…
>SEE_CWCU01000018.1_WP_050319738.1
MFLRNNKQKFSIRKLSAGAASVLVATSVLGGTTVKANSEVSRTATPRLSRDLKNRLSDIAIDRDASSAQKVRNLLKGASVGDLQALLRGLDSARAAYGRDDYYNLLMHLSSMLNDKPDGDRRQLSLASLLVDEIEKRIADGDSYAKLLEAKLAAIKSQQEMLRERDSQLRNLEKEKEQELQKAKDERQALTESFNKTLSRSTKEYNKLKTELAKEKEKAAKMTKELADKLSNAEASRDKAFAVSKDLADKLSSAEASRDKAFAVSKDLADKLAAKTAEAEKLMENVGSLDRLVESAKREMAQKLAEIDQLTADKAKADAELAAANDTIASLQTELEKAKTELAVSERLIESGKREIAELQKQKDASDKALVESQANVAELEKQKAASDAKVAELEKEVE…
>SEE_CWCT01000017.1_WP_050316002.1
MFLRNNKQKFSIRKLSAGAASVLVATSVLGGTTVKANSEVSRTATPRLSRDLKNRLSDIAIDRDASSAQKVRNLLKGASVGDLQALLRGLDSARAAYGRDDYYNLLMHLSSMLNDKPDGDRRQLSLTSLLVDEIEKRIADGDSYAKLLEAKLAAIKSQQEMLRERDSQLRNLEKEKEQELQKAKDERQALTESFNKTLSRSTKEYNKLKTELAKEKEKAAKMTKELADKLSNAEASRDKAFAVSKDLADKLSSAEASRDKAFAVSKDLADKLAAKTAEAEKLMENVGSLDRLVESAKREMAQKLAEIDQLTADKAKADAELAAANDTIASLQTELEKAKTELAVSERLIESGKREIAELQKQKDASDKALVESQANVAELEKQKAASDAKVAELEKEVE…
>SEE_CWCS01000015.1_WP_050316882.1
MFLRNNKQKFSIRKLSAGAASVLVATSVLGGTTVKANSEVSRTATPRLSRDLKNRLSEIAISRDASSAQKVRNLLKGASVGDLQALLRGFDSARAAYGRDDYYNLLMRLSSMLNDKPDGDRRQLSLASLLVDEIEKRIADGDSYAKLLEAKLAAIKSQQEMLRERDSQLRNLEKEKEQELQKAKDERQALTESFNKTLSRSTKEYNKLKTELAKEKEKAAKMTKELADKLSNAEASRDKAFAVSKDLADKLSSAEASRDKAFAVSKDLADKLAAKTAEAEKLMENVGSLDRLVESAKREMAQKLAEIDQLTADKAKADAELAAANDTIASLQTELEKAKTELAVSERLIESGKREIAELQKQKDASDKALVESQANVAELEKQKAASDAKVAELEKEVE…
>SEE_CWCR01000016.1_WP_050316002.1
MFLRNNKQKFSIRKLSAGAASVLVATSVLGGTTVKANSEVSRTATPRLSRDLKNRLSDIAIDRDASSAQKVRNLLKGASVGDLQALLRGLDSARAAYGRDDYYNLLMHLSSMLNDKPDGDRRQLSLTSLLVDEIEKRIADGDSYAKLLEAKLAAIKSQQEMLRERDSQLRNLEKEKEQELQKAKDERQALTESFNKTLSRSTKEYNKLKTELAKEKEKAAKMTKELADKLSNAEASRDKAFAVSKDLADKLSSAEASRDKAFAVSKDLADKLAAKTAEAEKLMENVGSLDRLVESAKREMAQKLAEIDQLTADKAKADAELAAANDTIASLQTELEKAKTELAVSERLIESGKREIAELQKQKDASDKALVESQANVAELEKQKAASDAKVAELEKEVE…
>SEE_CWCQ01000016.1_WP_050316882.1
MFLRNNKQKFSIRKLSAGAASVLVATSVLGGTTVKANSEVSRTATPRLSRDLKNRLSEIAISRDASSAQKVRNLLKGASVGDLQALLRGFDSARAAYGRDDYYNLLMRLSSMLNDKPDGDRRQLSLASLLVDEIEKRIADGDSYAKLLEAKLAAIKSQQEMLRERDSQLRNLEKEKEQELQKAKDERQALTESFNKTLSRSTKEYNKLKTELAKEKEKAAKMTKELADKLSNAEASRDKAFAVSKDLADKLSSAEASRDKAFAVSKDLADKLAAKTAEAEKLMENVGSLDRLVESAKREMAQKLAEIDQLTADKAKADAELAAANDTIASLQTELEKAKTELAVSERLIESGKREIAELQKQKDASDKALVESQANVAELEKQKAASDAKVAELEKEVE…
>SEE_CWCP01000019.1_WP_050316002.1
MFLRNNKQKFSIRKLSAGAASVLVATSVLGGTTVKANSEVSRTATPRLSRDLKNRLSDIAIDRDASSAQKVRNLLKGASVGDLQALLRGLDSARAAYGRDDYYNLLMHLSSMLNDKPDGDRRQLSLTSLLVDEIEKRIADGDSYAKLLEAKLAAIKSQQEMLRERDSQLRNLEKEKEQELQKAKDERQALTESFNKTLSRSTKEYNKLKTELAKEKEKAAKMTKELADKLSNAEASRDKAFAVSKDLADKLSSAEASRDKAFAVSKDLADKLAAKTAEAEKLMENVGSLDRLVESAKREMAQKLAEIDQLTADKAKADAELAAANDTIASLQTELEKAKTELAVSERLIESGKREIAELQKQKDASDKALVESQANVAELEKQKAASDAKVAELEKEVE…
>SEE_CWCO01000018.1_WP_050316002.1
MFLRNNKQKFSIRKLSAGAASVLVATSVLGGTTVKANSEVSRTATPRLSRDLKNRLSDIAIDRDASSAQKVRNLLKGASVGDLQALLRGLDSARAAYGRDDYYNLLMHLSSMLNDKPDGDRRQLSLTSLLVDEIEKRIADGDSYAKLLEAKLAAIKSQQEMLRERDSQLRNLEKEKEQELQKAKDERQALTESFNKTLSRSTKEYNKLKTELAKEKEKAAKMTKELADKLSNAEASRDKAFAVSKDLADKLSSAEASRDKAFAVSKDLADKLAAKTAEAEKLMENVGSLDRLVESAKREMAQKLAEIDQLTADKAKADAELAAANDTIASLQTELEKAKTELAVSERLIESGKREIAELQKQKDASDKALVESQANVAELEKQKAASDAKVAELEKEVE…
>SEE_CWCN01000019.1_WP_050316002.1
MFLRNNKQKFSIRKLSAGAASVLVATSVLGGTTVKANSEVSRTATPRLSRDLKNRLSDIAIDRDASSAQKVRNLLKGASVGDLQALLRGLDSARAAYGRDDYYNLLMHLSSMLNDKPDGDRRQLSLTSLLVDEIEKRIADGDSYAKLLEAKLAAIKSQQEMLRERDSQLRNLEKEKEQELQKAKDERQALTESFNKTLSRSTKEYNKLKTELAKEKEKAAKMTKELADKLSNAEASRDKAFAVSKDLADKLSSAEASRDKAFAVSKDLADKLAAKTAEAEKLMENVGSLDRLVESAKREMAQKLAEIDQLTADKAKADAELAAANDTIASLQTELEKAKTELAVSERLIESGKREIAELQKQKDASDKALVESQANVAELEKQKAASDAKVAELEKEVE…
>SEE_CWCM01000017.1_WP_050316104.1
MFLRNNKQKFSIRKLSAGAASVLVATSVLGGTTVKANSEVSRTATPRLSRDLKNRLSEIAIGRGASSAQKVRNLLKGASVGDLQALLRGLDSARAAYGRDDYYNLLMHLSSMLNDKPDGDRRQLSLTSLLVDEIEKRIADGDSYAKLLEAKLAAIKSQQEMLRERDSQLRNLEKEKEQELQKAKDERQALTESFNKTLSRSTKEYNKLKTELAKEKEKAAKMTKELADKLSNAEASRDKAFAVSKDLADKLSSAEASRDKAFAVSKDLADKLAAKTAEAEKLMENVGSLDRLVESAKREMAQKLAEIDQLTADKAKADAELAAANDTIASLQTELEKAKTELAVSERLIESGKREIAELQKQKDASDKALVESQANVAELEKQKAASDAKVAELEKEVE…
>SEE_CWCL01000016.1_WP_050320311.1
MFLRNNKQKFSIRKLSAGAASVLVATSVLGGTTVKANSEVSRTATPRLSRDLKNRLSGIAISRDASSAQKVRNLLKGASVGDLQALLRGLDPARAAYGRDDYYNLLMHLSSMLNDKPDGDRRQLSLASLLVDEIEKRIADGDSYAKLLEAKLAAIKSQQEMLRERDSQLRNLEKEKEQELQKAKDERQALTESFNKTLSRSTKEYNKLKTELAKEKEKAAKMTKELADKLSNAEASRDKAFAVSKDLADKLSSAEASRDKAFAVSKDLADKLAAKTAEAEKLMENVGSLDRLVESAKREMAQKLAEIDQLTADKAKADAELAAANDTIASLQTELEKAKTELAVSERLIESGKREIAELQKQKDASDKALVESQANVAELEKQKAASDAKVAELEKEVE…
>SEE_CWCK01000016.1_WP_050317091.1
MFLRNNKQKFSIRKLSAGAASVLVATSVLGGTTVKANSEVSRTATPRLSRDLKNRLSEIAISRDTSSAQKVRNLLKGASVGDLQALLRGFDSARAAYGRDDYYNLLMRLSSMLNDKPDGDRRQLSLASLLVDEIEKRIADGDSYAKLLEAKLAAIKSQQEMLRERDSQLRNLEKEKEQELQKAKDERQALTESFNKTLSRSTKEYNKLKTELAKEKEKAAKMTKELADKLSNAEASRDKAFAVSKDLADKLSSAEASRDKAFAVSKDLADKLAAKTAEAEKLMENVGSLDRLVESAKREMAQKLAEIDQLTADKAKADAELAAANDTIASLQTELEKAKTELAVSERLIESGKREIAELQKQKDASDKALVESQANVAELEKQKAASDAKVAELEKEVE…
>SEE_CWCJ01000018.1_WP_050316002.1
MFLRNNKQKFSIRKLSAGAASVLVATSVLGGTTVKANSEVSRTATPRLSRDLKNRLSDIAIDRDASSAQKVRNLLKGASVGDLQALLRGLDSARAAYGRDDYYNLLMHLSSMLNDKPDGDRRQLSLTSLLVDEIEKRIADGDSYAKLLEAKLAAIKSQQEMLRERDSQLRNLEKEKEQELQKAKDERQALTESFNKTLSRSTKEYNKLKTELAKEKEKAAKMTKELADKLSNAEASRDKAFAVSKDLADKLSSAEASRDKAFAVSKDLADKLAAKTAEAEKLMENVGSLDRLVESAKREMAQKLAEIDQLTADKAKADAELAAANDTIASLQTELEKAKTELAVSERLIESGKREIAELQKQKDASDKALVESQANVAELEKQKAASDAKVAELEKEVE…
>SEE_CWCI01000005.1_WP_050319750.1
MFLRNNKQKFSIRKLSAGAASVLVATSVLGGTTVKANSEVSRTATPRLSRDLKNRLSEIAISRDTSSAQKVRNLLKGASVGDLQALLRGFDSARAAYGRDDYYNLLMHLSSMLNDKPDGDRRQLSLASLLVDEIEKRIADGDSYAKLLEAKLAAIKSQQEMLRERDSQLRNLEKEKEQELQKAKDERQALTESFNKTLSRSTKEYNKLKTELAKEKEKAAKMTKELADKLSNAEASRDKAFAVSKDLADKLSSAEASRDKAFAVSKDLADKLAAKTAEAEKLMENVGSLDRLVESAKREMAQKLAEIDQLTADKAKADAELAAANDTIASLQTELEKAKTELAVSERLIESGKREIAELQKQKDASDKALVESQANVAELEKQKAASDAKVAELEKEVE…
>SEE_CWCH01000016.1_WP_050317091.1
MFLRNNKQKFSIRKLSAGAASVLVATSVLGGTTVKANSEVSRTATPRLSRDLKNRLSEIAISRDTSSAQKVRNLLKGASVGDLQALLRGFDSARAAYGRDDYYNLLMRLSSMLNDKPDGDRRQLSLASLLVDEIEKRIADGDSYAKLLEAKLAAIKSQQEMLRERDSQLRNLEKEKEQELQKAKDERQALTESFNKTLSRSTKEYNKLKTELAKEKEKAAKMTKELADKLSNAEASRDKAFAVSKDLADKLSSAEASRDKAFAVSKDLADKLAAKTAEAEKLMENVGSLDRLVESAKREMAQKLAEIDQLTADKAKADAELAAANDTIASLQTELEKAKTELAVSERLIESGKREIAELQKQKDASDKALVESQANVAELEKQKAASDAKVAELEKEVE…
>SEE_CWCG01000017.1_WP_050317091.1
MFLRNNKQKFSIRKLSAGAASVLVATSVLGGTTVKANSEVSRTATPRLSRDLKNRLSEIAISRDTSSAQKVRNLLKGASVGDLQALLRGFDSARAAYGRDDYYNLLMRLSSMLNDKPDGDRRQLSLASLLVDEIEKRIADGDSYAKLLEAKLAAIKSQQEMLRERDSQLRNLEKEKEQELQKAKDERQALTESFNKTLSRSTKEYNKLKTELAKEKEKAAKMTKELADKLSNAEASRDKAFAVSKDLADKLSSAEASRDKAFAVSKDLADKLAAKTAEAEKLMENVGSLDRLVESAKREMAQKLAEIDQLTADKAKADAELAAANDTIASLQTELEKAKTELAVSERLIESGKREIAELQKQKDASDKALVESQANVAELEKQKAASDAKVAELEKEVE…
>SEE_CWCF01000016.1_WP_050319691.1
MFLRNNKQKFSIRKLSAGAASVLVATSVLGGTTVKANSEVSRTATPRLSRDLKNRLSEIAISRDASSAQKVRNLLKGASVGDLQALLRGFDSARAAYGRDDYYNLLMHLSSMLNDKPDGDRRQLSLASLLVDEIEKRIADGDSYAKLLEAKLAAIKSQQEMLRERDSQLRNLEKEKEQELQKAKDERQALTESFNKTLSRSTKEYNKLKTELAKEKEKAAKMTKELADKLSNAEASRDKAFAVSKDLADKLSSAEASRDKAFAVSKDLADKLAAKTAEAEKLMENVGSLDRLVESAKREMAQKLAEIDQLTADKAKADAELAAANDTIASLQTELEKAKTELAVSERLIESGKREIAELQKQKDASDKALVESQANVAELEKQKAASDAKVAELEKEVE…
>SEE_CWCE01000018.1_WP_050317784.1
MFLRNNKQKFSIRKLSAGAASVLVATSVLGGTTVKANSEVSRTATPRLSRDLKNRLSEIAIGRDASSAQKVRNLLKGASVGDLQALLRGLDSARAAYGRDDYYNLLMHLSSMLNDKPDGDRRQLSLTSLLVDEIEKRIADGDSYAKLLEAKLAAIKSQQEMLRERDSQLRNLEKEKEQELQKAKDERQALTESFNKTLSRSTKEYNKLKTELAKEKEKAAKMTKELADKLSNAEASRDKAFAVSKDLADKLSSAEASRDKAFAVSKDLADKLAAKTAEAEKLMENVGSLDRLVESAKREMAQKLAEIDQLTADKAKADAELAAANDTIASLQTELEKAKTELAVSERLIESGKREIAELQKQKDASDKALVESQANVAELEKQKAASDAKVAELEKEVE…
>SEE_CWCD01000017.1_WP_050317049.1
MFLRNNKQKFSIRKLSAGAASVLVATSVLGGTTVKANSEVSRTATPRLSRDLKNRLSDIAIDRDASSAQKVRNLLKGASVGDLQALLRGLDSARAAYGRDDYYNLLKRLSSMLNDKPDGDRRQLSLTSLLVDEIEKRIADGDSYAKLLEAKLAAIKSQQEMLRERDSQLRNLEKEKEQELQKAKDERQALTESFNKTLSRSTKEYNKLKTELAKEKEKAAKMTKELADKLSNAEASRDKAFAVSKDLADKLSSAEASRDKAFAVSKDLADKLAAKTAEAEKLMENVGSLDRLVESAKREMAQKLAEIDQLTADKAKADAELAAANDTIASLQTELEKAKTELAVSERLIESGKREIAELQKQKDASDKALVESQANVAELEKQKAASDAKVAELEKEVE…
>SEE_CWCC01000019.1_WP_050322621.1
MFLRNNKQKFSIRKLSAGAASVLVATSVLGGTTVKANSEVSRTATPRLSRDLKNRLSNIAIDRDASSAQKVRNLLKGASVGDLQALLRGLDSARAAYGRDDYYNLLMHLSSMLNDKPDGDRRQLSLTSLLVDEIEKRIADGDSYAKLLEAKLAAIKSQQEMLRERDSQLRNLEKEKEQELQKAKDERQALTESFNKTLSRSTKEYNKLKTELAKEKEKAAKMTKELADKLSNAEASRDKAFAVSKDLADKLSSAEASRDKAFAVSKDLADKLAAKTAEAEKLMENVGSLDRLVESAKREMAQKLAEIDQLTADKAKADAELAAANDTIASLQTELEKAKTELAVSERLIESGKREIAELQKQKDASDKALVESQANVAELEKQKAASDAKVAELEKEVE…
>SEE_CWCB01000017.1_WP_050316002.1
MFLRNNKQKFSIRKLSAGAASVLVATSVLGGTTVKANSEVSRTATPRLSRDLKNRLSDIAIDRDASSAQKVRNLLKGASVGDLQALLRGLDSARAAYGRDDYYNLLMHLSSMLNDKPDGDRRQLSLTSLLVDEIEKRIADGDSYAKLLEAKLAAIKSQQEMLRERDSQLRNLEKEKEQELQKAKDERQALTESFNKTLSRSTKEYNKLKTELAKEKEKAAKMTKELADKLSNAEASRDKAFAVSKDLADKLSSAEASRDKAFAVSKDLADKLAAKTAEAEKLMENVGSLDRLVESAKREMAQKLAEIDQLTADKAKADAELAAANDTIASLQTELEKAKTELAVSERLIESGKREIAELQKQKDASDKALVESQANVAELEKQKAASDAKVAELEKEVE…
>SEE_CWCA01000018.1_WP_050317049.1
MFLRNNKQKFSIRKLSAGAASVLVATSVLGGTTVKANSEVSRTATPRLSRDLKNRLSDIAIDRDASSAQKVRNLLKGASVGDLQALLRGLDSARAAYGRDDYYNLLKRLSSMLNDKPDGDRRQLSLTSLLVDEIEKRIADGDSYAKLLEAKLAAIKSQQEMLRERDSQLRNLEKEKEQELQKAKDERQALTESFNKTLSRSTKEYNKLKTELAKEKEKAAKMTKELADKLSNAEASRDKAFAVSKDLADKLSSAEASRDKAFAVSKDLADKLAAKTAEAEKLMENVGSLDRLVESAKREMAQKLAEIDQLTADKAKADAELAAANDTIASLQTELEKAKTELAVSERLIESGKREIAELQKQKDASDKALVESQANVAELEKQKAASDAKVAELEKEVE…
>SEE_CWBZ01000017.1_WP_050320216.1
MFLRNNKQKFSIRKLSAGAASVLVATSVLGGTTVKANSEVSRTATPRLSRDLKNRLSVIAIDRDASSAQKVRNLLKGASVGDLQALLRGLDSARAAYGRDDYYNLLMHLSSMLNDKPDGDRRQLSLTSLLVDEIEKRIADGDSYAKLLEAKLAAIKSQQEMLRERDSQLRNLEKEKEQELQKAKDERQALTESFNKTLSRSTKEYNKLKTELAKEKEKAAKMTKELADKLSNAEASRDKAFAVSKDLADKLSSAEASRDKAFAVSKDLADKLAAKTAEAEKLMENVGSLDRLVESAKREMAQKLAEIDQLTADKAKADAELAAANDTIASLQTELEKAKTELAVSERLIESGKREIAELQKQKDASDKALVESQANVAELEKQKAASDAKVAELEKEVE…
>SEE_CWBY01000017.1_WP_050319691.1
MFLRNNKQKFSIRKLSAGAASVLVATSVLGGTTVKANSEVSRTATPRLSRDLKNRLSEIAISRDASSAQKVRNLLKGASVGDLQALLRGFDSARAAYGRDDYYNLLMHLSSMLNDKPDGDRRQLSLASLLVDEIEKRIADGDSYAKLLEAKLAAIKSQQEMLRERDSQLRNLEKEKEQELQKAKDERQALTESFNKTLSRSTKEYNKLKTELAKEKEKAAKMTKELADKLSNAEASRDKAFAVSKDLADKLSSAEASRDKAFAVSKDLADKLAAKTAEAEKLMENVGSLDRLVESAKREMAQKLAEIDQLTADKAKADAELAAANDTIASLQTELEKAKTELAVSERLIESGKREIAELQKQKDASDKALVESQANVAELEKQKAASDAKVAELEKEVE…
>SEE_CWBX01000017.1_WP_050316002.1
MFLRNNKQKFSIRKLSAGAASVLVATSVLGGTTVKANSEVSRTATPRLSRDLKNRLSDIAIDRDASSAQKVRNLLKGASVGDLQALLRGLDSARAAYGRDDYYNLLMHLSSMLNDKPDGDRRQLSLTSLLVDEIEKRIADGDSYAKLLEAKLAAIKSQQEMLRERDSQLRNLEKEKEQELQKAKDERQALTESFNKTLSRSTKEYNKLKTELAKEKEKAAKMTKELADKLSNAEASRDKAFAVSKDLADKLSSAEASRDKAFAVSKDLADKLAAKTAEAEKLMENVGSLDRLVESAKREMAQKLAEIDQLTADKAKADAELAAANDTIASLQTELEKAKTELAVSERLIESGKREIAELQKQKDASDKALVESQANVAELEKQKAASDAKVAELEKEVE…
>SEE_CWBW01000016.1_WP_050319691.1
MFLRNNKQKFSIRKLSAGAASVLVATSVLGGTTVKANSEVSRTATPRLSRDLKNRLSEIAISRDASSAQKVRNLLKGASVGDLQALLRGFDSARAAYGRDDYYNLLMHLSSMLNDKPDGDRRQLSLASLLVDEIEKRIADGDSYAKLLEAKLAAIKSQQEMLRERDSQLRNLEKEKEQELQKAKDERQALTESFNKTLSRSTKEYNKLKTELAKEKEKAAKMTKELADKLSNAEASRDKAFAVSKDLADKLSSAEASRDKAFAVSKDLADKLAAKTAEAEKLMENVGSLDRLVESAKREMAQKLAEIDQLTADKAKADAELAAANDTIASLQTELEKAKTELAVSERLIESGKREIAELQKQKDASDKALVESQANVAELEKQKAASDAKVAELEKEVE…
>SEE_CWBV01000016.1_WP_050319691.1
MFLRNNKQKFSIRKLSAGAASVLVATSVLGGTTVKANSEVSRTATPRLSRDLKNRLSEIAISRDASSAQKVRNLLKGASVGDLQALLRGFDSARAAYGRDDYYNLLMHLSSMLNDKPDGDRRQLSLASLLVDEIEKRIADGDSYAKLLEAKLAAIKSQQEMLRERDSQLRNLEKEKEQELQKAKDERQALTESFNKTLSRSTKEYNKLKTELAKEKEKAAKMTKELADKLSNAEASRDKAFAVSKDLADKLSSAEASRDKAFAVSKDLADKLAAKTAEAEKLMENVGSLDRLVESAKREMAQKLAEIDQLTADKAKADAELAAANDTIASLQTELEKAKTELAVSERLIESGKREIAELQKQKDASDKALVESQANVAELEKQKAASDAKVAELEKEVE…
>SEE_CWBU01000016.1_WP_050319691.1
MFLRNNKQKFSIRKLSAGAASVLVATSVLGGTTVKANSEVSRTATPRLSRDLKNRLSEIAISRDASSAQKVRNLLKGASVGDLQALLRGFDSARAAYGRDDYYNLLMHLSSMLNDKPDGDRRQLSLASLLVDEIEKRIADGDSYAKLLEAKLAAIKSQQEMLRERDSQLRNLEKEKEQELQKAKDERQALTESFNKTLSRSTKEYNKLKTELAKEKEKAAKMTKELADKLSNAEASRDKAFAVSKDLADKLSSAEASRDKAFAVSKDLADKLAAKTAEAEKLMENVGSLDRLVESAKREMAQKLAEIDQLTADKAKADAELAAANDTIASLQTELEKAKTELAVSERLIESGKREIAELQKQKDASDKALVESQANVAELEKQKAASDAKVAELEKEVE…
>SEE_CWBT01000015.1_WP_050317091.1
MFLRNNKQKFSIRKLSAGAASVLVATSVLGGTTVKANSEVSRTATPRLSRDLKNRLSEIAISRDTSSAQKVRNLLKGASVGDLQALLRGFDSARAAYGRDDYYNLLMRLSSMLNDKPDGDRRQLSLASLLVDEIEKRIADGDSYAKLLEAKLAAIKSQQEMLRERDSQLRNLEKEKEQELQKAKDERQALTESFNKTLSRSTKEYNKLKTELAKEKEKAAKMTKELADKLSNAEASRDKAFAVSKDLADKLSSAEASRDKAFAVSKDLADKLAAKTAEAEKLMENVGSLDRLVESAKREMAQKLAEIDQLTADKAKADAELAAANDTIASLQTELEKAKTELAVSERLIESGKREIAELQKQKDASDKALVESQANVAELEKQKAASDAKVAELEKEVE…
>SEE_CWBS01000016.1_WP_050316882.1
MFLRNNKQKFSIRKLSAGAASVLVATSVLGGTTVKANSEVSRTATPRLSRDLKNRLSEIAISRDASSAQKVRNLLKGASVGDLQALLRGFDSARAAYGRDDYYNLLMRLSSMLNDKPDGDRRQLSLASLLVDEIEKRIADGDSYAKLLEAKLAAIKSQQEMLRERDSQLRNLEKEKEQELQKAKDERQALTESFNKTLSRSTKEYNKLKTELAKEKEKAAKMTKELADKLSNAEASRDKAFAVSKDLADKLSSAEASRDKAFAVSKDLADKLAAKTAEAEKLMENVGSLDRLVESAKREMAQKLAEIDQLTADKAKADAELAAANDTIASLQTELEKAKTELAVSERLIESGKREIAELQKQKDASDKALVESQANVAELEKQKAASDAKVAELEKEVE…
>SEE_CWBR01000016.1_WP_050316002.1
MFLRNNKQKFSIRKLSAGAASVLVATSVLGGTTVKANSEVSRTATPRLSRDLKNRLSDIAIDRDASSAQKVRNLLKGASVGDLQALLRGLDSARAAYGRDDYYNLLMHLSSMLNDKPDGDRRQLSLTSLLVDEIEKRIADGDSYAKLLEAKLAAIKSQQEMLRERDSQLRNLEKEKEQELQKAKDERQALTESFNKTLSRSTKEYNKLKTELAKEKEKAAKMTKELADKLSNAEASRDKAFAVSKDLADKLSSAEASRDKAFAVSKDLADKLAAKTAEAEKLMENVGSLDRLVESAKREMAQKLAEIDQLTADKAKADAELAAANDTIASLQTELEKAKTELAVSERLIESGKREIAELQKQKDASDKALVESQANVAELEKQKAASDAKVAELEKEVE…
>SEE_CWBQ01000020.1_WP_050316002.1
MFLRNNKQKFSIRKLSAGAASVLVATSVLGGTTVKANSEVSRTATPRLSRDLKNRLSDIAIDRDASSAQKVRNLLKGASVGDLQALLRGLDSARAAYGRDDYYNLLMHLSSMLNDKPDGDRRQLSLTSLLVDEIEKRIADGDSYAKLLEAKLAAIKSQQEMLRERDSQLRNLEKEKEQELQKAKDERQALTESFNKTLSRSTKEYNKLKTELAKEKEKAAKMTKELADKLSNAEASRDKAFAVSKDLADKLSSAEASRDKAFAVSKDLADKLAAKTAEAEKLMENVGSLDRLVESAKREMAQKLAEIDQLTADKAKADAELAAANDTIASLQTELEKAKTELAVSERLIESGKREIAELQKQKDASDKALVESQANVAELEKQKAASDAKVAELEKEVE…
>SEE_CWBP01000017.1_WP_050316002.1
MFLRNNKQKFSIRKLSAGAASVLVATSVLGGTTVKANSEVSRTATPRLSRDLKNRLSDIAIDRDASSAQKVRNLLKGASVGDLQALLRGLDSARAAYGRDDYYNLLMHLSSMLNDKPDGDRRQLSLTSLLVDEIEKRIADGDSYAKLLEAKLAAIKSQQEMLRERDSQLRNLEKEKEQELQKAKDERQALTESFNKTLSRSTKEYNKLKTELAKEKEKAAKMTKELADKLSNAEASRDKAFAVSKDLADKLSSAEASRDKAFAVSKDLADKLAAKTAEAEKLMENVGSLDRLVESAKREMAQKLAEIDQLTADKAKADAELAAANDTIASLQTELEKAKTELAVSERLIESGKREIAELQKQKDASDKALVESQANVAELEKQKAASDAKVAELEKEVE…
>SEE_CWBO01000017.1_WP_050317091.1
MFLRNNKQKFSIRKLSAGAASVLVATSVLGGTTVKANSEVSRTATPRLSRDLKNRLSEIAISRDTSSAQKVRNLLKGASVGDLQALLRGFDSARAAYGRDDYYNLLMRLSSMLNDKPDGDRRQLSLASLLVDEIEKRIADGDSYAKLLEAKLAAIKSQQEMLRERDSQLRNLEKEKEQELQKAKDERQALTESFNKTLSRSTKEYNKLKTELAKEKEKAAKMTKELADKLSNAEASRDKAFAVSKDLADKLSSAEASRDKAFAVSKDLADKLAAKTAEAEKLMENVGSLDRLVESAKREMAQKLAEIDQLTADKAKADAELAAANDTIASLQTELEKAKTELAVSERLIESGKREIAELQKQKDASDKALVESQANVAELEKQKAASDAKVAELEKEVE…
>SEE_CWBN01000017.1_WP_050320068.1
MFLRNNKQKFSICKLSAGAASVLVATSVLGGTTVKANSEVSRTATPRLSRDLKNRLSDIAISRDASSAQKVRNLLKGASVGDLQALLRGLDSARAAYGRDDYYNLLMRLSSMLNDKPDGDRRQLNLASLLVDEIEKRIADGDSYAKLLEAKLAAIKSQQEMLRERDSQLRNLEKEKEQELQKAKDERQALTESFNKTLSRSTKEYNKLKTELAKEKEKAAKMTKELADKLSNAEASRDKAFAVSKDLADKLSSAEASRDKAFAVSKDLADKLAAKTAEAEKLMENVGSLDRLVESAKREMAQKLAEIDQLTADKAKADAELAAANDTIASLQTELEKAKTELAVSERLIESGKREIAELQKQKDASDKALVESQANVAELEKQKAASDAKVAELEKEVE…
>SEE_CWBM01000018.1_WP_050316002.1
MFLRNNKQKFSIRKLSAGAASVLVATSVLGGTTVKANSEVSRTATPRLSRDLKNRLSDIAIDRDASSAQKVRNLLKGASVGDLQALLRGLDSARAAYGRDDYYNLLMHLSSMLNDKPDGDRRQLSLTSLLVDEIEKRIADGDSYAKLLEAKLAAIKSQQEMLRERDSQLRNLEKEKEQELQKAKDERQALTESFNKTLSRSTKEYNKLKTELAKEKEKAAKMTKELADKLSNAEASRDKAFAVSKDLADKLSSAEASRDKAFAVSKDLADKLAAKTAEAEKLMENVGSLDRLVESAKREMAQKLAEIDQLTADKAKADAELAAANDTIASLQTELEKAKTELAVSERLIESGKREIAELQKQKDASDKALVESQANVAELEKQKAASDAKVAELEKEVE…
>SEE_CWBL01000020.1_WP_050316002.1
MFLRNNKQKFSIRKLSAGAASVLVATSVLGGTTVKANSEVSRTATPRLSRDLKNRLSDIAIDRDASSAQKVRNLLKGASVGDLQALLRGLDSARAAYGRDDYYNLLMHLSSMLNDKPDGDRRQLSLTSLLVDEIEKRIADGDSYAKLLEAKLAAIKSQQEMLRERDSQLRNLEKEKEQELQKAKDERQALTESFNKTLSRSTKEYNKLKTELAKEKEKAAKMTKELADKLSNAEASRDKAFAVSKDLADKLSSAEASRDKAFAVSKDLADKLAAKTAEAEKLMENVGSLDRLVESAKREMAQKLAEIDQLTADKAKADAELAAANDTIASLQTELEKAKTELAVSERLIESGKREIAELQKQKDASDKALVESQANVAELEKQKAASDAKVAELEKEVE…
>SEE_CWBK01000017.1_WP_050316002.1
MFLRNNKQKFSIRKLSAGAASVLVATSVLGGTTVKANSEVSRTATPRLSRDLKNRLSDIAIDRDASSAQKVRNLLKGASVGDLQALLRGLDSARAAYGRDDYYNLLMHLSSMLNDKPDGDRRQLSLTSLLVDEIEKRIADGDSYAKLLEAKLAAIKSQQEMLRERDSQLRNLEKEKEQELQKAKDERQALTESFNKTLSRSTKEYNKLKTELAKEKEKAAKMTKELADKLSNAEASRDKAFAVSKDLADKLSSAEASRDKAFAVSKDLADKLAAKTAEAEKLMENVGSLDRLVESAKREMAQKLAEIDQLTADKAKADAELAAANDTIASLQTELEKAKTELAVSERLIESGKREIAELQKQKDASDKALVESQANVAELEKQKAASDAKVAELEKEVE…
>SEE_CWBJ01000016.1_WP_050317784.1
MFLRNNKQKFSIRKLSAGAASVLVATSVLGGTTVKANSEVSRTATPRLSRDLKNRLSEIAIGRDASSAQKVRNLLKGASVGDLQALLRGLDSARAAYGRDDYYNLLMHLSSMLNDKPDGDRRQLSLTSLLVDEIEKRIADGDSYAKLLEAKLAAIKSQQEMLRERDSQLRNLEKEKEQELQKAKDERQALTESFNKTLSRSTKEYNKLKTELAKEKEKAAKMTKELADKLSNAEASRDKAFAVSKDLADKLSSAEASRDKAFAVSKDLADKLAAKTAEAEKLMENVGSLDRLVESAKREMAQKLAEIDQLTADKAKADAELAAANDTIASLQTELEKAKTELAVSERLIESGKREIAELQKQKDASDKALVESQANVAELEKQKAASDAKVAELEKEVE…
>SEE_CWBI01000015.1_WP_050317091.1
MFLRNNKQKFSIRKLSAGAASVLVATSVLGGTTVKANSEVSRTATPRLSRDLKNRLSEIAISRDTSSAQKVRNLLKGASVGDLQALLRGFDSARAAYGRDDYYNLLMRLSSMLNDKPDGDRRQLSLASLLVDEIEKRIADGDSYAKLLEAKLAAIKSQQEMLRERDSQLRNLEKEKEQELQKAKDERQALTESFNKTLSRSTKEYNKLKTELAKEKEKAAKMTKELADKLSNAEASRDKAFAVSKDLADKLSSAEASRDKAFAVSKDLADKLAAKTAEAEKLMENVGSLDRLVESAKREMAQKLAEIDQLTADKAKADAELAAANDTIASLQTELEKAKTELAVSERLIESGKREIAELQKQKDASDKALVESQANVAELEKQKAASDAKVAELEKEVE…
>SEE_CWBH01000016.1_WP_050317091.1
MFLRNNKQKFSIRKLSAGAASVLVATSVLGGTTVKANSEVSRTATPRLSRDLKNRLSEIAISRDTSSAQKVRNLLKGASVGDLQALLRGFDSARAAYGRDDYYNLLMRLSSMLNDKPDGDRRQLSLASLLVDEIEKRIADGDSYAKLLEAKLAAIKSQQEMLRERDSQLRNLEKEKEQELQKAKDERQALTESFNKTLSRSTKEYNKLKTELAKEKEKAAKMTKELADKLSNAEASRDKAFAVSKDLADKLSSAEASRDKAFAVSKDLADKLAAKTAEAEKLMENVGSLDRLVESAKREMAQKLAEIDQLTADKAKADAELAAANDTIASLQTELEKAKTELAVSERLIESGKREIAELQKQKDASDKALVESQANVAELEKQKAASDAKVAELEKEVE…
>SEE_CWBG01000016.1_WP_050316882.1
MFLRNNKQKFSIRKLSAGAASVLVATSVLGGTTVKANSEVSRTATPRLSRDLKNRLSEIAISRDASSAQKVRNLLKGASVGDLQALLRGFDSARAAYGRDDYYNLLMRLSSMLNDKPDGDRRQLSLASLLVDEIEKRIADGDSYAKLLEAKLAAIKSQQEMLRERDSQLRNLEKEKEQELQKAKDERQALTESFNKTLSRSTKEYNKLKTELAKEKEKAAKMTKELADKLSNAEASRDKAFAVSKDLADKLSSAEASRDKAFAVSKDLADKLAAKTAEAEKLMENVGSLDRLVESAKREMAQKLAEIDQLTADKAKADAELAAANDTIASLQTELEKAKTELAVSERLIESGKREIAELQKQKDASDKALVESQANVAELEKQKAASDAKVAELEKEVE…
>SEE_CWBF01000017.1_WP_050316002.1
MFLRNNKQKFSIRKLSAGAASVLVATSVLGGTTVKANSEVSRTATPRLSRDLKNRLSDIAIDRDASSAQKVRNLLKGASVGDLQALLRGLDSARAAYGRDDYYNLLMHLSSMLNDKPDGDRRQLSLTSLLVDEIEKRIADGDSYAKLLEAKLAAIKSQQEMLRERDSQLRNLEKEKEQELQKAKDERQALTESFNKTLSRSTKEYNKLKTELAKEKEKAAKMTKELADKLSNAEASRDKAFAVSKDLADKLSSAEASRDKAFAVSKDLADKLAAKTAEAEKLMENVGSLDRLVESAKREMAQKLAEIDQLTADKAKADAELAAANDTIASLQTELEKAKTELAVSERLIESGKREIAELQKQKDASDKALVESQANVAELEKQKAASDAKVAELEKEVE…
>SEE_CWBE01000017.1_WP_050316002.1
MFLRNNKQKFSIRKLSAGAASVLVATSVLGGTTVKANSEVSRTATPRLSRDLKNRLSDIAIDRDASSAQKVRNLLKGASVGDLQALLRGLDSARAAYGRDDYYNLLMHLSSMLNDKPDGDRRQLSLTSLLVDEIEKRIADGDSYAKLLEAKLAAIKSQQEMLRERDSQLRNLEKEKEQELQKAKDERQALTESFNKTLSRSTKEYNKLKTELAKEKEKAAKMTKELADKLSNAEASRDKAFAVSKDLADKLSSAEASRDKAFAVSKDLADKLAAKTAEAEKLMENVGSLDRLVESAKREMAQKLAEIDQLTADKAKADAELAAANDTIASLQTELEKAKTELAVSERLIESGKREIAELQKQKDASDKALVESQANVAELEKQKAASDAKVAELEKEVE…
>SEE_CWBD01000018.1_WP_050316104.1
MFLRNNKQKFSIRKLSAGAASVLVATSVLGGTTVKANSEVSRTATPRLSRDLKNRLSEIAIGRGASSAQKVRNLLKGASVGDLQALLRGLDSARAAYGRDDYYNLLMHLSSMLNDKPDGDRRQLSLTSLLVDEIEKRIADGDSYAKLLEAKLAAIKSQQEMLRERDSQLRNLEKEKEQELQKAKDERQALTESFNKTLSRSTKEYNKLKTELAKEKEKAAKMTKELADKLSNAEASRDKAFAVSKDLADKLSSAEASRDKAFAVSKDLADKLAAKTAEAEKLMENVGSLDRLVESAKREMAQKLAEIDQLTADKAKADAELAAANDTIASLQTELEKAKTELAVSERLIESGKREIAELQKQKDASDKALVESQANVAELEKQKAASDAKVAELEKEVE…
>SEE_CWBC01000019.1_WP_050316104.1
MFLRNNKQKFSIRKLSAGAASVLVATSVLGGTTVKANSEVSRTATPRLSRDLKNRLSEIAIGRGASSAQKVRNLLKGASVGDLQALLRGLDSARAAYGRDDYYNLLMHLSSMLNDKPDGDRRQLSLTSLLVDEIEKRIADGDSYAKLLEAKLAAIKSQQEMLRERDSQLRNLEKEKEQELQKAKDERQALTESFNKTLSRSTKEYNKLKTELAKEKEKAAKMTKELADKLSNAEASRDKAFAVSKDLADKLSSAEASRDKAFAVSKDLADKLAAKTAEAEKLMENVGSLDRLVESAKREMAQKLAEIDQLTADKAKADAELAAANDTIASLQTELEKAKTELAVSERLIESGKREIAELQKQKDASDKALVESQANVAELEKQKAASDAKVAELEKEVE…
>SEE_CWBB01000017.1_WP_050317784.1
MFLRNNKQKFSIRKLSAGAASVLVATSVLGGTTVKANSEVSRTATPRLSRDLKNRLSEIAIGRDASSAQKVRNLLKGASVGDLQALLRGLDSARAAYGRDDYYNLLMHLSSMLNDKPDGDRRQLSLTSLLVDEIEKRIADGDSYAKLLEAKLAAIKSQQEMLRERDSQLRNLEKEKEQELQKAKDERQALTESFNKTLSRSTKEYNKLKTELAKEKEKAAKMTKELADKLSNAEASRDKAFAVSKDLADKLSSAEASRDKAFAVSKDLADKLAAKTAEAEKLMENVGSLDRLVESAKREMAQKLAEIDQLTADKAKADAELAAANDTIASLQTELEKAKTELAVSERLIESGKREIAELQKQKDASDKALVESQANVAELEKQKAASDAKVAELEKEVE…
>SEE_CWBA01000017.1_WP_050316104.1
MFLRNNKQKFSIRKLSAGAASVLVATSVLGGTTVKANSEVSRTATPRLSRDLKNRLSEIAIGRGASSAQKVRNLLKGASVGDLQALLRGLDSARAAYGRDDYYNLLMHLSSMLNDKPDGDRRQLSLTSLLVDEIEKRIADGDSYAKLLEAKLAAIKSQQEMLRERDSQLRNLEKEKEQELQKAKDERQALTESFNKTLSRSTKEYNKLKTELAKEKEKAAKMTKELADKLSNAEASRDKAFAVSKDLADKLSSAEASRDKAFAVSKDLADKLAAKTAEAEKLMENVGSLDRLVESAKREMAQKLAEIDQLTADKAKADAELAAANDTIASLQTELEKAKTELAVSERLIESGKREIAELQKQKDASDKALVESQANVAELEKQKAASDAKVAELEKEVE…
>SEE_CWAZ01000015.1_WP_050319691.1
MFLRNNKQKFSIRKLSAGAASVLVATSVLGGTTVKANSEVSRTATPRLSRDLKNRLSEIAISRDASSAQKVRNLLKGASVGDLQALLRGFDSARAAYGRDDYYNLLMHLSSMLNDKPDGDRRQLSLASLLVDEIEKRIADGDSYAKLLEAKLAAIKSQQEMLRERDSQLRNLEKEKEQELQKAKDERQALTESFNKTLSRSTKEYNKLKTELAKEKEKAAKMTKELADKLSNAEASRDKAFAVSKDLADKLSSAEASRDKAFAVSKDLADKLAAKTAEAEKLMENVGSLDRLVESAKREMAQKLAEIDQLTADKAKADAELAAANDTIASLQTELEKAKTELAVSERLIESGKREIAELQKQKDASDKALVESQANVAELEKQKAASDAKVAELEKEVE…
>SEE_CWAY01000017.1_WP_050316882.1
MFLRNNKQKFSIRKLSAGAASVLVATSVLGGTTVKANSEVSRTATPRLSRDLKNRLSEIAISRDASSAQKVRNLLKGASVGDLQALLRGFDSARAAYGRDDYYNLLMRLSSMLNDKPDGDRRQLSLASLLVDEIEKRIADGDSYAKLLEAKLAAIKSQQEMLRERDSQLRNLEKEKEQELQKAKDERQALTESFNKTLSRSTKEYNKLKTELAKEKEKAAKMTKELADKLSNAEASRDKAFAVSKDLADKLSSAEASRDKAFAVSKDLADKLAAKTAEAEKLMENVGSLDRLVESAKREMAQKLAEIDQLTADKAKADAELAAANDTIASLQTELEKAKTELAVSERLIESGKREIAELQKQKDASDKALVESQANVAELEKQKAASDAKVAELEKEVE…
>SEE_CWAX01000016.1_WP_050316882.1
MFLRNNKQKFSIRKLSAGAASVLVATSVLGGTTVKANSEVSRTATPRLSRDLKNRLSEIAISRDASSAQKVRNLLKGASVGDLQALLRGFDSARAAYGRDDYYNLLMRLSSMLNDKPDGDRRQLSLASLLVDEIEKRIADGDSYAKLLEAKLAAIKSQQEMLRERDSQLRNLEKEKEQELQKAKDERQALTESFNKTLSRSTKEYNKLKTELAKEKEKAAKMTKELADKLSNAEASRDKAFAVSKDLADKLSSAEASRDKAFAVSKDLADKLAAKTAEAEKLMENVGSLDRLVESAKREMAQKLAEIDQLTADKAKADAELAAANDTIASLQTELEKAKTELAVSERLIESGKREIAELQKQKDASDKALVESQANVAELEKQKAASDAKVAELEKEVE…
>SEE_CWAW01000015.1_WP_050316882.1
MFLRNNKQKFSIRKLSAGAASVLVATSVLGGTTVKANSEVSRTATPRLSRDLKNRLSEIAISRDASSAQKVRNLLKGASVGDLQALLRGFDSARAAYGRDDYYNLLMRLSSMLNDKPDGDRRQLSLASLLVDEIEKRIADGDSYAKLLEAKLAAIKSQQEMLRERDSQLRNLEKEKEQELQKAKDERQALTESFNKTLSRSTKEYNKLKTELAKEKEKAAKMTKELADKLSNAEASRDKAFAVSKDLADKLSSAEASRDKAFAVSKDLADKLAAKTAEAEKLMENVGSLDRLVESAKREMAQKLAEIDQLTADKAKADAELAAANDTIASLQTELEKAKTELAVSERLIESGKREIAELQKQKDASDKALVESQANVAELEKQKAASDAKVAELEKEVE…
>SEE_CWAV01000015.1_WP_050316882.1
MFLRNNKQKFSIRKLSAGAASVLVATSVLGGTTVKANSEVSRTATPRLSRDLKNRLSEIAISRDASSAQKVRNLLKGASVGDLQALLRGFDSARAAYGRDDYYNLLMRLSSMLNDKPDGDRRQLSLASLLVDEIEKRIADGDSYAKLLEAKLAAIKSQQEMLRERDSQLRNLEKEKEQELQKAKDERQALTESFNKTLSRSTKEYNKLKTELAKEKEKAAKMTKELADKLSNAEASRDKAFAVSKDLADKLSSAEASRDKAFAVSKDLADKLAAKTAEAEKLMENVGSLDRLVESAKREMAQKLAEIDQLTADKAKADAELAAANDTIASLQTELEKAKTELAVSERLIESGKREIAELQKQKDASDKALVESQANVAELEKQKAASDAKVAELEKEVE…
>SEE_CWAU01000020.1_WP_050316002.1
MFLRNNKQKFSIRKLSAGAASVLVATSVLGGTTVKANSEVSRTATPRLSRDLKNRLSDIAIDRDASSAQKVRNLLKGASVGDLQALLRGLDSARAAYGRDDYYNLLMHLSSMLNDKPDGDRRQLSLTSLLVDEIEKRIADGDSYAKLLEAKLAAIKSQQEMLRERDSQLRNLEKEKEQELQKAKDERQALTESFNKTLSRSTKEYNKLKTELAKEKEKAAKMTKELADKLSNAEASRDKAFAVSKDLADKLSSAEASRDKAFAVSKDLADKLAAKTAEAEKLMENVGSLDRLVESAKREMAQKLAEIDQLTADKAKADAELAAANDTIASLQTELEKAKTELAVSERLIESGKREIAELQKQKDASDKALVESQANVAELEKQKAASDAKVAELEKEVE…
>SEE_CWAT01000018.1_WP_050316002.1
MFLRNNKQKFSIRKLSAGAASVLVATSVLGGTTVKANSEVSRTATPRLSRDLKNRLSDIAIDRDASSAQKVRNLLKGASVGDLQALLRGLDSARAAYGRDDYYNLLMHLSSMLNDKPDGDRRQLSLTSLLVDEIEKRIADGDSYAKLLEAKLAAIKSQQEMLRERDSQLRNLEKEKEQELQKAKDERQALTESFNKTLSRSTKEYNKLKTELAKEKEKAAKMTKELADKLSNAEASRDKAFAVSKDLADKLSSAEASRDKAFAVSKDLADKLAAKTAEAEKLMENVGSLDRLVESAKREMAQKLAEIDQLTADKAKADAELAAANDTIASLQTELEKAKTELAVSERLIESGKREIAELQKQKDASDKALVESQANVAELEKQKAASDAKVAELEKEVE…
>SEE_CWAS01000018.1_WP_050316002.1
MFLRNNKQKFSIRKLSAGAASVLVATSVLGGTTVKANSEVSRTATPRLSRDLKNRLSDIAIDRDASSAQKVRNLLKGASVGDLQALLRGLDSARAAYGRDDYYNLLMHLSSMLNDKPDGDRRQLSLTSLLVDEIEKRIADGDSYAKLLEAKLAAIKSQQEMLRERDSQLRNLEKEKEQELQKAKDERQALTESFNKTLSRSTKEYNKLKTELAKEKEKAAKMTKELADKLSNAEASRDKAFAVSKDLADKLSSAEASRDKAFAVSKDLADKLAAKTAEAEKLMENVGSLDRLVESAKREMAQKLAEIDQLTADKAKADAELAAANDTIASLQTELEKAKTELAVSERLIESGKREIAELQKQKDASDKALVESQANVAELEKQKAASDAKVAELEKEVE…
>SEE_CWAR01000018.1_WP_050316002.1
MFLRNNKQKFSIRKLSAGAASVLVATSVLGGTTVKANSEVSRTATPRLSRDLKNRLSDIAIDRDASSAQKVRNLLKGASVGDLQALLRGLDSARAAYGRDDYYNLLMHLSSMLNDKPDGDRRQLSLTSLLVDEIEKRIADGDSYAKLLEAKLAAIKSQQEMLRERDSQLRNLEKEKEQELQKAKDERQALTESFNKTLSRSTKEYNKLKTELAKEKEKAAKMTKELADKLSNAEASRDKAFAVSKDLADKLSSAEASRDKAFAVSKDLADKLAAKTAEAEKLMENVGSLDRLVESAKREMAQKLAEIDQLTADKAKADAELAAANDTIASLQTELEKAKTELAVSERLIESGKREIAELQKQKDASDKALVESQANVAELEKQKAASDAKVAELEKEVE…
>SEE_CWAQ01000018.1_WP_050316002.1
MFLRNNKQKFSIRKLSAGAASVLVATSVLGGTTVKANSEVSRTATPRLSRDLKNRLSDIAIDRDASSAQKVRNLLKGASVGDLQALLRGLDSARAAYGRDDYYNLLMHLSSMLNDKPDGDRRQLSLTSLLVDEIEKRIADGDSYAKLLEAKLAAIKSQQEMLRERDSQLRNLEKEKEQELQKAKDERQALTESFNKTLSRSTKEYNKLKTELAKEKEKAAKMTKELADKLSNAEASRDKAFAVSKDLADKLSSAEASRDKAFAVSKDLADKLAAKTAEAEKLMENVGSLDRLVESAKREMAQKLAEIDQLTADKAKADAELAAANDTIASLQTELEKAKTELAVSERLIESGKREIAELQKQKDASDKALVESQANVAELEKQKAASDAKVAELEKEVE…
>SEE_CWAP01000018.1_WP_050316002.1
MFLRNNKQKFSIRKLSAGAASVLVATSVLGGTTVKANSEVSRTATPRLSRDLKNRLSDIAIDRDASSAQKVRNLLKGASVGDLQALLRGLDSARAAYGRDDYYNLLMHLSSMLNDKPDGDRRQLSLTSLLVDEIEKRIADGDSYAKLLEAKLAAIKSQQEMLRERDSQLRNLEKEKEQELQKAKDERQALTESFNKTLSRSTKEYNKLKTELAKEKEKAAKMTKELADKLSNAEASRDKAFAVSKDLADKLSSAEASRDKAFAVSKDLADKLAAKTAEAEKLMENVGSLDRLVESAKREMAQKLAEIDQLTADKAKADAELAAANDTIASLQTELEKAKTELAVSERLIESGKREIAELQKQKDASDKALVESQANVAELEKQKAASDAKVAELEKEVE…
>SEE_CWAO01000017.1_WP_050316002.1
MFLRNNKQKFSIRKLSAGAASVLVATSVLGGTTVKANSEVSRTATPRLSRDLKNRLSDIAIDRDASSAQKVRNLLKGASVGDLQALLRGLDSARAAYGRDDYYNLLMHLSSMLNDKPDGDRRQLSLTSLLVDEIEKRIADGDSYAKLLEAKLAAIKSQQEMLRERDSQLRNLEKEKEQELQKAKDERQALTESFNKTLSRSTKEYNKLKTELAKEKEKAAKMTKELADKLSNAEASRDKAFAVSKDLADKLSSAEASRDKAFAVSKDLADKLAAKTAEAEKLMENVGSLDRLVESAKREMAQKLAEIDQLTADKAKADAELAAANDTIASLQTELEKAKTELAVSERLIESGKREIAELQKQKDASDKALVESQANVAELEKQKAASDAKVAELEKEVE…
>SEE_CWAN01000017.1_CRT87019.1
MFLRNNKQKFSIRKLSAGAASVLVATSVLGGTTVKANSEVSRTATPRLSRDLKNRLSEIGISRDASSAQKVRNLLKGASVGDLQALLRGLDSARAAYGRDDYYNLLMHLSSMLNDKPDGDRRQLSLASLLIDEIEKRIADGDSYAKLLEAKLAAIKSQQEMLRERDSQLRNLEKEKEQELQKAKDERQALTESFNKTLSRSTKEYNKLKTELAKEKEKAAKMTKELADKLSNAEASRDKAFAVSKDLADKLSSAEASRDKAFAVSKDLADKLAAKTAEAEKLMENVGSLDRLVESAKREMAQKLAEIDQLTADKAKADAELAAANDTIASLQTELEKAKTELAVSERLIESGKREIAELQKQKDASDKALVESQANVAELEKQKAASDAKVAELEKEVE…
>SEE_CWAM01000015.1_WP_050316882.1
MFLRNNKQKFSIRKLSAGAASVLVATSVLGGTTVKANSEVSRTATPRLSRDLKNRLSEIAISRDASSAQKVRNLLKGASVGDLQALLRGFDSARAAYGRDDYYNLLMRLSSMLNDKPDGDRRQLSLASLLVDEIEKRIADGDSYAKLLEAKLAAIKSQQEMLRERDSQLRNLEKEKEQELQKAKDERQALTESFNKTLSRSTKEYNKLKTELAKEKEKAAKMTKELADKLSNAEASRDKAFAVSKDLADKLSSAEASRDKAFAVSKDLADKLAAKTAEAEKLMENVGSLDRLVESAKREMAQKLAEIDQLTADKAKADAELAAANDTIASLQTELEKAKTELAVSERLIESGKREIAELQKQKDASDKALVESQANVAELEKQKAASDAKVAELEKEVE…
>SEE_CWAL01000016.1_WP_050316882.1
MFLRNNKQKFSIRKLSAGAASVLVATSVLGGTTVKANSEVSRTATPRLSRDLKNRLSEIAISRDASSAQKVRNLLKGASVGDLQALLRGFDSARAAYGRDDYYNLLMRLSSMLNDKPDGDRRQLSLASLLVDEIEKRIADGDSYAKLLEAKLAAIKSQQEMLRERDSQLRNLEKEKEQELQKAKDERQALTESFNKTLSRSTKEYNKLKTELAKEKEKAAKMTKELADKLSNAEASRDKAFAVSKDLADKLSSAEASRDKAFAVSKDLADKLAAKTAEAEKLMENVGSLDRLVESAKREMAQKLAEIDQLTADKAKADAELAAANDTIASLQTELEKAKTELAVSERLIESGKREIAELQKQKDASDKALVESQANVAELEKQKAASDAKVAELEKEVE…
>SEE_CWAK01000017.1_WP_050319686.1
MFLRNNKQKFSIRKLSAGAASVLVATSVLGGTTVKANSEVSRTATPRLSRDLKNRLSEIGISRDASSAQKVRNLLKGASVGDLQALLRGLDSARAAYGRDDYYNLLMHLSSMLNDKPDGDRRQLSLASLLVDEIEKRIADGDSYAKLLEAKLAAIKSQQEMLRERDSQLRNLEKEKEQELQKAKDERQALTESFNKTLSRSTKEYNKLKTELAKEKEKAAKMTKELADKLSNAEASRDKAFAVSKDLADKLSSAEASRDKAFAVSKDLADKLAAKTAEAEKLMENVGSLDRLVESAKREMAQKLAEIDQLTADKAKADAELAAANDTIASLQTELEKAKTELAVSERLIESGKREIAELQKQKDASDKALVESQANVAELEKQKAASDAKVAELEKEVE…
>SEE_CWAJ01000016.1_WP_050316882.1
MFLRNNKQKFSIRKLSAGAASVLVATSVLGGTTVKANSEVSRTATPRLSRDLKNRLSEIAISRDASSAQKVRNLLKGASVGDLQALLRGFDSARAAYGRDDYYNLLMRLSSMLNDKPDGDRRQLSLASLLVDEIEKRIADGDSYAKLLEAKLAAIKSQQEMLRERDSQLRNLEKEKEQELQKAKDERQALTESFNKTLSRSTKEYNKLKTELAKEKEKAAKMTKELADKLSNAEASRDKAFAVSKDLADKLSSAEASRDKAFAVSKDLADKLAAKTAEAEKLMENVGSLDRLVESAKREMAQKLAEIDQLTADKAKADAELAAANDTIASLQTELEKAKTELAVSERLIESGKREIAELQKQKDASDKALVESQANVAELEKQKAASDAKVAELEKEVE…
>SEE_CWAI01000017.1_WP_050319686.1
MFLRNNKQKFSIRKLSAGAASVLVATSVLGGTTVKANSEVSRTATPRLSRDLKNRLSEIGISRDASSAQKVRNLLKGASVGDLQALLRGLDSARAAYGRDDYYNLLMHLSSMLNDKPDGDRRQLSLASLLVDEIEKRIADGDSYAKLLEAKLAAIKSQQEMLRERDSQLRNLEKEKEQELQKAKDERQALTESFNKTLSRSTKEYNKLKTELAKEKEKAAKMTKELADKLSNAEASRDKAFAVSKDLADKLSSAEASRDKAFAVSKDLADKLAAKTAEAEKLMENVGSLDRLVESAKREMAQKLAEIDQLTADKAKADAELAAANDTIASLQTELEKAKTELAVSERLIESGKREIAELQKQKDASDKALVESQANVAELEKQKAASDAKVAELEKEVE…
>SEE_CWAH01000017.1_WP_050316824.1
MFLRNNKQKFSIRKLSAGAASVLVATSVLGGTTVKANSEVSRTATPRLSRDLKNRLSEIGISRDASSAQKVRNLLKGASVGDLQALLRGLDSARAAYGRDDYYNLLMRLSLMLNDKPDGDRRQLSLASLLVDEIEKRIADGDSYAKLLEAKLAAIKSQQEMLRERDSQLRNLEKEKEQELQKAKDERQALTESFNKTLSRSTKEYNKLKTELAKEKEKAAKMTKELADKLSNAEASRDKAFAVSKDLADKLSSAEASRDKAFAVSKDLADKLAAKTAEAEKLMENVGSLDRLVESAKREMAQKLAEIDQLTADKAKADAELAAANDTIASLQTELEKAKTELAVSERLIESGKREIAELQKQKDASDKALVESQANVAELEKQKAASDAKVAELEKEVE…
>SEE_CWAG01000017.1_WP_050316302.1
MFLRNNKQKFSIRKLSAGAASVLVATSVLGGTTVKANSEVSRTATPRLSRDLKNRLSEIGISRDASSAQKVRNLLKGASVGDLQALLRGLDSARAAYGRDDYYNLLMHLSSMLNDKPDGDRRQLSLASLLIDEIEKRIADGDSYAKLLEAKLAAIKSQQEMLRERDSQLRNLEKEKEQELQKAKDERQALTESFNKTLSRSTKEYNKLKTELAKEKEKAAKMTKELADKLSNAEASRDKAFAVSKDLADKLSSAEASRDKAFAVSKDLADKLAAKTAEAEKLMENVGSLDRLVESAKREMAQKLAEIDQLTADKAKADAELAAANDTIASLQTELEKAKTELAVSERLIESGKREIAELQKQKDASDKALVESQANVAELEKQKAASDAKVAELEKEVE…
>SEE_CWAF01000017.1_WP_050316824.1
MFLRNNKQKFSIRKLSAGAASVLVATSVLGGTTVKANSEVSRTATPRLSRDLKNRLSEIGISRDASSAQKVRNLLKGASVGDLQALLRGLDSARAAYGRDDYYNLLMRLSLMLNDKPDGDRRQLSLASLLVDEIEKRIADGDSYAKLLEAKLAAIKSQQEMLRERDSQLRNLEKEKEQELQKAKDERQALTESFNKTLSRSTKEYNKLKTELAKEKEKAAKMTKELADKLSNAEASRDKAFAVSKDLADKLSSAEASRDKAFAVSKDLADKLAAKTAEAEKLMENVGSLDRLVESAKREMAQKLAEIDQLTADKAKADAELAAANDTIASLQTELEKAKTELAVSERLIESGKREIAELQKQKDASDKALVESQANVAELEKQKAASDAKVAELEKEVE…
>SEE_CWAE01000017.1_WP_050316302.1
MFLRNNKQKFSIRKLSAGAASVLVATSVLGGTTVKANSEVSRTATPRLSRDLKNRLSEIGISRDASSAQKVRNLLKGASVGDLQALLRGLDSARAAYGRDDYYNLLMHLSSMLNDKPDGDRRQLSLASLLIDEIEKRIADGDSYAKLLEAKLAAIKSQQEMLRERDSQLRNLEKEKEQELQKAKDERQALTESFNKTLSRSTKEYNKLKTELAKEKEKAAKMTKELADKLSNAEASRDKAFAVSKDLADKLSSAEASRDKAFAVSKDLADKLAAKTAEAEKLMENVGSLDRLVESAKREMAQKLAEIDQLTADKAKADAELAAANDTIASLQTELEKAKTELAVSERLIESGKREIAELQKQKDASDKALVESQANVAELEKQKAASDAKVAELEKEVE…
>SEE_CWAD01000018.1_WP_050316302.1
MFLRNNKQKFSIRKLSAGAASVLVATSVLGGTTVKANSEVSRTATPRLSRDLKNRLSEIGISRDASSAQKVRNLLKGASVGDLQALLRGLDSARAAYGRDDYYNLLMHLSSMLNDKPDGDRRQLSLASLLIDEIEKRIADGDSYAKLLEAKLAAIKSQQEMLRERDSQLRNLEKEKEQELQKAKDERQALTESFNKTLSRSTKEYNKLKTELAKEKEKAAKMTKELADKLSNAEASRDKAFAVSKDLADKLSSAEASRDKAFAVSKDLADKLAAKTAEAEKLMENVGSLDRLVESAKREMAQKLAEIDQLTADKAKADAELAAANDTIASLQTELEKAKTELAVSERLIESGKREIAELQKQKDASDKALVESQANVAELEKQKAASDAKVAELEKEVE…
>SEE_CWAC01000016.1_WP_050319691.1
MFLRNNKQKFSIRKLSAGAASVLVATSVLGGTTVKANSEVSRTATPRLSRDLKNRLSEIAISRDASSAQKVRNLLKGASVGDLQALLRGFDSARAAYGRDDYYNLLMHLSSMLNDKPDGDRRQLSLASLLVDEIEKRIADGDSYAKLLEAKLAAIKSQQEMLRERDSQLRNLEKEKEQELQKAKDERQALTESFNKTLSRSTKEYNKLKTELAKEKEKAAKMTKELADKLSNAEASRDKAFAVSKDLADKLSSAEASRDKAFAVSKDLADKLAAKTAEAEKLMENVGSLDRLVESAKREMAQKLAEIDQLTADKAKADAELAAANDTIASLQTELEKAKTELAVSERLIESGKREIAELQKQKDASDKALVESQANVAELEKQKAASDAKVAELEKEVE…
>SEE_CWAB01000018.1_WP_050316002.1
MFLRNNKQKFSIRKLSAGAASVLVATSVLGGTTVKANSEVSRTATPRLSRDLKNRLSDIAIDRDASSAQKVRNLLKGASVGDLQALLRGLDSARAAYGRDDYYNLLMHLSSMLNDKPDGDRRQLSLTSLLVDEIEKRIADGDSYAKLLEAKLAAIKSQQEMLRERDSQLRNLEKEKEQELQKAKDERQALTESFNKTLSRSTKEYNKLKTELAKEKEKAAKMTKELADKLSNAEASRDKAFAVSKDLADKLSSAEASRDKAFAVSKDLADKLAAKTAEAEKLMENVGSLDRLVESAKREMAQKLAEIDQLTADKAKADAELAAANDTIASLQTELEKAKTELAVSERLIESGKREIAELQKQKDASDKALVESQANVAELEKQKAASDAKVAELEKEVE…
>SEE_CVZY01000018.1_WP_050319686.1
MFLRNNKQKFSIRKLSAGAASVLVATSVLGGTTVKANSEVSRTATPRLSRDLKNRLSEIGISRDASSAQKVRNLLKGASVGDLQALLRGLDSARAAYGRDDYYNLLMHLSSMLNDKPDGDRRQLSLASLLVDEIEKRIADGDSYAKLLEAKLAAIKSQQEMLRERDSQLRNLEKEKEQELQKAKDERQALTESFNKTLSRSTKEYNKLKTELAKEKEKAAKMTKELADKLSNAEASRDKAFAVSKDLADKLSSAEASRDKAFAVSKDLADKLAAKTAEAEKLMENVGSLDRLVESAKREMAQKLAEIDQLTADKAKADAELAAANDTIASLQTELEKAKTELAVSERLIESGKREIAELQKQKDASDKALVESQANVAELEKQKAASDAKVAELEKEVE…
>SEE_CVZX01000018.1_WP_050316302.1
MFLRNNKQKFSIRKLSAGAASVLVATSVLGGTTVKANSEVSRTATPRLSRDLKNRLSEIGISRDASSAQKVRNLLKGASVGDLQALLRGLDSARAAYGRDDYYNLLMHLSSMLNDKPDGDRRQLSLASLLIDEIEKRIADGDSYAKLLEAKLAAIKSQQEMLRERDSQLRNLEKEKEQELQKAKDERQALTESFNKTLSRSTKEYNKLKTELAKEKEKAAKMTKELADKLSNAEASRDKAFAVSKDLADKLSSAEASRDKAFAVSKDLADKLAAKTAEAEKLMENVGSLDRLVESAKREMAQKLAEIDQLTADKAKADAELAAANDTIASLQTELEKAKTELAVSERLIESGKREIAELQKQKDASDKALVESQANVAELEKQKAASDAKVAELEKEVE…
>SEE_CVZW01000016.1_WP_050316882.1
MFLRNNKQKFSIRKLSAGAASVLVATSVLGGTTVKANSEVSRTATPRLSRDLKNRLSEIAISRDASSAQKVRNLLKGASVGDLQALLRGFDSARAAYGRDDYYNLLMRLSSMLNDKPDGDRRQLSLASLLVDEIEKRIADGDSYAKLLEAKLAAIKSQQEMLRERDSQLRNLEKEKEQELQKAKDERQALTESFNKTLSRSTKEYNKLKTELAKEKEKAAKMTKELADKLSNAEASRDKAFAVSKDLADKLSSAEASRDKAFAVSKDLADKLAAKTAEAEKLMENVGSLDRLVESAKREMAQKLAEIDQLTADKAKADAELAAANDTIASLQTELEKAKTELAVSERLIESGKREIAELQKQKDASDKALVESQANVAELEKQKAASDAKVAELEKEVE…
>SEE_CVZV01000016.1_WP_050319691.1
MFLRNNKQKFSIRKLSAGAASVLVATSVLGGTTVKANSEVSRTATPRLSRDLKNRLSEIAISRDASSAQKVRNLLKGASVGDLQALLRGFDSARAAYGRDDYYNLLMHLSSMLNDKPDGDRRQLSLASLLVDEIEKRIADGDSYAKLLEAKLAAIKSQQEMLRERDSQLRNLEKEKEQELQKAKDERQALTESFNKTLSRSTKEYNKLKTELAKEKEKAAKMTKELADKLSNAEASRDKAFAVSKDLADKLSSAEASRDKAFAVSKDLADKLAAKTAEAEKLMENVGSLDRLVESAKREMAQKLAEIDQLTADKAKADAELAAANDTIASLQTELEKAKTELAVSERLIESGKREIAELQKQKDASDKALVESQANVAELEKQKAASDAKVAELEKEVE…
>SEE_CVZU01000016.1_WP_050316882.1
MFLRNNKQKFSIRKLSAGAASVLVATSVLGGTTVKANSEVSRTATPRLSRDLKNRLSEIAISRDASSAQKVRNLLKGASVGDLQALLRGFDSARAAYGRDDYYNLLMRLSSMLNDKPDGDRRQLSLASLLVDEIEKRIADGDSYAKLLEAKLAAIKSQQEMLRERDSQLRNLEKEKEQELQKAKDERQALTESFNKTLSRSTKEYNKLKTELAKEKEKAAKMTKELADKLSNAEASRDKAFAVSKDLADKLSSAEASRDKAFAVSKDLADKLAAKTAEAEKLMENVGSLDRLVESAKREMAQKLAEIDQLTADKAKADAELAAANDTIASLQTELEKAKTELAVSERLIESGKREIAELQKQKDASDKALVESQANVAELEKQKAASDAKVAELEKEVE…
>SEE_CVZT01000017.1_WP_050319686.1
MFLRNNKQKFSIRKLSAGAASVLVATSVLGGTTVKANSEVSRTATPRLSRDLKNRLSEIGISRDASSAQKVRNLLKGASVGDLQALLRGLDSARAAYGRDDYYNLLMHLSSMLNDKPDGDRRQLSLASLLVDEIEKRIADGDSYAKLLEAKLAAIKSQQEMLRERDSQLRNLEKEKEQELQKAKDERQALTESFNKTLSRSTKEYNKLKTELAKEKEKAAKMTKELADKLSNAEASRDKAFAVSKDLADKLSSAEASRDKAFAVSKDLADKLAAKTAEAEKLMENVGSLDRLVESAKREMAQKLAEIDQLTADKAKADAELAAANDTIASLQTELEKAKTELAVSERLIESGKREIAELQKQKDASDKALVESQANVAELEKQKAASDAKVAELEKEVE…
>SEE_CVZS01000017.1_WP_050319686.1
MFLRNNKQKFSIRKLSAGAASVLVATSVLGGTTVKANSEVSRTATPRLSRDLKNRLSEIGISRDASSAQKVRNLLKGASVGDLQALLRGLDSARAAYGRDDYYNLLMHLSSMLNDKPDGDRRQLSLASLLVDEIEKRIADGDSYAKLLEAKLAAIKSQQEMLRERDSQLRNLEKEKEQELQKAKDERQALTESFNKTLSRSTKEYNKLKTELAKEKEKAAKMTKELADKLSNAEASRDKAFAVSKDLADKLSSAEASRDKAFAVSKDLADKLAAKTAEAEKLMENVGSLDRLVESAKREMAQKLAEIDQLTADKAKADAELAAANDTIASLQTELEKAKTELAVSERLIESGKREIAELQKQKDASDKALVESQANVAELEKQKAASDAKVAELEKEVE…
>SEE_CVZR01000018.1_WP_050316302.1
MFLRNNKQKFSIRKLSAGAASVLVATSVLGGTTVKANSEVSRTATPRLSRDLKNRLSEIGISRDASSAQKVRNLLKGASVGDLQALLRGLDSARAAYGRDDYYNLLMHLSSMLNDKPDGDRRQLSLASLLIDEIEKRIADGDSYAKLLEAKLAAIKSQQEMLRERDSQLRNLEKEKEQELQKAKDERQALTESFNKTLSRSTKEYNKLKTELAKEKEKAAKMTKELADKLSNAEASRDKAFAVSKDLADKLSSAEASRDKAFAVSKDLADKLAAKTAEAEKLMENVGSLDRLVESAKREMAQKLAEIDQLTADKAKADAELAAANDTIASLQTELEKAKTELAVSERLIESGKREIAELQKQKDASDKALVESQANVAELEKQKAASDAKVAELEKEVE…
>SEE_CVZQ01000018.1_WP_050319686.1
MFLRNNKQKFSIRKLSAGAASVLVATSVLGGTTVKANSEVSRTATPRLSRDLKNRLSEIGISRDASSAQKVRNLLKGASVGDLQALLRGLDSARAAYGRDDYYNLLMHLSSMLNDKPDGDRRQLSLASLLVDEIEKRIADGDSYAKLLEAKLAAIKSQQEMLRERDSQLRNLEKEKEQELQKAKDERQALTESFNKTLSRSTKEYNKLKTELAKEKEKAAKMTKELADKLSNAEASRDKAFAVSKDLADKLSSAEASRDKAFAVSKDLADKLAAKTAEAEKLMENVGSLDRLVESAKREMAQKLAEIDQLTADKAKADAELAAANDTIASLQTELEKAKTELAVSERLIESGKREIAELQKQKDASDKALVESQANVAELEKQKAASDAKVAELEKEVE…
>SEE_CVZP01000018.1_WP_050319686.1
MFLRNNKQKFSIRKLSAGAASVLVATSVLGGTTVKANSEVSRTATPRLSRDLKNRLSEIGISRDASSAQKVRNLLKGASVGDLQALLRGLDSARAAYGRDDYYNLLMHLSSMLNDKPDGDRRQLSLASLLVDEIEKRIADGDSYAKLLEAKLAAIKSQQEMLRERDSQLRNLEKEKEQELQKAKDERQALTESFNKTLSRSTKEYNKLKTELAKEKEKAAKMTKELADKLSNAEASRDKAFAVSKDLADKLSSAEASRDKAFAVSKDLADKLAAKTAEAEKLMENVGSLDRLVESAKREMAQKLAEIDQLTADKAKADAELAAANDTIASLQTELEKAKTELAVSERLIESGKREIAELQKQKDASDKALVESQANVAELEKQKAASDAKVAELEKEVE…
>SEE_CVZO01000019.1_WP_050319686.1
MFLRNNKQKFSIRKLSAGAASVLVATSVLGGTTVKANSEVSRTATPRLSRDLKNRLSEIGISRDASSAQKVRNLLKGASVGDLQALLRGLDSARAAYGRDDYYNLLMHLSSMLNDKPDGDRRQLSLASLLVDEIEKRIADGDSYAKLLEAKLAAIKSQQEMLRERDSQLRNLEKEKEQELQKAKDERQALTESFNKTLSRSTKEYNKLKTELAKEKEKAAKMTKELADKLSNAEASRDKAFAVSKDLADKLSSAEASRDKAFAVSKDLADKLAAKTAEAEKLMENVGSLDRLVESAKREMAQKLAEIDQLTADKAKADAELAAANDTIASLQTELEKAKTELAVSERLIESGKREIAELQKQKDASDKALVESQANVAELEKQKAASDAKVAELEKEVE…
>SEE_CVZN01000018.1_WP_050316302.1
MFLRNNKQKFSIRKLSAGAASVLVATSVLGGTTVKANSEVSRTATPRLSRDLKNRLSEIGISRDASSAQKVRNLLKGASVGDLQALLRGLDSARAAYGRDDYYNLLMHLSSMLNDKPDGDRRQLSLASLLIDEIEKRIADGDSYAKLLEAKLAAIKSQQEMLRERDSQLRNLEKEKEQELQKAKDERQALTESFNKTLSRSTKEYNKLKTELAKEKEKAAKMTKELADKLSNAEASRDKAFAVSKDLADKLSSAEASRDKAFAVSKDLADKLAAKTAEAEKLMENVGSLDRLVESAKREMAQKLAEIDQLTADKAKADAELAAANDTIASLQTELEKAKTELAVSERLIESGKREIAELQKQKDASDKALVESQANVAELEKQKAASDAKVAELEKEVE…
>SEE_CVZM01000018.1_WP_050316002.1
MFLRNNKQKFSIRKLSAGAASVLVATSVLGGTTVKANSEVSRTATPRLSRDLKNRLSDIAIDRDASSAQKVRNLLKGASVGDLQALLRGLDSARAAYGRDDYYNLLMHLSSMLNDKPDGDRRQLSLTSLLVDEIEKRIADGDSYAKLLEAKLAAIKSQQEMLRERDSQLRNLEKEKEQELQKAKDERQALTESFNKTLSRSTKEYNKLKTELAKEKEKAAKMTKELADKLSNAEASRDKAFAVSKDLADKLSSAEASRDKAFAVSKDLADKLAAKTAEAEKLMENVGSLDRLVESAKREMAQKLAEIDQLTADKAKADAELAAANDTIASLQTELEKAKTELAVSERLIESGKREIAELQKQKDASDKALVESQANVAELEKQKAASDAKVAELEKEVE…
>SEE_CVZL01000015.1_WP_050316177.1
MFLRNNKQKFSIRKLSAGAASVLVATSVLGGTTVKANSEVSRTATPRLSRDLKNRLSEIAISRDASSAQKVRNLLKGASVGDLQALLRGLDSARAAYGRDDYYNLLMHLSSMLNDKPDGDRRQLSLASLLVDEIEKRIADGDSYAKLLEAKLAAIKSQQEMLRERDSQLRNLEKEKEQELQKAKDERQALTESFNKTLSRSTKEYNKLKTELAKEKEKAAKMTKELADKLSNAEASRDKAFAVSKDLADKLSSAEASRDKAFAVSKDLADKLAAKTAEAEKLMENVGSLDRLVESAKREMAQKLAEIDQLTADKAKADAELAAANDTIASLQTELEKAKTELAVSERLIESGKREIAELQKQKDASDKALVESQANVAELEKQKAASDAKVAELEKEVE…
>SEE_CVZK01000017.1_WP_050316002.1
MFLRNNKQKFSIRKLSAGAASVLVATSVLGGTTVKANSEVSRTATPRLSRDLKNRLSDIAIDRDASSAQKVRNLLKGASVGDLQALLRGLDSARAAYGRDDYYNLLMHLSSMLNDKPDGDRRQLSLTSLLVDEIEKRIADGDSYAKLLEAKLAAIKSQQEMLRERDSQLRNLEKEKEQELQKAKDERQALTESFNKTLSRSTKEYNKLKTELAKEKEKAAKMTKELADKLSNAEASRDKAFAVSKDLADKLSSAEASRDKAFAVSKDLADKLAAKTAEAEKLMENVGSLDRLVESAKREMAQKLAEIDQLTADKAKADAELAAANDTIASLQTELEKAKTELAVSERLIESGKREIAELQKQKDASDKALVESQANVAELEKQKAASDAKVAELEKEVE…
>SEE_CVZJ01000017.1_WP_050316002.1
MFLRNNKQKFSIRKLSAGAASVLVATSVLGGTTVKANSEVSRTATPRLSRDLKNRLSDIAIDRDASSAQKVRNLLKGASVGDLQALLRGLDSARAAYGRDDYYNLLMHLSSMLNDKPDGDRRQLSLTSLLVDEIEKRIADGDSYAKLLEAKLAAIKSQQEMLRERDSQLRNLEKEKEQELQKAKDERQALTESFNKTLSRSTKEYNKLKTELAKEKEKAAKMTKELADKLSNAEASRDKAFAVSKDLADKLSSAEASRDKAFAVSKDLADKLAAKTAEAEKLMENVGSLDRLVESAKREMAQKLAEIDQLTADKAKADAELAAANDTIASLQTELEKAKTELAVSERLIESGKREIAELQKQKDASDKALVESQANVAELEKQKAASDAKVAELEKEVE…
>SEE_CVZI01000016.1_WP_050316002.1
MFLRNNKQKFSIRKLSAGAASVLVATSVLGGTTVKANSEVSRTATPRLSRDLKNRLSDIAIDRDASSAQKVRNLLKGASVGDLQALLRGLDSARAAYGRDDYYNLLMHLSSMLNDKPDGDRRQLSLTSLLVDEIEKRIADGDSYAKLLEAKLAAIKSQQEMLRERDSQLRNLEKEKEQELQKAKDERQALTESFNKTLSRSTKEYNKLKTELAKEKEKAAKMTKELADKLSNAEASRDKAFAVSKDLADKLSSAEASRDKAFAVSKDLADKLAAKTAEAEKLMENVGSLDRLVESAKREMAQKLAEIDQLTADKAKADAELAAANDTIASLQTELEKAKTELAVSERLIESGKREIAELQKQKDASDKALVESQANVAELEKQKAASDAKVAELEKEVE…
>SEE_CVZH01000017.1_WP_050316002.1
MFLRNNKQKFSIRKLSAGAASVLVATSVLGGTTVKANSEVSRTATPRLSRDLKNRLSDIAIDRDASSAQKVRNLLKGASVGDLQALLRGLDSARAAYGRDDYYNLLMHLSSMLNDKPDGDRRQLSLTSLLVDEIEKRIADGDSYAKLLEAKLAAIKSQQEMLRERDSQLRNLEKEKEQELQKAKDERQALTESFNKTLSRSTKEYNKLKTELAKEKEKAAKMTKELADKLSNAEASRDKAFAVSKDLADKLSSAEASRDKAFAVSKDLADKLAAKTAEAEKLMENVGSLDRLVESAKREMAQKLAEIDQLTADKAKADAELAAANDTIASLQTELEKAKTELAVSERLIESGKREIAELQKQKDASDKALVESQANVAELEKQKAASDAKVAELEKEVE…
>SEE_CVZG01000033.1_WP_050316463.1
MFLRNNKQKFSIRKLSAGAASVLVATSVLGGTTVKANSEVSRTATPRLSRDLKNRLSDIAISRDTSSAQKVRNLLKGASVGDLQALLRGLDPARAAYGRDDYYNLLMHLSSMLNDKPDGDRRQLSLASLLVDEIEKRIADGDSYAKLLEAKLAAIKSQQEMLRERDSQLRNLEKEKEQELQKAKDERQALTESFNKTLSRSTKEYNKLKTELAKEKEKAAKMTKELADKLSNAEASRDKAFAVSKDLADKLSSAEASRDKAFAVSKDLADKLAAKTAEAEKLMENVGSLDRLVESAKREMAQKLAEIDQLTADKAKADAELAAANDTIASLQTELEKAKTELAVSERLIESGKREIAELQKQKDASDKALVESQANVAELEKQKAASDAKVAELEKEVE…
>SEE_CVZF01000034.1_WP_050316463.1
MFLRNNKQKFSIRKLSAGAASVLVATSVLGGTTVKANSEVSRTATPRLSRDLKNRLSDIAISRDTSSAQKVRNLLKGASVGDLQALLRGLDPARAAYGRDDYYNLLMHLSSMLNDKPDGDRRQLSLASLLVDEIEKRIADGDSYAKLLEAKLAAIKSQQEMLRERDSQLRNLEKEKEQELQKAKDERQALTESFNKTLSRSTKEYNKLKTELAKEKEKAAKMTKELADKLSNAEASRDKAFAVSKDLADKLSSAEASRDKAFAVSKDLADKLAAKTAEAEKLMENVGSLDRLVESAKREMAQKLAEIDQLTADKAKADAELAAANDTIASLQTELEKAKTELAVSERLIESGKREIAELQKQKDASDKALVESQANVAELEKQKAASDAKVAELEKEVE…
>SEE_CVZE01000017.1_WP_050316002.1
MFLRNNKQKFSIRKLSAGAASVLVATSVLGGTTVKANSEVSRTATPRLSRDLKNRLSDIAIDRDASSAQKVRNLLKGASVGDLQALLRGLDSARAAYGRDDYYNLLMHLSSMLNDKPDGDRRQLSLTSLLVDEIEKRIADGDSYAKLLEAKLAAIKSQQEMLRERDSQLRNLEKEKEQELQKAKDERQALTESFNKTLSRSTKEYNKLKTELAKEKEKAAKMTKELADKLSNAEASRDKAFAVSKDLADKLSSAEASRDKAFAVSKDLADKLAAKTAEAEKLMENVGSLDRLVESAKREMAQKLAEIDQLTADKAKADAELAAANDTIASLQTELEKAKTELAVSERLIESGKREIAELQKQKDASDKALVESQANVAELEKQKAASDAKVAELEKEVE…
>SEE_CVZD01000005.1_WP_050316882.1
MFLRNNKQKFSIRKLSAGAASVLVATSVLGGTTVKANSEVSRTATPRLSRDLKNRLSEIAISRDASSAQKVRNLLKGASVGDLQALLRGFDSARAAYGRDDYYNLLMRLSSMLNDKPDGDRRQLSLASLLVDEIEKRIADGDSYAKLLEAKLAAIKSQQEMLRERDSQLRNLEKEKEQELQKAKDERQALTESFNKTLSRSTKEYNKLKTELAKEKEKAAKMTKELADKLSNAEASRDKAFAVSKDLADKLSSAEASRDKAFAVSKDLADKLAAKTAEAEKLMENVGSLDRLVESAKREMAQKLAEIDQLTADKAKADAELAAANDTIASLQTELEKAKTELAVSERLIESGKREIAELQKQKDASDKALVESQANVAELEKQKAASDAKVAELEKEVE…
>SEE_CVZC01000017.1_WP_050316002.1
MFLRNNKQKFSIRKLSAGAASVLVATSVLGGTTVKANSEVSRTATPRLSRDLKNRLSDIAIDRDASSAQKVRNLLKGASVGDLQALLRGLDSARAAYGRDDYYNLLMHLSSMLNDKPDGDRRQLSLTSLLVDEIEKRIADGDSYAKLLEAKLAAIKSQQEMLRERDSQLRNLEKEKEQELQKAKDERQALTESFNKTLSRSTKEYNKLKTELAKEKEKAAKMTKELADKLSNAEASRDKAFAVSKDLADKLSSAEASRDKAFAVSKDLADKLAAKTAEAEKLMENVGSLDRLVESAKREMAQKLAEIDQLTADKAKADAELAAANDTIASLQTELEKAKTELAVSERLIESGKREIAELQKQKDASDKALVESQANVAELEKQKAASDAKVAELEKEVE…
>SEE_CVZB01000017.1_WP_050318638.1
MFLRNNKQKFSIRKLSAGAASVLVATSVLGGTTVKANSEVSRTATPRLSRDLKNRLSDIAIGRDASSAQKVRNLLKGASVGDLQALLRGLDSERAAYGRDDYYNLLMHLSSMLNDKPDGDRRQLSLASLLVDEIEKRIADGDSYAKLLEAKLAAIKSQQEMLRERDSQLRNLEKEKEQELQKAKDERQALTESFNKTLSRSTKEYNKLKTELAKEKEKAAKMTKELADKLSNAEASRDKAFAVSKDLADKLSSAEASRDKAFAVSKDLADKLAAKTAEAEKLMENVGSLDRLVESAKREMAQKLAEIDQLTADKAKADAELAAANDTIASLQTELEKAKTELAVSERLIESGKREIAELQKQKDASDKALVESQANVAELEKQKAASDAKVAELEKEVE…
>SEE_CVZA01000016.1_WP_050316002.1
MFLRNNKQKFSIRKLSAGAASVLVATSVLGGTTVKANSEVSRTATPRLSRDLKNRLSDIAIDRDASSAQKVRNLLKGASVGDLQALLRGLDSARAAYGRDDYYNLLMHLSSMLNDKPDGDRRQLSLTSLLVDEIEKRIADGDSYAKLLEAKLAAIKSQQEMLRERDSQLRNLEKEKEQELQKAKDERQALTESFNKTLSRSTKEYNKLKTELAKEKEKAAKMTKELADKLSNAEASRDKAFAVSKDLADKLSSAEASRDKAFAVSKDLADKLAAKTAEAEKLMENVGSLDRLVESAKREMAQKLAEIDQLTADKAKADAELAAANDTIASLQTELEKAKTELAVSERLIESGKREIAELQKQKDASDKALVESQANVAELEKQKAASDAKVAELEKEVE…
>SEE_CVYZ01000016.1_WP_050316882.1
MFLRNNKQKFSIRKLSAGAASVLVATSVLGGTTVKANSEVSRTATPRLSRDLKNRLSEIAISRDASSAQKVRNLLKGASVGDLQALLRGFDSARAAYGRDDYYNLLMRLSSMLNDKPDGDRRQLSLASLLVDEIEKRIADGDSYAKLLEAKLAAIKSQQEMLRERDSQLRNLEKEKEQELQKAKDERQALTESFNKTLSRSTKEYNKLKTELAKEKEKAAKMTKELADKLSNAEASRDKAFAVSKDLADKLSSAEASRDKAFAVSKDLADKLAAKTAEAEKLMENVGSLDRLVESAKREMAQKLAEIDQLTADKAKADAELAAANDTIASLQTELEKAKTELAVSERLIESGKREIAELQKQKDASDKALVESQANVAELEKQKAASDAKVAELEKEVE…
>SEE_CVYY01000016.1_WP_050316002.1
MFLRNNKQKFSIRKLSAGAASVLVATSVLGGTTVKANSEVSRTATPRLSRDLKNRLSDIAIDRDASSAQKVRNLLKGASVGDLQALLRGLDSARAAYGRDDYYNLLMHLSSMLNDKPDGDRRQLSLTSLLVDEIEKRIADGDSYAKLLEAKLAAIKSQQEMLRERDSQLRNLEKEKEQELQKAKDERQALTESFNKTLSRSTKEYNKLKTELAKEKEKAAKMTKELADKLSNAEASRDKAFAVSKDLADKLSSAEASRDKAFAVSKDLADKLAAKTAEAEKLMENVGSLDRLVESAKREMAQKLAEIDQLTADKAKADAELAAANDTIASLQTELEKAKTELAVSERLIESGKREIAELQKQKDASDKALVESQANVAELEKQKAASDAKVAELEKEVE…
>SEE_CVYX01000005.1_WP_050322530.1
MFLRNNKQKFSIRKLSAGAASVLVATSVLGGTTVKANSEVSRTATPRLSRDLKNRLSEIAISRDASSAQKVRNLLKGASVGDLQALLRGFDSARAAYGRDDYYNLLMRLSSMLNVKPDGDRRQLSLASLLVDEIEKRIADGDSYAKLLEAKLAAIKSQQEMLRERDSQLRNLEKEKEQELQKAKDERQALTESFNKTLSRSTKEYNKLKTELAKEKEKAAKMTKELADKLSNAEASRDKAFAVSKDLADKLSSAEASRDKAFAVSKDLADKLAAKTAEAEKLMENVGSLDRLVESAKREMAQKLAEIDQLTADKAKADAELAAANDTIASLQTELEKAKTELAVSERLIESGKREIAELQKQKDASDKALVESQANVAELEKQKAASDAKVAELEKEVE…
>SEE_CVYW01000015.1_WP_050316882.1
MFLRNNKQKFSIRKLSAGAASVLVATSVLGGTTVKANSEVSRTATPRLSRDLKNRLSEIAISRDASSAQKVRNLLKGASVGDLQALLRGFDSARAAYGRDDYYNLLMRLSSMLNDKPDGDRRQLSLASLLVDEIEKRIADGDSYAKLLEAKLAAIKSQQEMLRERDSQLRNLEKEKEQELQKAKDERQALTESFNKTLSRSTKEYNKLKTELAKEKEKAAKMTKELADKLSNAEASRDKAFAVSKDLADKLSSAEASRDKAFAVSKDLADKLAAKTAEAEKLMENVGSLDRLVESAKREMAQKLAEIDQLTADKAKADAELAAANDTIASLQTELEKAKTELAVSERLIESGKREIAELQKQKDASDKALVESQANVAELEKQKAASDAKVAELEKEVE…
>SEE_CVYV01000033.1_WP_050316463.1
MFLRNNKQKFSIRKLSAGAASVLVATSVLGGTTVKANSEVSRTATPRLSRDLKNRLSDIAISRDTSSAQKVRNLLKGASVGDLQALLRGLDPARAAYGRDDYYNLLMHLSSMLNDKPDGDRRQLSLASLLVDEIEKRIADGDSYAKLLEAKLAAIKSQQEMLRERDSQLRNLEKEKEQELQKAKDERQALTESFNKTLSRSTKEYNKLKTELAKEKEKAAKMTKELADKLSNAEASRDKAFAVSKDLADKLSSAEASRDKAFAVSKDLADKLAAKTAEAEKLMENVGSLDRLVESAKREMAQKLAEIDQLTADKAKADAELAAANDTIASLQTELEKAKTELAVSERLIESGKREIAELQKQKDASDKALVESQANVAELEKQKAASDAKVAELEKEVE…
>SEE_CVYU01000014.1_WP_050316882.1
MFLRNNKQKFSIRKLSAGAASVLVATSVLGGTTVKANSEVSRTATPRLSRDLKNRLSEIAISRDASSAQKVRNLLKGASVGDLQALLRGFDSARAAYGRDDYYNLLMRLSSMLNDKPDGDRRQLSLASLLVDEIEKRIADGDSYAKLLEAKLAAIKSQQEMLRERDSQLRNLEKEKEQELQKAKDERQALTESFNKTLSRSTKEYNKLKTELAKEKEKAAKMTKELADKLSNAEASRDKAFAVSKDLADKLSSAEASRDKAFAVSKDLADKLAAKTAEAEKLMENVGSLDRLVESAKREMAQKLAEIDQLTADKAKADAELAAANDTIASLQTELEKAKTELAVSERLIESGKREIAELQKQKDASDKALVESQANVAELEKQKAASDAKVAELEKEVE…
>SEE_CVYT01000018.1_WP_050319826.1
MFLRNNKQKFSIRKLSAGAASVLVATSVLGGTTVKANSEVSRTATPRLSRDLKNRLSEIAIDRDASSAQKVRNLLKGASVGDLQALLRGLDSARAAYGRDDYYNLLMHLSSMLNDKPDGDRRQLSLTSLLVDEIEKRIADGDSYAKLLEAKLAAIKSQQEMLRERDSQLRNLEKEKEQELQKAKDERQALTESFNKTLSRSTKEYNKLKTELAKEKEKAAKMTKELADKLSNAEASRDKAFAVSKDLADKLSSAEASRDKAFAVSKDLADKLAAKTAEAEKLMENVGSLDRLVESAKREMAQKLAEIDQLTADKAKADAELAAANDTIASLQTELEKAKTELAVSERLIESGKREIAELQKQKDASDKALVESQANVAELEKQKAASDAKVAELEKEVE…
>SEE_CVYS01000015.1_WP_050316882.1
MFLRNNKQKFSIRKLSAGAASVLVATSVLGGTTVKANSEVSRTATPRLSRDLKNRLSEIAISRDASSAQKVRNLLKGASVGDLQALLRGFDSARAAYGRDDYYNLLMRLSSMLNDKPDGDRRQLSLASLLVDEIEKRIADGDSYAKLLEAKLAAIKSQQEMLRERDSQLRNLEKEKEQELQKAKDERQALTESFNKTLSRSTKEYNKLKTELAKEKEKAAKMTKELADKLSNAEASRDKAFAVSKDLADKLSSAEASRDKAFAVSKDLADKLAAKTAEAEKLMENVGSLDRLVESAKREMAQKLAEIDQLTADKAKADAELAAANDTIASLQTELEKAKTELAVSERLIESGKREIAELQKQKDASDKALVESQANVAELEKQKAASDAKVAELEKEVE…
>SEE_CVYR01000017.1_WP_050319826.1
MFLRNNKQKFSIRKLSAGAASVLVATSVLGGTTVKANSEVSRTATPRLSRDLKNRLSEIAIDRDASSAQKVRNLLKGASVGDLQALLRGLDSARAAYGRDDYYNLLMHLSSMLNDKPDGDRRQLSLTSLLVDEIEKRIADGDSYAKLLEAKLAAIKSQQEMLRERDSQLRNLEKEKEQELQKAKDERQALTESFNKTLSRSTKEYNKLKTELAKEKEKAAKMTKELADKLSNAEASRDKAFAVSKDLADKLSSAEASRDKAFAVSKDLADKLAAKTAEAEKLMENVGSLDRLVESAKREMAQKLAEIDQLTADKAKADAELAAANDTIASLQTELEKAKTELAVSERLIESGKREIAELQKQKDASDKALVESQANVAELEKQKAASDAKVAELEKEVE…
>SEE_CVYQ01000017.1_WP_050319826.1
MFLRNNKQKFSIRKLSAGAASVLVATSVLGGTTVKANSEVSRTATPRLSRDLKNRLSEIAIDRDASSAQKVRNLLKGASVGDLQALLRGLDSARAAYGRDDYYNLLMHLSSMLNDKPDGDRRQLSLTSLLVDEIEKRIADGDSYAKLLEAKLAAIKSQQEMLRERDSQLRNLEKEKEQELQKAKDERQALTESFNKTLSRSTKEYNKLKTELAKEKEKAAKMTKELADKLSNAEASRDKAFAVSKDLADKLSSAEASRDKAFAVSKDLADKLAAKTAEAEKLMENVGSLDRLVESAKREMAQKLAEIDQLTADKAKADAELAAANDTIASLQTELEKAKTELAVSERLIESGKREIAELQKQKDASDKALVESQANVAELEKQKAASDAKVAELEKEVE…
>SEE_CVYP01000019.1_WP_050316002.1
MFLRNNKQKFSIRKLSAGAASVLVATSVLGGTTVKANSEVSRTATPRLSRDLKNRLSDIAIDRDASSAQKVRNLLKGASVGDLQALLRGLDSARAAYGRDDYYNLLMHLSSMLNDKPDGDRRQLSLTSLLVDEIEKRIADGDSYAKLLEAKLAAIKSQQEMLRERDSQLRNLEKEKEQELQKAKDERQALTESFNKTLSRSTKEYNKLKTELAKEKEKAAKMTKELADKLSNAEASRDKAFAVSKDLADKLSSAEASRDKAFAVSKDLADKLAAKTAEAEKLMENVGSLDRLVESAKREMAQKLAEIDQLTADKAKADAELAAANDTIASLQTELEKAKTELAVSERLIESGKREIAELQKQKDASDKALVESQANVAELEKQKAASDAKVAELEKEVE…
>SEE_CVYO01000015.1_WP_050316177.1
MFLRNNKQKFSIRKLSAGAASVLVATSVLGGTTVKANSEVSRTATPRLSRDLKNRLSEIAISRDASSAQKVRNLLKGASVGDLQALLRGLDSARAAYGRDDYYNLLMHLSSMLNDKPDGDRRQLSLASLLVDEIEKRIADGDSYAKLLEAKLAAIKSQQEMLRERDSQLRNLEKEKEQELQKAKDERQALTESFNKTLSRSTKEYNKLKTELAKEKEKAAKMTKELADKLSNAEASRDKAFAVSKDLADKLSSAEASRDKAFAVSKDLADKLAAKTAEAEKLMENVGSLDRLVESAKREMAQKLAEIDQLTADKAKADAELAAANDTIASLQTELEKAKTELAVSERLIESGKREIAELQKQKDASDKALVESQANVAELEKQKAASDAKVAELEKEVE…
>SEE_CVYN01000015.1_WP_050319691.1
MFLRNNKQKFSIRKLSAGAASVLVATSVLGGTTVKANSEVSRTATPRLSRDLKNRLSEIAISRDASSAQKVRNLLKGASVGDLQALLRGFDSARAAYGRDDYYNLLMHLSSMLNDKPDGDRRQLSLASLLVDEIEKRIADGDSYAKLLEAKLAAIKSQQEMLRERDSQLRNLEKEKEQELQKAKDERQALTESFNKTLSRSTKEYNKLKTELAKEKEKAAKMTKELADKLSNAEASRDKAFAVSKDLADKLSSAEASRDKAFAVSKDLADKLAAKTAEAEKLMENVGSLDRLVESAKREMAQKLAEIDQLTADKAKADAELAAANDTIASLQTELEKAKTELAVSERLIESGKREIAELQKQKDASDKALVESQANVAELEKQKAASDAKVAELEKEVE…
>SEE_CVYM01000018.1_WP_050316002.1
MFLRNNKQKFSIRKLSAGAASVLVATSVLGGTTVKANSEVSRTATPRLSRDLKNRLSDIAIDRDASSAQKVRNLLKGASVGDLQALLRGLDSARAAYGRDDYYNLLMHLSSMLNDKPDGDRRQLSLTSLLVDEIEKRIADGDSYAKLLEAKLAAIKSQQEMLRERDSQLRNLEKEKEQELQKAKDERQALTESFNKTLSRSTKEYNKLKTELAKEKEKAAKMTKELADKLSNAEASRDKAFAVSKDLADKLSSAEASRDKAFAVSKDLADKLAAKTAEAEKLMENVGSLDRLVESAKREMAQKLAEIDQLTADKAKADAELAAANDTIASLQTELEKAKTELAVSERLIESGKREIAELQKQKDASDKALVESQANVAELEKQKAASDAKVAELEKEVE…
>SEE_CVYL01000017.1_WP_050316002.1
MFLRNNKQKFSIRKLSAGAASVLVATSVLGGTTVKANSEVSRTATPRLSRDLKNRLSDIAIDRDASSAQKVRNLLKGASVGDLQALLRGLDSARAAYGRDDYYNLLMHLSSMLNDKPDGDRRQLSLTSLLVDEIEKRIADGDSYAKLLEAKLAAIKSQQEMLRERDSQLRNLEKEKEQELQKAKDERQALTESFNKTLSRSTKEYNKLKTELAKEKEKAAKMTKELADKLSNAEASRDKAFAVSKDLADKLSSAEASRDKAFAVSKDLADKLAAKTAEAEKLMENVGSLDRLVESAKREMAQKLAEIDQLTADKAKADAELAAANDTIASLQTELEKAKTELAVSERLIESGKREIAELQKQKDASDKALVESQANVAELEKQKAASDAKVAELEKEVE…
>SEE_CVYK01000017.1_WP_050316002.1
MFLRNNKQKFSIRKLSAGAASVLVATSVLGGTTVKANSEVSRTATPRLSRDLKNRLSDIAIDRDASSAQKVRNLLKGASVGDLQALLRGLDSARAAYGRDDYYNLLMHLSSMLNDKPDGDRRQLSLTSLLVDEIEKRIADGDSYAKLLEAKLAAIKSQQEMLRERDSQLRNLEKEKEQELQKAKDERQALTESFNKTLSRSTKEYNKLKTELAKEKEKAAKMTKELADKLSNAEASRDKAFAVSKDLADKLSSAEASRDKAFAVSKDLADKLAAKTAEAEKLMENVGSLDRLVESAKREMAQKLAEIDQLTADKAKADAELAAANDTIASLQTELEKAKTELAVSERLIESGKREIAELQKQKDASDKALVESQANVAELEKQKAASDAKVAELEKEVE…
>SEE_CVYJ01000017.1_WP_050316002.1
MFLRNNKQKFSIRKLSAGAASVLVATSVLGGTTVKANSEVSRTATPRLSRDLKNRLSDIAIDRDASSAQKVRNLLKGASVGDLQALLRGLDSARAAYGRDDYYNLLMHLSSMLNDKPDGDRRQLSLTSLLVDEIEKRIADGDSYAKLLEAKLAAIKSQQEMLRERDSQLRNLEKEKEQELQKAKDERQALTESFNKTLSRSTKEYNKLKTELAKEKEKAAKMTKELADKLSNAEASRDKAFAVSKDLADKLSSAEASRDKAFAVSKDLADKLAAKTAEAEKLMENVGSLDRLVESAKREMAQKLAEIDQLTADKAKADAELAAANDTIASLQTELEKAKTELAVSERLIESGKREIAELQKQKDASDKALVESQANVAELEKQKAASDAKVAELEKEVE…
>SEE_CVYI01000015.1_WP_050316177.1
MFLRNNKQKFSIRKLSAGAASVLVATSVLGGTTVKANSEVSRTATPRLSRDLKNRLSEIAISRDASSAQKVRNLLKGASVGDLQALLRGLDSARAAYGRDDYYNLLMHLSSMLNDKPDGDRRQLSLASLLVDEIEKRIADGDSYAKLLEAKLAAIKSQQEMLRERDSQLRNLEKEKEQELQKAKDERQALTESFNKTLSRSTKEYNKLKTELAKEKEKAAKMTKELADKLSNAEASRDKAFAVSKDLADKLSSAEASRDKAFAVSKDLADKLAAKTAEAEKLMENVGSLDRLVESAKREMAQKLAEIDQLTADKAKADAELAAANDTIASLQTELEKAKTELAVSERLIESGKREIAELQKQKDASDKALVESQANVAELEKQKAASDAKVAELEKEVE…
>SEE_CVYH01000016.1_WP_050319691.1
MFLRNNKQKFSIRKLSAGAASVLVATSVLGGTTVKANSEVSRTATPRLSRDLKNRLSEIAISRDASSAQKVRNLLKGASVGDLQALLRGFDSARAAYGRDDYYNLLMHLSSMLNDKPDGDRRQLSLASLLVDEIEKRIADGDSYAKLLEAKLAAIKSQQEMLRERDSQLRNLEKEKEQELQKAKDERQALTESFNKTLSRSTKEYNKLKTELAKEKEKAAKMTKELADKLSNAEASRDKAFAVSKDLADKLSSAEASRDKAFAVSKDLADKLAAKTAEAEKLMENVGSLDRLVESAKREMAQKLAEIDQLTADKAKADAELAAANDTIASLQTELEKAKTELAVSERLIESGKREIAELQKQKDASDKALVESQANVAELEKQKAASDAKVAELEKEVE…
>SEE_CVYG01000017.1_WP_050316002.1
MFLRNNKQKFSIRKLSAGAASVLVATSVLGGTTVKANSEVSRTATPRLSRDLKNRLSDIAIDRDASSAQKVRNLLKGASVGDLQALLRGLDSARAAYGRDDYYNLLMHLSSMLNDKPDGDRRQLSLTSLLVDEIEKRIADGDSYAKLLEAKLAAIKSQQEMLRERDSQLRNLEKEKEQELQKAKDERQALTESFNKTLSRSTKEYNKLKTELAKEKEKAAKMTKELADKLSNAEASRDKAFAVSKDLADKLSSAEASRDKAFAVSKDLADKLAAKTAEAEKLMENVGSLDRLVESAKREMAQKLAEIDQLTADKAKADAELAAANDTIASLQTELEKAKTELAVSERLIESGKREIAELQKQKDASDKALVESQANVAELEKQKAASDAKVAELEKEVE…
>SEE_CVYF01000018.1_WP_050316002.1
MFLRNNKQKFSIRKLSAGAASVLVATSVLGGTTVKANSEVSRTATPRLSRDLKNRLSDIAIDRDASSAQKVRNLLKGASVGDLQALLRGLDSARAAYGRDDYYNLLMHLSSMLNDKPDGDRRQLSLTSLLVDEIEKRIADGDSYAKLLEAKLAAIKSQQEMLRERDSQLRNLEKEKEQELQKAKDERQALTESFNKTLSRSTKEYNKLKTELAKEKEKAAKMTKELADKLSNAEASRDKAFAVSKDLADKLSSAEASRDKAFAVSKDLADKLAAKTAEAEKLMENVGSLDRLVESAKREMAQKLAEIDQLTADKAKADAELAAANDTIASLQTELEKAKTELAVSERLIESGKREIAELQKQKDASDKALVESQANVAELEKQKAASDAKVAELEKEVE…
>SEE_CVYE01000016.1_WP_050319691.1
MFLRNNKQKFSIRKLSAGAASVLVATSVLGGTTVKANSEVSRTATPRLSRDLKNRLSEIAISRDASSAQKVRNLLKGASVGDLQALLRGFDSARAAYGRDDYYNLLMHLSSMLNDKPDGDRRQLSLASLLVDEIEKRIADGDSYAKLLEAKLAAIKSQQEMLRERDSQLRNLEKEKEQELQKAKDERQALTESFNKTLSRSTKEYNKLKTELAKEKEKAAKMTKELADKLSNAEASRDKAFAVSKDLADKLSSAEASRDKAFAVSKDLADKLAAKTAEAEKLMENVGSLDRLVESAKREMAQKLAEIDQLTADKAKADAELAAANDTIASLQTELEKAKTELAVSERLIESGKREIAELQKQKDASDKALVESQANVAELEKQKAASDAKVAELEKEVE…
>SEE_CVYD01000015.1_WP_050316882.1
MFLRNNKQKFSIRKLSAGAASVLVATSVLGGTTVKANSEVSRTATPRLSRDLKNRLSEIAISRDASSAQKVRNLLKGASVGDLQALLRGFDSARAAYGRDDYYNLLMRLSSMLNDKPDGDRRQLSLASLLVDEIEKRIADGDSYAKLLEAKLAAIKSQQEMLRERDSQLRNLEKEKEQELQKAKDERQALTESFNKTLSRSTKEYNKLKTELAKEKEKAAKMTKELADKLSNAEASRDKAFAVSKDLADKLSSAEASRDKAFAVSKDLADKLAAKTAEAEKLMENVGSLDRLVESAKREMAQKLAEIDQLTADKAKADAELAAANDTIASLQTELEKAKTELAVSERLIESGKREIAELQKQKDASDKALVESQANVAELEKQKAASDAKVAELEKEVE…
>SEE_CVYC01000015.1_WP_050316882.1
MFLRNNKQKFSIRKLSAGAASVLVATSVLGGTTVKANSEVSRTATPRLSRDLKNRLSEIAISRDASSAQKVRNLLKGASVGDLQALLRGFDSARAAYGRDDYYNLLMRLSSMLNDKPDGDRRQLSLASLLVDEIEKRIADGDSYAKLLEAKLAAIKSQQEMLRERDSQLRNLEKEKEQELQKAKDERQALTESFNKTLSRSTKEYNKLKTELAKEKEKAAKMTKELADKLSNAEASRDKAFAVSKDLADKLSSAEASRDKAFAVSKDLADKLAAKTAEAEKLMENVGSLDRLVESAKREMAQKLAEIDQLTADKAKADAELAAANDTIASLQTELEKAKTELAVSERLIESGKREIAELQKQKDASDKALVESQANVAELEKQKAASDAKVAELEKEVE…
>SEE_CVYB01000004.1_WP_050316882.1
MFLRNNKQKFSIRKLSAGAASVLVATSVLGGTTVKANSEVSRTATPRLSRDLKNRLSEIAISRDASSAQKVRNLLKGASVGDLQALLRGFDSARAAYGRDDYYNLLMRLSSMLNDKPDGDRRQLSLASLLVDEIEKRIADGDSYAKLLEAKLAAIKSQQEMLRERDSQLRNLEKEKEQELQKAKDERQALTESFNKTLSRSTKEYNKLKTELAKEKEKAAKMTKELADKLSNAEASRDKAFAVSKDLADKLSSAEASRDKAFAVSKDLADKLAAKTAEAEKLMENVGSLDRLVESAKREMAQKLAEIDQLTADKAKADAELAAANDTIASLQTELEKAKTELAVSERLIESGKREIAELQKQKDASDKALVESQANVAELEKQKAASDAKVAELEKEVE…
>SEE_CVYA01000015.1_WP_050316532.1
MFLRNNKQKFSIRKLSAGAASVLVATSVLGGTTVKANSEVSRTATPRLSRDLKNRLSEIAISRDASSAQKVRNLLKGASVGDLQALLRGFDSARAAYGRDDYYNLLMRLSSMLNDKPDGDRGQLSLASLLVDEIEKRIADGDSYAKLLEAKLAAIKSQQEMLRERDSQLRNLEKEKEQELQKAKDERQALTESFNKTLSRSTKEYNKLKTELAKEKEKAAKMTKELADKLSNAEASRDKAFAVSKDLADKLSSAEASRDKAFAVSKDLADKLAAKTAEAEKLMENVGSLDRLVESAKREMAQKLAEIDQLTADKAKADAELAAANDTIASLQTELEKAKTELAVSERLIESGKREIAELQKQKDASDKALVESQANVAELEKQKAASDAKVAELEKEVE…
>SEE_CVXZ01000016.1_WP_050320156.1
MFLRNNKQKFSIRKLSAGAASVLVATSVLGGTTVKANSEVSRTATPRLSRDLKGRLSEIAISRDVSSAQKVRNLLKGASVGDLQALLRGFDSARAAYGRDDYYNLLMRLSSMLNDKPDGDRRQLNLSSLLVDEIEKRIADGDSYAKLLEAKLAAIKSQQEMLRERDSQLRNLEKEKEQELQKAKDERQALTESFNKTLSRSTKEYNKLKTELAKEKEKAAKMTKELADKLSNAEASRDKAFAVSKDLADKLSSAEASRDKAFAVSKDLADKLAAKTAEAEKLMENVGSLDRLVESAKREMAQKLAEIDQLTADKAKADAELAAANDTIASLQTELEKAKTELAVSERLIESGKREIAELQKQKDASDKALVESQANVAELEKQKAASDAKVAELEKEVE…
>SEE_CVXY01000015.1_WP_050316882.1
MFLRNNKQKFSIRKLSAGAASVLVATSVLGGTTVKANSEVSRTATPRLSRDLKNRLSEIAISRDASSAQKVRNLLKGASVGDLQALLRGFDSARAAYGRDDYYNLLMRLSSMLNDKPDGDRRQLSLASLLVDEIEKRIADGDSYAKLLEAKLAAIKSQQEMLRERDSQLRNLEKEKEQELQKAKDERQALTESFNKTLSRSTKEYNKLKTELAKEKEKAAKMTKELADKLSNAEASRDKAFAVSKDLADKLSSAEASRDKAFAVSKDLADKLAAKTAEAEKLMENVGSLDRLVESAKREMAQKLAEIDQLTADKAKADAELAAANDTIASLQTELEKAKTELAVSERLIESGKREIAELQKQKDASDKALVESQANVAELEKQKAASDAKVAELEKEVE…
>SEE_CVXX01000013.1_WP_050316177.1
MFLRNNKQKFSIRKLSAGAASVLVATSVLGGTTVKANSEVSRTATPRLSRDLKNRLSEIAISRDASSAQKVRNLLKGASVGDLQALLRGLDSARAAYGRDDYYNLLMHLSSMLNDKPDGDRRQLSLASLLVDEIEKRIADGDSYAKLLEAKLAAIKSQQEMLRERDSQLRNLEKEKEQELQKAKDERQALTESFNKTLSRSTKEYNKLKTELAKEKEKAAKMTKELADKLSNAEASRDKAFAVSKDLADKLSSAEASRDKAFAVSKDLADKLAAKTAEAEKLMENVGSLDRLVESAKREMAQKLAEIDQLTADKAKADAELAAANDTIASLQTELEKAKTELAVSERLIESGKREIAELQKQKDASDKALVESQANVAELEKQKAASDAKVAELEKEVE…
>SEE_CVXV01000002.1_WP_050316177.1
MFLRNNKQKFSIRKLSAGAASVLVATSVLGGTTVKANSEVSRTATPRLSRDLKNRLSEIAISRDASSAQKVRNLLKGASVGDLQALLRGLDSARAAYGRDDYYNLLMHLSSMLNDKPDGDRRQLSLASLLVDEIEKRIADGDSYAKLLEAKLAAIKSQQEMLRERDSQLRNLEKEKEQELQKAKDERQALTESFNKTLSRSTKEYNKLKTELAKEKEKAAKMTKELADKLSNAEASRDKAFAVSKDLADKLSSAEASRDKAFAVSKDLADKLAAKTAEAEKLMENVGSLDRLVESAKREMAQKLAEIDQLTADKAKADAELAAANDTIASLQTELEKAKTELAVSERLIESGKREIAELQKQKDASDKALVESQANVAELEKQKAASDAKVAELEKEVE…
>SEE_CVXU01000016.1_WP_050316177.1
MFLRNNKQKFSIRKLSAGAASVLVATSVLGGTTVKANSEVSRTATPRLSRDLKNRLSEIAISRDASSAQKVRNLLKGASVGDLQALLRGLDSARAAYGRDDYYNLLMHLSSMLNDKPDGDRRQLSLASLLVDEIEKRIADGDSYAKLLEAKLAAIKSQQEMLRERDSQLRNLEKEKEQELQKAKDERQALTESFNKTLSRSTKEYNKLKTELAKEKEKAAKMTKELADKLSNAEASRDKAFAVSKDLADKLSSAEASRDKAFAVSKDLADKLAAKTAEAEKLMENVGSLDRLVESAKREMAQKLAEIDQLTADKAKADAELAAANDTIASLQTELEKAKTELAVSERLIESGKREIAELQKQKDASDKALVESQANVAELEKQKAASDAKVAELEKEVE…
>SEE_CVXT01000017.1_WP_050316002.1
MFLRNNKQKFSIRKLSAGAASVLVATSVLGGTTVKANSEVSRTATPRLSRDLKNRLSDIAIDRDASSAQKVRNLLKGASVGDLQALLRGLDSARAAYGRDDYYNLLMHLSSMLNDKPDGDRRQLSLTSLLVDEIEKRIADGDSYAKLLEAKLAAIKSQQEMLRERDSQLRNLEKEKEQELQKAKDERQALTESFNKTLSRSTKEYNKLKTELAKEKEKAAKMTKELADKLSNAEASRDKAFAVSKDLADKLSSAEASRDKAFAVSKDLADKLAAKTAEAEKLMENVGSLDRLVESAKREMAQKLAEIDQLTADKAKADAELAAANDTIASLQTELEKAKTELAVSERLIESGKREIAELQKQKDASDKALVESQANVAELEKQKAASDAKVAELEKEVE…
>SEE_CVXQ01000018.1_WP_050316002.1
MFLRNNKQKFSIRKLSAGAASVLVATSVLGGTTVKANSEVSRTATPRLSRDLKNRLSDIAIDRDASSAQKVRNLLKGASVGDLQALLRGLDSARAAYGRDDYYNLLMHLSSMLNDKPDGDRRQLSLTSLLVDEIEKRIADGDSYAKLLEAKLAAIKSQQEMLRERDSQLRNLEKEKEQELQKAKDERQALTESFNKTLSRSTKEYNKLKTELAKEKEKAAKMTKELADKLSNAEASRDKAFAVSKDLADKLSSAEASRDKAFAVSKDLADKLAAKTAEAEKLMENVGSLDRLVESAKREMAQKLAEIDQLTADKAKADAELAAANDTIASLQTELEKAKTELAVSERLIESGKREIAELQKQKDASDKALVESQANVAELEKQKAASDAKVAELEKEVE…
>SEE_CVXO01000017.1_WP_050316487.1
MFLRNNKQKFSIRKLSAGAASVLVATSVLGGTTVKANSEVSRTATPRLSRDLKNRLSEIGISRDASSAQKVRNLLKGASVGDLQALLRGLDSARAAYCRDDYYNLLMHLSSMLNDKPDGDRRQLSLASLLIDEIEKRIADGDSYAKLLEAKLAAIKSQQEMLRERDSQLRNLEKEKEQELQKAKDERQALTESFNKTLSRSTKEYNKLKTELAKEKEKAAKMTKELADKLSNAEASRDKAFAVSKDLADKLSSAEASRDKAFAVSKDLADKLAAKTAEAEKLMENVGSLDRLVESAKREMAQKLAEIDQLTADKAKADAELAAANDTIASLQTELEKAKTELAVSERLIESGKREIAELQKQKDASDKALVESQANVAELEKQKAASDAKVAELEKEVE…
>SEE_CVXM01000016.1_WP_050316872.1
MFLRNNKQKFSIRKLSAGAASVLVATSVLGGTTVKANSEVSRTATPRLSRDLKNRLSEIGISRDASSAQKVRNLLKGASVGDLQALLRGLDSARAAYGRDDYYNLLMHLPSMLNDKPDGDRRQLSLASLLVDEIEKRIADGDSYAKLLEAKLAAIKSQQEMLRERDSQLRNLEKEKEQELQKAKDERQALTESFNKTLSRSTKEYNKLKTELAKEKEKAAKMTKELADKLSNAEASRDKAFAVSKDLADKLSSAEASRDKAFAVSKDLADKLAAKTAEAEKLMENVGSLDRLVESAKREMAQKLAEIDQLTADKAKADAELAAANDTIASLQTELEKAKTELAVSERLIESGKREIAELQKQKDASDKALVESQANVAELEKQKAASDAKVAELEKEVE…
>SEE_CVXK01000035.1_WP_050316872.1
MFLRNNKQKFSIRKLSAGAASVLVATSVLGGTTVKANSEVSRTATPRLSRDLKNRLSEIGISRDASSAQKVRNLLKGASVGDLQALLRGLDSARAAYGRDDYYNLLMHLPSMLNDKPDGDRRQLSLASLLVDEIEKRIADGDSYAKLLEAKLAAIKSQQEMLRERDSQLRNLEKEKEQELQKAKDERQALTESFNKTLSRSTKEYNKLKTELAKEKEKAAKMTKELADKLSNAEASRDKAFAVSKDLADKLSSAEASRDKAFAVSKDLADKLAAKTAEAEKLMENVGSLDRLVESAKREMAQKLAEIDQLTADKAKADAELAAANDTIASLQTELEKAKTELAVSERLIESGKREIAELQKQKDASDKALVESQANVAELEKQKAASDAKVAELEKEVE…
>SEE_CVXJ01000016.1_WP_050317000.1
MFLRNNKQKFSIRKLSAGAASVLVATSVLGGTTVKANSEVSRTATPRLSRDLKNRLSEIAISRDASSAQKVRNLLKGASVGDLQALLRGLDSARAAYGRDDYYNLLMQLSSMLNDKPDGDRRQLSLASLLVDEIEKRIADGDSYAKLLEAKLAAIKSQQEMLRERDSQLRNLEKEKEQELQKAKDERQALTESFNKTLSRSTKEYNKLKTELAKEKEKAAKMTKELADKLSNAEASRDKAFAVSKDLADKLSSAEASRDKAFAVSKDLADKLAAKTAEAEKLMENVGSLDRLVESAKREMAQKLAEIDQLTADKAKADAELAAANDTIASLQTELEKAKTELAVSERLIESGKREIAELQKQKDASDKALVESQANVAELEKQKAASDAKVAELEKEVE…
>SEE_CVXI01000016.1_WP_050322811.1
MFLRNNKQKFSIRKLSAGAASVLVATSVLGGTTVKANSEVSRTATPRLSRDLKNRLSDIAISRDASSAQKVRNLLKGASVGDLQALLRGLDSARAAYGRDDYYNLLMHLSSMLNDKPDGDRRQLSLASLLVDEIEKRIADGDRYAKLLEAKLAAIKSQQEMLRERDSQLRNLEKEKEQELQKAKDERQALTESFNKTLSRSTKEYNKLKTELAKEKEKAAKMTKELADKLSNAEASRDKAFAVSKDLADKLSSAEASRDKAFAVSKDLADKLAAKTAEAEKLMENVGSLDRLVESAKREMAQKLAEIDQLTADKAKADAELAAANDTIASLQTELEKAKTELAVSERLIESGKREIAELQKQKDASDKALVESQANVAELEKQKAASDAKVAELEKEVE…
>SEE_CVXG01000015.1_WP_050321484.1
MFLRNNKQKFSIRKLSAGAASVLVATSVLGGTTVKANSEVSRTATPRLSRDLKNRLSDIAISGDASSAQKVRNLLKGASVGDLQALLRGLDSARAAYGRDDYYNLLMHLSSMLNDKPDGDRRQLSLASLLVDEIEKRIADGDRYAKLLEAKLAAIKSQQEMLRERDSQLRNLEKEKEQELQKAKDERQALTESFNKTLSRSTKEYNKLKTELAKEKEKAAKMTKELADKLSNAEASRDKAFAVSKDLADKLSSAEASRDKAFAVSKDLADKLAAKTAEAEKLMENVGSLDRLVESAKREMAQKLAEIDQLTADKAKADAELAAANDTIASLQTELEKAKTELAVSERLIESGKREIAELQKQKDASDKALVESQANVAELEKQKAASDAKVAELEKEVE…
>SEE_CVXF01000016.1_WP_050322553.1
MFLRNNKQKFSIRKLSAGAASVLVATSVLGGTTVKANSEVSRTATPRLSRDLKNRLSEIAISGDASSAQKVRNLLKGASVGDLQALLRGLDSARAAYGRDDYYNLLMHLSSMLNDKPDGDRRQLSLASLLVDEIEKRIADGDRYAKLLEAKLAAIKSQQEMLRERDSQLRNLEKEKEQELQKAKDERQALTESFNKTLSRSTKEYNKLKTELAKEKEKAAKMTKELADKLSNAEASRDKAFAVSKDLADKLSSAEASRDKAFAVSKDLADKLAAKTAEAEKLMENVGSLDRLVESAKREMAQKLAEIDQLTADKAKADAELAAANDTIASLQTELEKAKTELAVSERLIESGKREIAELQKQKDASDKALVESQANVAELEKQKAASDAKVAELEKEVE…
>SEE_CVXE01000017.1_WP_050322811.1
MFLRNNKQKFSIRKLSAGAASVLVATSVLGGTTVKANSEVSRTATPRLSRDLKNRLSDIAISRDASSAQKVRNLLKGASVGDLQALLRGLDSARAAYGRDDYYNLLMHLSSMLNDKPDGDRRQLSLASLLVDEIEKRIADGDRYAKLLEAKLAAIKSQQEMLRERDSQLRNLEKEKEQELQKAKDERQALTESFNKTLSRSTKEYNKLKTELAKEKEKAAKMTKELADKLSNAEASRDKAFAVSKDLADKLSSAEASRDKAFAVSKDLADKLAAKTAEAEKLMENVGSLDRLVESAKREMAQKLAEIDQLTADKAKADAELAAANDTIASLQTELEKAKTELAVSERLIESGKREIAELQKQKDASDKALVESQANVAELEKQKAASDAKVAELEKEVE…
>SEE_CVWY01000017.1_WP_050320252.1
MFLRNNKQKFSIRKLSAGAASVLVATSVLGGTTVKANSEVSRTATPRLSRDLKNRLSDIAISRDASSAQKVRNLLKGASVGDLQALLRGLDPARAAYGRDDYYNLLMHLSSMLNDKPDGDRRQLSLASLLVDEIEKRIADGDSYAKLLEAKLAAIKSQQEMLRERDSQLRNLEKEKEQELQKAKDERQALTESFNKTLSRSTKEYNKLKTELAKEKEKAAKMTKELADKLSNAEASRDKAFAVSKDLADKLSSAEASRDKAFAVSKDLADKLAAKTAEAEKLMENVGSLDRLVESAKREMAQKLAEIDQLTADKAKADAELAAANDTIASLQTELEKAKTELAVSERLIESGKREIAELQKQKDASDKALVESQANVAELEKQKAASDAKVAELEKEVE…
>SEE_CP021972.1_ASB97684.1
MFLRNNKQKFSIRKLSAGAASVLVATSVLGGTTVKANSEVSRTATPRLSRDLKNRLNGIAISRDASSAQKVRNLLKGASVGDLQALLRGLDSARAAYGKDDYYNLLMHLSSMLNDKPDGDRRQLSLASLLVDEIEKRIADGDSYAKLLEAKLAAIKSQQEMLRERDSQLRNLEKEKEQELQKAKDERQALTESFNKTLSRSTKEYNKLKTELAKEKEKAAKMTKELADKLSNAEASRDKAFAVSKDLADKLSSAEASRDKAFAVSKDLADKLAAKTAEAEKLMENVGSLDRLVESAKREMAQKLAEIDQLTADKAKADAELAAANDTIASLQTELEKAKTELAVSERLIESGKREIAELQKQKDASDKALVESQANVAELEKQKAASDAKVAELEKEVE…
>SEE_14_066
MFLRNNKQKFSIRKLSAGAASVLVATSVLGGTTVKANPEVSRTATPRLSRDLKNRLSEIAISRDASSAQKVRNLLKGASVGDLQALLRGLDSARAAYGRDDYYNLLMHLSSMLNDKPDGDRRQLSLASLLVDEIEKRIADGDRYAKLLEAKLAAIKSQQEMLRERDSQLRNLEKEKEQELQKAKDERQALTESFNKTLSRSTKEYNKLKTELAKEKEKAAKMTKELADKLSNAEASRDKAFAVSKDLADKLSSAEASRDKAFAVSKDLADKLAAKTAEAEKLMENVGSLDRLVESAKREMAQKLAEIDQLTADKAKADAELAAANDTIASLQTELEKAKTELAVSERLIESGKREIAELQKQKDASDKALVESQANVAELEKQKAASDAKVAELEKEVE…
>SEE_14_140
MFLRNNKQKFSIRKLSAGAASVLVATSVLGGTTVKANSEVSRTATPRLSRDLKNRLSDIAISRDASSAQKVRNLLKGASVGDLQALLRGLDSARAAYGRDDYYNLLMHLPSMLNDKPDGDRRQLSLASLLVDEIEKRIADGDRYAKLLEAKLAAIKSQQEMLRERDSQLRNLEKEKEQELQKAKDERQALTESFNKTLSRSTKEYNKLKTELAKEKEKAAKMTKELADKLSNAEASRDKAFAVSKDLADKLSSAEASRDKAFAVSKDLADKLAAKTAEAEKLMENVGSLDRLVESAKREMAQKLAEIDQLTADKAKADAELAAANDTIASLQTELEKAKTELAVSERLIESGKREIAELQKQKDASDKALVESQANVAELEKQKAASDAKVAELEKEVE…
>SEE_17_009
MFLRNNKQKFSIRKLSAGAASVLVATSVLGGTTVKANSEVSRTATPRLSRDLKNRLSDIAISRDASSAQKVRNLLKGASVGDLQALLRGLDSARAAYGRDDYYNLLMHLSSMLNDKPDGDRRQLSLASLLVDEIEKRIADGDRYAKLLEAKLAAIKSQQEMLRERDSQLRNLEKEKEQELQKAKDERQALTESFNKTLSRSTKEYNKLKTELAKEKEKAAKMTKELADKLSNAEASRDKAFAVSKDLADKLSSAEASRDKAFAVSKDLADKLAAKTAEAEKLMENVGSLDRLVESAKREMAQKLAEIDQLTADKAKADAELAAANDTIASLQTELEKAKTELAVSERLIESGKREIAELQKQKDASDKALVESQANVAELEKQKAASDAKVAELEKEVE…
>SEE_18_006
MFLRNNKQKFSIRKLSAGAASVLVATSVLGGTTVKANSEVSRTATPRLSRDLKNRLNDIAISRDASSAQKVRNLLKGASVGDLQALLRGLDSARAAYGKDDYYNLLMHLSSMLNDKPDGDRRQLSLASLLVDEIEKRIADGDSYAKLLEAKLAAIKSQQEMLRERDSQLRNLEKEKEQELQKAKDERQALTESFNKTLSRSTKEYNKLKTELAKEKEKAAKMTKELADKLSNAEASRDKAFAVSKDLADKLSSAEASRDKAFAVSKDLADKLAAKTAEAEKLMENVGSLDRLVESAKREMAQKLAEIDQLTADKAKADAELAAANDTIASLQTELEKAKTELAVSERLIESGKREIAELQKQKDASDKALVESQANVAELEKQKAASDAKVAELEKEVE…
>SEE_LTDU01000066.1_WP_050322811.1
MFLRNNKQKFSIRKLSAGAASVLVATSVLGGTTVKANSEVSRTATPRLSRDLKNRLSDIAISRDASSAQKVRNLLKGASVGDLQALLRGLDSARAAYGRDDYYNLLMHLSSMLNDKPDGDRRQLSLASLLVDEIEKRIADGDRYAKLLEAKLAAIKSQQEMLRERDSQLRNLEKEKEQELQKAKDERQALTESFNKTLSRSTKEYNKLKTELAKEKEKAAKMTKELADKLSNAEASRDKAFAVSKDLADKLSSAEASRDKAFAVSKDLADKLAAKTAEAEKLMENVGSLDRLVESAKREMAQKLAEIDQLTADKAKADAELAAANDTIASLQTELEKAKTELAVSERLIESGKREIAELQKQKDASDKALVESQANVAELEKQKAASDAKVAELEKEVE…
>SEE_LTDT01000066.1_WP_064056108.1
MFLRNNKQKFSIRKLSAGAASVLVATSVLGGTTVKANSEVSRTATPRLSRDLKNRLNDIAISRDASSAQKVRNLLKGASVGDLQALLRGLDSARAAYGKDDYYNLLMHLSSMLNDKPDGDRRQLSLASLLVDEIEKRIADGDSYAKLLEAKLAAIKSQQEMLRERDSQLRNLEKEKEQELQKAKDERQALTESFNKTLSRSTKEYNKLKTELAKEKEKAAKMTKELADKLSNAEASRDKAFAVSKDLADKLSSAEASRDKAFAVSKDLADKLAAKTAEAEKLMENVGSLDRLVESAKREMAQKLAEIDQLTADKAKADAELAAANDTIASLQTELEKAKTELAVSERLIESGKREIAELQKQKDASDKALVESQANVAELEKQKAASDAKVAELEKEVE…
>SEE_LTDS01000062.1_WP_064429767.1
MFLRNNKQKFSIRKLSAGAASVLVATSVLGGTTVKANSEVSRTATPRLSRDLKSRLNEIAISRDASSAQKVRNLLKGASVGDLQALLRGLDSARAAYGRDDYYNLLMHLSSMLNDKPDGDRRQLSLASLLVDEIEKRIADGDSYAKLLEAKLAAIKSQQEMLRERDSQLRNLEKEKEQELQKAKDERQALTESFNKTLSRSTKEYNKLKTELAKEKEKAAKMTKELADKLSNAEASRDKAFAVSKDLADKLSSAEASRDKAFAVSKDLADKLAAKTAEAEKLMENVGSLDRLVESAKREMAQKLAEIDQLTADKAKADAELAAANDTIASLQTELEKAKTELAVSERLIESGKREIAELQKQKDASDKALVESQANVAELEKQKAASDAKVAELEKEVE…
>SEE_LTDR01000019.1_WP_050321484.1
MFLRNNKQKFSIRKLSAGAASVLVATSVLGGTTVKANSEVSRTATPRLSRDLKNRLSDIAISGDASSAQKVRNLLKGASVGDLQALLRGLDSARAAYGRDDYYNLLMHLSSMLNDKPDGDRRQLSLASLLVDEIEKRIADGDRYAKLLEAKLAAIKSQQEMLRERDSQLRNLEKEKEQELQKAKDERQALTESFNKTLSRSTKEYNKLKTELAKEKEKAAKMTKELADKLSNAEASRDKAFAVSKDLADKLSSAEASRDKAFAVSKDLADKLAAKTAEAEKLMENVGSLDRLVESAKREMAQKLAEIDQLTADKAKADAELAAANDTIASLQTELEKAKTELAVSERLIESGKREIAELQKQKDASDKALVESQANVAELEKQKAASDAKVAELEKEVE…
>SEE_LR134389.1_VEH35816.1
MFLRNNKQKFSIRKLSAGAASVLVATSVLGGTTVKANSEVSRTATPRLSRDLKNRLSEIAISRDASSAQKVRNLLKGASVGDLQALLRGLDSARAAYGRDDYYNLLMHLSSMLNDKPDGDRRQLSLASLLVDEIEKRIADGDSYAKLLEAKLAAIKSQQEMLRERDSQLRNLEKEKEQELQKAKDERQALTESFNKTLSRSTKEYNKLKTELAKEKEKAAKMTKELADKLSNAEASRDKAFAVSKDLADKLSSAEASRDKAFAVSKDLADKLAAKTAEAEKLMENVGSLDRLVESAKREMAQKLAEIDQLTADKAKADAELAAANDTIASLQTELEKAKTELAVSERLIESGKREIAELQKQKDASDKALVESQANVAELEKQKAASDAKVAELEKEVE…
>SEE_LMTY01000064.1_WP_050319842.1
MFLRNNKQKFSIRKLSAGAASVLVATSVLGGTTVKANSEVSRTATPRLSRDLKNRLSEIAISRDASSAQKVRNLLKGASVGDLQALLRGLDSARAAYGRDDYYNLLMHLSSMLNDKPDGDRRQLSLASLLVDEIEKRIADGDSYAKLLEAKLAAIKSQQEMLRERDSQLRNLEKEKEQELQKAKDERQALTESFNKTLSRSTKEYNKLKTELAKEKEKAAKMTKELADKLSNAEASRDKAFAVSKDLADKLSSAEASRDKAFAVSKDLADKLAAKTAEAEKLMENVGSLDRLVESAKREMAQKLAEIDQLTADKAKADAELAAANDTIASLQTELEKAKTELAVSERLIESGKREIAELQKQKDASDKALVESQANVAELEKQKAASDAKVAELEKEVE…
>SEE_LMTX01000015.1_WP_050321484.1
MFLRNNKQKFSIRKLSAGAASVLVATSVLGGTTVKANSEVSRTATPRLSRDLKNRLSDIAISGDASSAQKVRNLLKGASVGDLQALLRGLDSARAAYGRDDYYNLLMHLSSMLNDKPDGDRRQLSLASLLVDEIEKRIADGDRYAKLLEAKLAAIKSQQEMLRERDSQLRNLEKEKEQELQKAKDERQALTESFNKTLSRSTKEYNKLKTELAKEKEKAAKMTKELADKLSNAEASRDKAFAVSKDLADKLSSAEASRDKAFAVSKDLADKLAAKTAEAEKLMENVGSLDRLVESAKREMAQKLAEIDQLTADKAKADAELAAANDTIASLQTELEKAKTELAVSERLIESGKREIAELQKQKDASDKALVESQANVAELEKQKAASDAKVAELEKEVE…
>SEE_LMTN01000064.1_WP_050321484.1
MFLRNNKQKFSIRKLSAGAASVLVATSVLGGTTVKANSEVSRTATPRLSRDLKNRLSDIAISGDASSAQKVRNLLKGASVGDLQALLRGLDSARAAYGRDDYYNLLMHLSSMLNDKPDGDRRQLSLASLLVDEIEKRIADGDRYAKLLEAKLAAIKSQQEMLRERDSQLRNLEKEKEQELQKAKDERQALTESFNKTLSRSTKEYNKLKTELAKEKEKAAKMTKELADKLSNAEASRDKAFAVSKDLADKLSSAEASRDKAFAVSKDLADKLAAKTAEAEKLMENVGSLDRLVESAKREMAQKLAEIDQLTADKAKADAELAAANDTIASLQTELEKAKTELAVSERLIESGKREIAELQKQKDASDKALVESQANVAELEKQKAASDAKVAELEKEVE…
>SEE_FM204883.1_CAW95289.1
MFLRNNKQKFSIRKLSAGAASVLVATSVLGGTTVKANSEVSRTATPRLSRDLKNRLSEIAISRDASSAQKVRNLLKGASVGDLQALLRGLDSARAAYGRDDYYNLLVHLSSMLNDKPDGDRRQLSLASLLVDEIEKRIADGDSYAKLLEAKLAAIKSQQEMLRERDSQLRNLEKEKEQELQKAKDERQALTESFNKTLSRSTKEYNKLKTELAKEKEKAAKMTKELADKLSNAEASRDKAFAVSKDLADKLSSAEASRDKAFAVSKDLADKLAAKTAEAEKLMENVGSLDRLVESAKREMAQKLAEIDQLTADKAKADAELAAANDTIASLQTELEKAKTELAVSERLIESGKREIAELQKQKDASDKALVESQANVAELEKQKAASDAKVAELEKEVE…
>SEE_CWGF01000018.1_WP_050316002.1
MFLRNNKQKFSIRKLSAGAASVLVATSVLGGTTVKANSEVSRTATPRLSRDLKNRLSDIAIDRDASSAQKVRNLLKGASVGDLQALLRGLDSARAAYGRDDYYNLLMHLSSMLNDKPDGDRRQLSLTSLLVDEIEKRIADGDSYAKLLEAKLAAIKSQQEMLRERDSQLRNLEKEKEQELQKAKDERQALTESFNKTLSRSTKEYNKLKTELAKEKEKAAKMTKELADKLSNAEASRDKAFAVSKDLADKLSSAEASRDKAFAVSKDLADKLAAKTAEAEKLMENVGSLDRLVESAKREMAQKLAEIDQLTADKAKADAELAAANDTIASLQTELEKAKTELAVSERLIESGKREIAELQKQKDASDKALVESQANVAELEKQKAASDAKVAELEKEVE…
>SEE_CWGE01000019.1_WP_050316002.1
MFLRNNKQKFSIRKLSAGAASVLVATSVLGGTTVKANSEVSRTATPRLSRDLKNRLSDIAIDRDASSAQKVRNLLKGASVGDLQALLRGLDSARAAYGRDDYYNLLMHLSSMLNDKPDGDRRQLSLTSLLVDEIEKRIADGDSYAKLLEAKLAAIKSQQEMLRERDSQLRNLEKEKEQELQKAKDERQALTESFNKTLSRSTKEYNKLKTELAKEKEKAAKMTKELADKLSNAEASRDKAFAVSKDLADKLSSAEASRDKAFAVSKDLADKLAAKTAEAEKLMENVGSLDRLVESAKREMAQKLAEIDQLTADKAKADAELAAANDTIASLQTELEKAKTELAVSERLIESGKREIAELQKQKDASDKALVESQANVAELEKQKAASDAKVAELEKEVE…
>SEZ_JATZ01000057.1_KIS11453.1
MFLRNKKQKFSIRKLSAGAASVLVAVSVLGGAAVKADFEVADRADTAELTGLSLEKMFNDRHIGNKPDEEILAGLRKVLKKAKPETLKYLLNGLDNGHLTYNQGVFKRLSDRINSFSSGTDFTHRAYSFTSLLLEAVKERVANEAEFRDELVKKVAELEEMTDRERTERKAKEKLEDKLSDVSTNLEIKQKELDEAKATNKSLSESVTKTLARSSKITNELKDKLAASEKDKNRAIQITTELTNKLTDAEASRDKAFAVSKDLADKLAAKTAEAEKLMENVGSLDRLVESAKREMAEKLAEIDQLTADKAKADAELAAANDTIASLQTELEKVKTELAVSERLIESGKREIAELQKQKDASDKALAEAQANVAELEKQKAESDAKVAELEKEVEAAKAE…
>SEE_CVXS01000017.1_WP_050322516.1
MFLRNNKQKFSIRKLSAGAASVLVATSVLGGTTVKANSEVSRTATPRLSRDLKIRERDSQLRNLEKEKEQELQKAKDERQALTESFNKTLSRSTKEYNKLKTELAKEKEKAAKMTKELADKLSNAEASRDKAFAVSKDLADKLSSAEASRDKAFAVSKDLADKLAAKTAEAEKLMENVGSLDRLVESAKREMAQKLAEIDQLTADKAKADAELAAANDTIASLQTELEKAKTELAVSERLIESGKREIAELQKQKDASDKALVESQANVAELEKQKAASDAKVAELEKEVEAAKAEVADLKAQLAKKEEELEAVKKEKEALEAKIEELKKAHAEELSKLKEMLEKKDHANADLQAEINRLKQELADRIKSLSQGGRASQTNPGTTTAKAGQLPSTGESA…
>SEE_CVXR01000018.1_WP_050322516.1
MFLRNNKQKFSIRKLSAGAASVLVATSVLGGTTVKANSEVSRTATPRLSRDLKIRERDSQLRNLEKEKEQELQKAKDERQALTESFNKTLSRSTKEYNKLKTELAKEKEKAAKMTKELADKLSNAEASRDKAFAVSKDLADKLSSAEASRDKAFAVSKDLADKLAAKTAEAEKLMENVGSLDRLVESAKREMAQKLAEIDQLTADKAKADAELAAANDTIASLQTELEKAKTELAVSERLIESGKREIAELQKQKDASDKALVESQANVAELEKQKAASDAKVAELEKEVEAAKAEVADLKAQLAKKEEELEAVKKEKEALEAKIEELKKAHAEELSKLKEMLEKKDHANADLQAEINRLKQELADRIKSLSQGGRASQTNPGTTTAKAGQLPSTGESA…
>SEZ_18_057
MFLRNKKQKFSIRKLSAGAASVLVATSVLGGAQTVFAGPRGVGRPNITDTDIDKLAGVIVKAKGHNNGKDIVKEIEEFLDSADLNTLLRLTQGFDSSSPLYGKDMLDILTNRIGGLNNDGKTQDLRSLLSQYLQKTLVENKNNGLVITDLRQTIKDQISSLVELTKKSEDQASKIKEQEHELNIRKDLEKGLEADKTRLEEQLRDSGQKLAEKESDLSTSREQFEALSKANQMTIDLLSKEGQKNTKLKAELQKERDKSAKMTKELADKLSASEKDKDRAIQITKELADKLSAAETSRDKAFAVSKELADKLAAKTAEAEKLMQNVGSLDRLVESAKREMAEKLAEIDQLTADKAKVDAELAAANDTIASLQSELEKAKTELAVSERLIESGKREIAEL…
>SEZ_17_006
MFLRNKKQKFSIRKLSAGAASVLVAASVLGGAAVKADTVNEVTEKDKAKFVQLMTDQRLYRTLHGVGGLGKDETQVLEELRNILVSADPETIVGLLRSLDNGTVTYGNENLFKYYSDNFAFKPDDQDFSHKAYSFTTLLIEAINKRVVNEGKLKTELDEAQQNAKLLDDILNKTINLKIDLETRAKKAEGKLKESSLKLTKAYKITKDLADQLSNVKQQRDKAFKVSKDLADKLSNAEASRDKAFAVSKDLADKLSAAETSRDKAFAVSKDLADKLAAKTAEAEKLMQNVDSLGRLVESAKREMAEKLAEIDQLTADKAKADAELAAANGTIASLQTELEKAKTELAVSERLIESGKREIAELQKQKDASDKALEESQNKVAELEKEVEAAKAEVADLK…
>SEZ_JAUE01000066.1_KIS16233.1
MFLRNKKQKFSIRKLSAGAASVLVAASVLGGAAVKADTVNEVTEKDKAKFVQLMTDQRLYRTLHGVGGLGKDETQVLEELRNILVSADPETIVGLLRSLDNGTVTYGNENLFKYYSDNFAFKPDDQDFSHKAYSFTTLLIEAINKRVVNEGKLKTELDEAQQNAKLLDDILNKTINLKIDLETRAKKAEGKLKESSLKLTKAYKITKDLADQLSNVKQQRDKAFKVSKDLADKLSNAEASRDKAFAVSKDLADKLSSAEASRDKAFAVSKDLADKLAAKTAEAEKLMENVGSLDRLVESAKREMAQKLAEIDQLTADKAKADAELAAANDTIASLQTELEKAKTELAVSERLIESGKREIAELQKQKDASDKALVESQANVAELEKEVEAAKAEVADLK…
>SEZ_JAUD01000063.1_WP_021321173.1
MFLRNKKQKFSIRKLSAGAASVLVAASVLGGAAVKADTVNEVTEKDKAKFVQLMTDQRLYRTLHGVGGLGKDETQVLEELRNILVSADPETIVGLLRSLDNGTVTYGNENLFKYYSDNFAFKPDDQDFSHKAYSFTTLLIEAINKRVVNEGKLKTELDEAQQNAKLLDDILNKTINLKIDLETRAKKAEGKLKESSLKLTKAYKITKDLADQLSNVKQQRDKAFKVSKDLADKLSNAEASRDKAFAVSKDLADKLSSAEASRDKAFAVSKDLADKLAAKTAEAEKLMENVGSLDRLVESAKREMAQKLAEIDQLTADKAKADAELAAANDTIASLQTELEKAKTELAVSERLIESGKREIAELQKQKDASDKALVESQANVAELEKEVEAAKAEVADLK…
>SEZ_AUXA02000071.1_WP_021321173.1
MFLRNKKQKFSIRKLSAGAASVLVAASVLGGAAVKADTVNEVTEKDKAKFVQLMTDQRLYRTLHGVGGLGKDETQVLEELRNILVSADPETIVGLLRSLDNGTVTYGNENLFKYYSDNFAFKPDDQDFSHKAYSFTTLLIEAINKRVVNEGKLKTELDEAQQNAKLLDDILNKTINLKIDLETRAKKAEGKLKESSLKLTKAYKITKDLADQLSNVKQQRDKAFKVSKDLADKLSNAEASRDKAFAVSKDLADKLSSAEASRDKAFAVSKDLADKLAAKTAEAEKLMENVGSLDRLVESAKREMAQKLAEIDQLTADKAKADAELAAANDTIASLQTELEKAKTELAVSERLIESGKREIAELQKQKDASDKALVESQANVAELEKEVEAAKAEVADLK…
Truncated proteins
>SEE_CWFV01000018.1_WP_050322583.1
MRKLSAGAASVLVATSVLGGTTVKANSEVSRTATPRLSRDLKNRLSDIAIDRDASSAQKVRNLLKGASVGDLQALLRGLD
SARAAYGRDDYYNLLMHLSSMLNDKPDGDRRQLSLTSLLVDEIEKRIADGDSYAKLLEAKLAAIKSQQEMLRERDSQLRN
LEKEKEQELQKAKDERQALTESFNKTLSRSTKEYNKLKTELAKEKEKAAKMTKELADKLSNAEASRDKAFAVSKDLADKL
SSAEASRDKAFAVSKDLADKLAAKTAEAEKLMENVGSLDRLVESAKREMAQKLAEIDQLTADKAKADAELAAANDTIASL
QTELEKAKTELAVSERLIESGKREIAELQKQKDASDKALVESQANVAELEKQKAASDAKVAELEKEVEAAKAEVADLKAQ
LAKKEEELEAVKKEKEALEAKIEELKKAHAEELSKLKEMLEKKDHANADLQAEINRLKQELADRIKSLSQGGRASQTNPG
TTTAKAGQLPSTGESANPFFTIAALTVIAGAGMAVVSPKRKEN
>GAS_CDGO01000008.1_WP_080382654.1
MDQGHISFSDRNNRYNRLSQYINSFRKDDDDYLHNGYSLGSLVIEAIKYRLDSESHLKEELLKQTAELEQRKNAEVDLKS
EKKRLEAQIEKVGYDIANKQQELEKARSDQKELSESIQKLTSRFKKESDAKQKELDEAKAANKSLSESATKTLARSSKIT
NELKDKLAASEKDKNRAFQVSSELANKLHETETSRDKALAESKELADKLAVKTAEAEKLMENVGSLDRLVESAKREMAQK
LAEIDQLTADKAKADAELAAANDTIASLQTELEKVKTELAVSERLIESGKREIAELEKQKDASDKALAESQANVAELEKQ
KAASDAKVAELEKEVEAAKAEVADLKAQLAKKEEELEAVKKEKEALEAKIEELKKAHAEELSKLKEMLEKKDHANADLQA
EINRLKQELADRIKSLSQGGRASQTNPGSTTAKAGQLPSTGESANPFFTIAALTVIAGAGMAVVSPKRKEN
>GAS_CDGV01000020.1_WP_072135464.1
RDVLKNANPETLKSLLNGMDQGHISFSDRNNRYNRLSQYINSFRKDDDDYLHNGYSLGSLVIEAIKYRLDSESHLKEELL
KQTAELEQRKNAEVDLKSEKKRLEAQIEKVGYDIANKQQELEKARSDQKELSESIQKLTSRFKKESDAKQKELDEAKAAN
KSLSESATKTLARSSKITNELKDKLAASEKDKNRAFQVSSELANKLHETETSRDKALAESKELADKLAVKTAEAEKLMEN
VGSLDRLVESAKREMAQKLAEIDQLTADKAKADAELAAANDTIASLQTELEKVKTELAVSERLIESGKREIAELEKQKDA
SDKALAESQANVAELEKQKAASDAKVAELEKEVEAAKAEVADLKAQLAKKEEELEAVKKEKEALEAKIEELKKAHAEELS
KLKEMLEKKDHANADLQAEINRLKQELADRIKSLSQGGRASQTNPGSTTAKAGQLPSTGESANPFFTIAALTVIAGAGMA
VVSPKRKEN
>GAS_CDGS01000050.1_WP_080382575.1
MAKYLNDKLPFKTKEDSEILSELRDVLKNANPETLKSLLNGMDQGHISFSDRNNRYNRLSQYINSFRKDDDDYLHNGYSL
GSLVIEAIKYRLDSESHLKEELLKQTAELEQRKNAEVDLKSEKKRLEAQIEKVGYDIANKQQELEKARSDQKELSESIQK
LTSRFKKESDAKQKELDEAKAANKSLSESATKTLARSSKITNELKDKLAASEKDKNRAFQVSSELANKLHETETSRDKAL
AESKELADKLAVKTAEAEKLMENVGSLDRLVESAKREMAQKLAEIDQLTADKAKADAELAAANDTIASLQTELEKVKTEL
AVSERLIESGKREIAELEKQKDASDKALAESQANVAELEKQKAASDAKVAELEKEVEAAKAEVADLKAQLAKKEEELEAV
KKEKEALEAKIEELKKAHAEELSKLKEMLEKKDHANADLQAEINRLKQELADRIKSLSQGGRASQTNPGSTTAKAGQLPS
TGESANPFFTIAALTVIAGAGMAVVSPKRKEN
>GAS_CDGX01000020.1_WP_080383530.1
MELGLAKYLNDKLPFKTKEDSEILSELRDVLKNANPETLKSLLNGMDQGHISFSDRNNRYNRLSQYINSFRKDDDDYLHN
GYSLGSLVIEAIKYRLDSESHLKEELLKQTAELEQRKNAEVDLKSEKKRLEAQIEKVGYDIANKQQELEKARSDQKELSE
SIQKLTSRFKKESDAKQKELDEAKAANKSLSESATKTLARSSKITNELKDKLAASEKDKNRAFQVSSELANKLHETETSR
DKALAESKELADKLAVKTAEAEKLMENVGSLDRLVESAKREMAQKLAEIDQLTADKAKADAELAAANDTIASLQTELEKV
KTELAVSERLIESGKREIAELEKQKDASDKALAESQANVAELEKQKAASDAKVAELEKEVEAAKAEVADLKAQLAKKEEE
LEAVKKEKEALEAKIEELKKAHAEELSKLKEMLEKKDHANADLQAEINRLKQELADRIKSLSQGGRASQTNPGSTTAKAG
QLPSTGESANPFFTIAALTVIAGAGMAVVSPKRKEN
>GAS_CDHB01000002.1_WP_080383530.1
MELGLAKYLNDKLPFKTKEDSEILSELRDVLKNANPETLKSLLNGMDQGHISFSDRNNRYNRLSQYINSFRKDDDDYLHN
GYSLGSLVIEAIKYRLDSESHLKEELLKQTAELEQRKNAEVDLKSEKKRLEAQIEKVGYDIANKQQELEKARSDQKELSE
SIQKLTSRFKKESDAKQKELDEAKAANKSLSESATKTLARSSKITNELKDKLAASEKDKNRAFQVSSELANKLHETETSR
DKALAESKELADKLAVKTAEAEKLMENVGSLDRLVESAKREMAQKLAEIDQLTADKAKADAELAAANDTIASLQTELEKV
KTELAVSERLIESGKREIAELEKQKDASDKALAESQANVAELEKQKAASDAKVAELEKEVEAAKAEVADLKAQLAKKEEE
LEAVKKEKEALEAKIEELKKAHAEELSKLKEMLEKKDHANADLQAEINRLKQELADRIKSLSQGGRASQTNPGSTTAKAG
QLPSTGESANPFFTIAALTVIAGAGMAVVSPKRKEN
>SEE_CWDX01000017.1_CRV63198.1
MLGGTTVKANSEVSRTATPRLSRDLKNRLSDIAIDRDASSAQKVRNLLKGASVGDLQALLRGLDSARAAYGRDDYYNLLM
HLSSMLNDKPDGDRRQLSLTSLLVDEIEKRIADGDSYAKLLEAKLAAIKSQQEMLRERDSQLRNLEKEKEQELQKAKDER
QALTESFNKTLSRSTKEYNKLKTELAKEKEKAAKMTKELADKLSNAEASRDKAFAVSKDLADKLSSAEASRDKAFAVSKD
LADKLAAKTAEAEKLMENVGSLDRLVESAKREMAQKLAEIDQLTADKAKADAELAAANDTIASLQTELEKAKTELAVSER
LIESGKREIAELQKQKDASDKALVESQANVAELEKQKAASDAKVAELEKEVEAAKAEVADLKAQLAKKEEELEAVKKEKE
ALEAKIEELKKAHAEELSKLKEMLEKKDHANADLQAEINRLKQELADRIKSLSQGGRASQTNPGTTTAKAGQLPSTGESA
NPFFTIAALTVIAGAGMAVVSPKRKEN
>SEE_CWDK01000018.1_CRV38319.1
MLNDKPDGDRRQLSLTSLLVDEIEKRIADGDSYAKLLEAKLAAIKSQQEMLRERDSQLRNLEKEKEQELQKAKDERQALT
ESFNKTLSRSTKEYNKLKTELAKEKEKAAKMTKELADKLSNAEASRDKAFAVSKDLADKLSSAEASRDKAFAVSKDLADK
LAAKTAEAEKLMENVGSLDRLVESAKREMAQKLAEIDQLTADKAKADAELAAANDTIASLQTELEKAKTELAVSERLIES
GKREIAELQKQKDASDKALVESQANVAELEKQKAASDAKVAELEKEVEAAKAEVADLKAQLAKKEEELEAVKKEKEALEA
KIEELKKAHAEELSKLKEMLEKKDHANADLQAEINRLKQELADRIKSLSQGGRASQTNPGTTTAKAGQLPSTGESANPFF
TIAALTVIAGAGMAVVSPKRKEN
>SEE_CWAA01000017.1_CRT37499.1
MFLRNNKQKFSIRKLSAGAASVLVATSVLGGTTVKANSEVSRTATPRLSRDLKNRLSDIAIDRDASSAQKVRNLLKGASV
GDLQALLRGLDSARAAYGRDDYYNLLMHLSSMLNDKPDGDRRQLSLTSLLVDEIEKRIADGDSYAKLLEAKLAAIKSQQE
MLRERDSQLRNLEKEKEQELQKAKDERQALTESFNKTLSRSTKEYNKLKTELAKEKEKAAKMTKELADKLSNAEASRDKA
FAVSKDLADKLSSAEASRDKAFAVSKDLADKLAAKTAEAEKLMENVGSLDRLVESAKREMAQKLAEIDQLTADKAKADAE
LAAANDTIASLQTELEKAKTELAVSERLIESGKREIAELQKQKDASDKA
>SEE_CVXW01000016.1_CRS39355.1
MLNDKPDGDRRQLSLASLLVDEIEKRIADGDSYAKLLEAKLAAIKSQQEMLRERDSQLRNLEKEKEQELQKAKDERQALT
ESFNKTLSRSTKEYNKLKTELAKEKEKAAKMTKELADKLSNAEASRDKAFAVSKDLADKLSSAEASRDKAFAVSKDLADK
LAAKTAEAEKLMENVGSLDRLVESAKREMAQKLAEIDQLTADKAKADAELAAANDTIASLQTELEKAKTELAVSERLIES
GKREIAELQKQKDASDKALVESQANVAELEKQKAASDAKVAELEKEVEAAKAEVADLKVQLAKKEEELEAVKKEKEALEA
KIEELKKAHAEELSKLKEMLEKKDHANADLQAEINRLKQELADRIKSLSQGGRASQTNPGTTTAKAGQLPSTGESANPFF
TIAALTVIAGAGMAVVSPKRKEN

## Sheet: sezV sequences
Table S2. Genomes containing szM and sezV
SezV amino acid sequences
>SEE_CWAU01000020.1_WP_050316982.1
MDTMSLVKSLQGCLKLSITVFDKDHQVTESFWNDDTFEFYYRFQAVLRQMDKEQATNLFFQGSYNELFLIYRYQDHYILIGPWRCNVLDKTFFKVAVADKDLTKEEEILYQALKHLPVYPLNAIRDLLIVVHYFFSGKIEDLLSPPLRHYIRDFSDNIEVQKANMFVKKQESKVCLYNYEKNLSSIVQEGDVHKLKEIIFSLRNTFIPVVSGDTLRSEKNYSIIAFDRLAQIAIQSGMDIADAYHSREEFMRDSELATSMPDVLKIRDASLVFYTQKVSELRDNRWKHVSPTVNAIIQYISVNLHKSVTTAELAQHFNMSESKLRQIFKRDTGLTIYQYTSNMKIEEAKTLLRSAYAINHISDVLGFTDPSHFSKFFKKHTGESPKTYQNRKH
>SEE_CWAT01000018.1_WP_050316982.1
MDTMSLVKSLQGCLKLSITVFDKDHQVTESFWNDDTFEFYYRFQAVLRQMDKEQATNLFFQGSYNELFLIYRYQDHYILIGPWRCNVLDKTFFKVAVADKDLTKEEEILYQALKHLPVYPLNAIRDLLIVVHYFFSGKIEDLLSPPLRHYIRDFSDNIEVQKANMFVKKQESKVCLYNYEKNLSSIVQEGDVHKLKEIIFSLRNTFIPVVSGDTLRSEKNYSIIAFDRLAQIAIQSGMDIADAYHSREEFMRDSELATSMPDVLKIRDASLVFYTQKVSELRDNRWKHVSPTVNAIIQYISVNLHKSVTTAELAQHFNMSESKLRQIFKRDTGLTIYQYTSNMKIEEAKTLLRSAYAINHISDVLGFTDPSHFSKFFKKHTGESPKTYQNRKH
>SEE_CWAO01000017.1_WP_050316982.1
MDTMSLVKSLQGCLKLSITVFDKDHQVTESFWNDDTFEFYYRFQAVLRQMDKEQATNLFFQGSYNELFLIYRYQDHYILIGPWRCNVLDKTFFKVAVADKDLTKEEEILYQALKHLPVYPLNAIRDLLIVVHYFFSGKIEDLLSPPLRHYIRDFSDNIEVQKANMFVKKQESKVCLYNYEKNLSSIVQEGDVHKLKEIIFSLRNTFIPVVSGDTLRSEKNYSIIAFDRLAQIAIQSGMDIADAYHSREEFMRDSELATSMPDVLKIRDASLVFYTQKVSELRDNRWKHVSPTVNAIIQYISVNLHKSVTTAELAQHFNMSESKLRQIFKRDTGLTIYQYTSNMKIEEAKTLLRSAYAINHISDVLGFTDPSHFSKFFKKHTGESPKTYQNRKH
>SEE_CWAH01000017.1_WP_050316982.1
MDTMSLVKSLQGCLKLSITVFDKDHQVTESFWNDDTFEFYYRFQAVLRQMDKEQATNLFFQGSYNELFLIYRYQDHYILIGPWRCNVLDKTFFKVAVADKDLTKEEEILYQALKHLPVYPLNAIRDLLIVVHYFFSGKIEDLLSPPLRHYIRDFSDNIEVQKANMFVKKQESKVCLYNYEKNLSSIVQEGDVHKLKEIIFSLRNTFIPVVSGDTLRSEKNYSIIAFDRLAQIAIQSGMDIADAYHSREEFMRDSELATSMPDVLKIRDASLVFYTQKVSELRDNRWKHVSPTVNAIIQYISVNLHKSVTTAELAQHFNMSESKLRQIFKRDTGLTIYQYTSNMKIEEAKTLLRSAYAINHISDVLGFTDPSHFSKFFKKHTGESPKTYQNRKH
>SEE_CWAK01000017.1_WP_050319685.1
MDTMSLVKSLQGCLKLSITVFDKDHQVTESFWNDDTFEFYYRFQAVLRQMDKEQATNLFFQGSYNELFLIYRYQDHYILIGPWRCNVLDKTFFKVAVADKDLTKEEEEEILYQALKHLPVYPLNAIRDLLIVVHYFFSGKIEDLLSPPLRHYIRDFSDNIEVQKANMFVKKQESKVCLYNYEKNLSSIVQEGDVHKLKEIIFSLRNTFIPVVSGDTLRSEKNYSIIAFDRLAQIAIQSGMDIADAYHSREEFMRDSELATSMPDVLKIRDASLVFYTQKVSELRDNRWKHVSPTVNAIIQYISVNLHKSVTTAELAQHFNMSESKLRQIFKRDTGLTIYQYTSNMKIEEAKTLLRSAYAINHISDVLGFTDPSHFSKFFKKHTGESPKTYQNRKH
>SEE_CWAI01000017.1_WP_050319685.1
MDTMSLVKSLQGCLKLSITVFDKDHQVTESFWNDDTFEFYYRFQAVLRQMDKEQATNLFFQGSYNELFLIYRYQDHYILIGPWRCNVLDKTFFKVAVADKDLTKEEEEEILYQALKHLPVYPLNAIRDLLIVVHYFFSGKIEDLLSPPLRHYIRDFSDNIEVQKANMFVKKQESKVCLYNYEKNLSSIVQEGDVHKLKEIIFSLRNTFIPVVSGDTLRSEKNYSIIAFDRLAQIAIQSGMDIADAYHSREEFMRDSELATSMPDVLKIRDASLVFYTQKVSELRDNRWKHVSPTVNAIIQYISVNLHKSVTTAELAQHFNMSESKLRQIFKRDTGLTIYQYTSNMKIEEAKTLLRSAYAINHISDVLGFTDPSHFSKFFKKHTGESPKTYQNRKH
>SEZ_UHFI01000001.1_WP_115266589.1
MDTMSLVKSLQACLKLSITVFDKDHQVTESFWNDDTFEFYYRFQAVLRQMDKEQATNLFFQGSYNELFLIYRYQDHYILIGPWRCNVLDKTFFKVAVADKDLTKEEEEILYQALKHLPVYPLNAIRDLLIVVHYFFSGKIEDLLSPPLRHYIRDFSDNIEVQKANMFVKKQESKVCLYNYEKNLSSIVQEGDVHKLKEIIFSLRNTFIPVVSGDTLRSEKNYSIIAFDRLAQIAIQSGMDIADAYHSREEFMRDSELATSMPDVLKIRDASLVFYTQKVSELRDNRWKHVSPTVNAIIQYISVNLHKSVTTAELAQHFNMSESKLRQIFKRDTGLTIYQYTSNMKIEEAKTLLRSAYAINHISDVLGFTDPSHFSKFFKKHTGESPKTYQNRKH
>SEZ_NZ_LS483380.1_WP_111692802.1
MDTMSLVKSLQACLKLSITVFDKDHQVTESFWNDDTFEFYYRFQAVLRQMDKEQATNLFFQGSYNELFLIYRYQDHYILIGPWRCNVLDKTFFKVAVADKDLTKEEEEILYQALKNLPVYPLNAIRDLLIVVHYFFSGKIEDLLSPPLRHYIRDFSDNIEAEKANMFVKKQESKVCLYNYEKNLSTIVQEGDVHKLKEIIFSLRNTFIPVVSGDTLRSEKNYSIIAFDRLAQIAIQSGMDIADAYHSREEFMRDSELATSMPDVLKIRDASLVFYTQKVSELRDNRWKHVSPTVNAIIQYISVNLHKSVTTAELAQHFNMSESKLRQIFKRDTGLTIYQYTSNMKIEEAKTLLRSAYAINHISDVLGFTDPSHFSKFFKKHTGESPKVYQNRKH
>SEZ_NZ_LS483368.1_WP_111710853.1
MDTMSLVKSLQTCLKVSITVFDKDHQVTESFWNDDTFEFYYRFQAVLRQMDKEQATNLFFQGSYNELFLIYRYQDHYILIGPWRCNVLDKTFFKVAVADKDLTKEEEEILYQALKHLPVYPLSAIRDLLIVVHYFFSGKIEDLLSPPLRHYIRDFSDNIEVQKANMFVKKQESKVCLYNYEKNLSSIVQEGDVHKLKEIIFSLRNTFIPVVTGDTLRSEKNYSIIAFDRLAQIAIQSGMDIADAYHSREEFMRDSELATSMPDVLKIRDASLVFYTQKVSELRDNRWKHVSPTVNAIIQYISVNLHKSITTAELAQHFNMSESKLRQIFKRDTGLTIYQYTSNMKIEEAKTLLRSAYAINHISDVLGFTDPSHFSKFFKKHTGESPKTYQNRKH
>SEZ_NZ_LS483354.1_WP_012516356.1
MDTISLVKSLQACLKLSITVFDKDHQVIESFWNDDTLEFYYRFQSVLRQMDKEQAINLFFQGSYNELFLIYRYQDHYILIGPWRCNVLDKTFFKVAIADKDLTKEEEEILYQALKHLPVYSLNTIRDLLIVVHYFFSGKIEDLLSPPLRHYIRDFSDNIEMEKANMFVKKQESKVCLYNYEKNLSTIVQEGDVHKLKEIIFSLRNTFIPVVSGDTLRSEKNYSIIAFDRLAQIAIQSGMDIADAYHSREEFMRDSELATSMPDVLKIRDASLVFYTQKVSELRDNRWKHVSPTVNAIIQYISVNLHKIVTTAELAQHFNMSESKLRQIFKRDTGLTIYQYTSNMKIEEAKTLLRSAYAINHISDVLGFTDPSHFSKFFKKHTGESPKAYQNRKH
>SEZ_NZ_LS483328.1_WP_111690455.1
MDTISLVKSLQACLKLSITVFDKDHQVTESFWNDDTFEFYYRFQVVLRQMDKEQETNLFFQGSYNELFLIYRYQDHYILIGPWRCNVLDKTFFKVAVADKDLTKEEEEILYQALKHLPVYPLNAIRDLLIVVHYFFSGKIEDLLSPPLRHYIRDFSDNIEVQKANMFVKKQESKVCLYNYEKNLSSIVQEGDVHKLKEIIFSLRNTFIPVVSGDTLRSEKNYSIIAFDRLAQIAIQSGMDIADAYHSREEFMRDSELATSMPDVLKIRDASLVFYTQKVSELRDNRWKHVSPTVNAIIQYISVNLHKSITTAELAQHFNMSESKLRQIFKRDTGLTIYQYTSNMKIEEAKTLLRSAYAINHISDVLGFTDPSHFSKFFKKHTGESPKTYQNRKH
>SEZ_NZ_CP006770.1_WP_038674722.1
MDTMSLVKSLQACLKLSITVFDKDHQVTESFWNDDTFEFYYRFQVVLRQMDKEQATNLFFQGSYNELFLIYRYQDHYILIGPWRCNVLDKTFFKVAVADKDLTKEEEEILYQALKHLPVYPLNAIRDLLIVVHYFFSGKIEDLLSPPLRHYIRDFSDNIEVQKANMFVKKQESKVCLYNYEKNLSSIVQEGDVHKLKEIIFSLRNTFIPVVSGDTLRSEKNYSIIAFDRLAQIAIQSGMDIADAYHSREEFMRDSELATSMPDVLKIRDASLVFYTQKVSELRDNRWKHVSPTVNAIIQYISVNLHKSVTTAELAQHFNMSESKLRQIFKRDTGLTIYQYTSNMKIEEAKTLLRSAYAINHISDVLGFTDPSHFSKFFKKHTGESPKTYQNRKH
>SEZ_NC_017582.1_WP_038674722.1
MDTMSLVKSLQACLKLSITVFDKDHQVTESFWNDDTFEFYYRFQVVLRQMDKEQATNLFFQGSYNELFLIYRYQDHYILIGPWRCNVLDKTFFKVAVADKDLTKEEEEILYQALKHLPVYPLNAIRDLLIVVHYFFSGKIEDLLSPPLRHYIRDFSDNIEVQKANMFVKKQESKVCLYNYEKNLSSIVQEGDVHKLKEIIFSLRNTFIPVVSGDTLRSEKNYSIIAFDRLAQIAIQSGMDIADAYHSREEFMRDSELATSMPDVLKIRDASLVFYTQKVSELRDNRWKHVSPTVNAIIQYISVNLHKSVTTAELAQHFNMSESKLRQIFKRDTGLTIYQYTSNMKIEEAKTLLRSAYAINHISDVLGFTDPSHFSKFFKKHTGESPKTYQNRKH
>SEZ_NC_011134.1_WP_012516356.1
MDTISLVKSLQACLKLSITVFDKDHQVIESFWNDDTLEFYYRFQSVLRQMDKEQAINLFFQGSYNELFLIYRYQDHYILIGPWRCNVLDKTFFKVAIADKDLTKEEEEILYQALKHLPVYSLNTIRDLLIVVHYFFSGKIEDLLSPPLRHYIRDFSDNIEMEKANMFVKKQESKVCLYNYEKNLSTIVQEGDVHKLKEIIFSLRNTFIPVVSGDTLRSEKNYSIIAFDRLAQIAIQSGMDIADAYHSREEFMRDSELATSMPDVLKIRDASLVFYTQKVSELRDNRWKHVSPTVNAIIQYISVNLHKIVTTAELAQHFNMSESKLRQIFKRDTGLTIYQYTSNMKIEEAKTLLRSAYAINHISDVLGFTDPSHFSKFFKKHTGESPKAYQNRKH
>SEZ_LR134317.1_VEF09746.1
MDTMSLVKSLQACLKLSITVFDKDHQVTESFWNDDTFEFYYRFQAVLRQMDKEQATNLFFQGSYNELFLIYRYQDHYILIGPWRCNVLDKTFFKVAVADKDLTKEEEEILYQALKHLPVYPLNAIRDLLIVVHYFFSGKIEDLLSPPLRHYIRDFSDSIEMQKANMFVKKQESKVCLYNYEKNLSSIVQEGDVHKLKEIIFSLRNTFIPVVSGDTLRSEKNYSIIAFDRLAQIAIQSGMDIADAYHSREEFMRDSELATSMPDVLKIRDASLVFYTQKVSELRDNRWKHVSPTVNAIIQYISVNLHKSVTTAELAQHFNMSESKLRQIFKRDTGLTIYQYTSNMKIEEAKTLLRSAYAINHISDVLGFTDPSHFSKFFKKHTGESPKTYQNRKH
>SEZ_JTJH01000001.1_KIQ76659.1
MDTISLVKSLQACLKLSITVFDKDHQVIESFWNDDTFEFYYRFQAVLRQMDKEQATNLFFQGSYNELFLIYRYQDHYILIGPWRCNVLDKTFFKVAVADKDLTKEEEEILYQALKHLPVYPLNAIRDLLIVVHYFFSGKIEDLLSPPLRHYIRDFSDNIEVEKANMFVKKQESKVCLYNYEKNLSSIVQEGDVHKLKEIIFSLRNTFIPVVSGDTLRSEKNYSIIAFDRLAQIAIQSGMDIADAYHSREEFMRDSELATSMPDVLKIRDASLVFYTQKVSELRDNRWKHVSPTVNAIIQYISVNLHKSVTTAELAQHFNMSESKLRQIFKRDTGLTIYQYTSNMKIEEAKTLLRSAYAINHISDVLGFTDPSHFSKFFKKHTGESPKTYQNRKH
>SEZ_JAUE01000066.1_KIS16234.1
MDTMSLVKSLQACLKLSITLFDKDHQVTESFWNDDTFEFYYRFQAVLRQMDREQLTNLFFQGSYNELFLIYRYQDHYILIGPWRCNVLDKTFFKVAVADKDLTKEEEEILYQALKHLPVYPLNAIRDLLIVVHYFFSGKIEDLLSPPLRHYIRDFSDSIEVQKANMFVKKQESKVCLYNYEKNLSSIVQEGDVHKLKEIIFSLRNTFIPVVSGDTLRSEKNYSIIAFDRLAQIAIQSGMDIADAYHSREEFMRDSELATSMPDVLKIRDASLVFYTQKVSELRDNRWKHVSPTVNAIIQYISVNLHKSITTAELAQHFNMSESKLRQIFKRDTGLTIYQYTSNMKIEEAKTLLRSAYAINHISDVLGFTDPSHFSKFFKKHTGESPKAYQNRKH
>SEZ_JAUD01000063.1_WP_021321174.1
MDTMSLVKSLQACLKLSITVFDKDHQVTESFWNDDTFEFYYRFQAVLRQMDREQLTNLFFQGSYNELFLIYRYQDHYILIGPWRCNVLDKTFFKVAVADKDLTKEEEEILYQALKHLPVYPLNAIRDLLIVVHYFFSGKIEDLLSPPLRHYIRDFSDSIEVQKANMFVKKQESKVCLYNYEKNLSSIVQEGDVHKLKEIIFSLRNTFIPVVSGDTLRSEKNYSIIAFDRLAQIAIQSGMDIADAYHSREEFMRDSELATSMPDVLKIRDASLVFYTQKVSELRDNRWKHVSPTVNAIIQYISVNLHKSITTAELAQHFNMSESKLRQIFKRDTGLTIYQYTSNMKIEEAKTLLRSAYAINHISDVLGFTDPSHFSKFFKKHTGESPKAYQNRKH
>SEZ_JAUC01000068.1_WP_043026671.1
MDTMSLVKSLQACLKLSITVFDKDHQVTESFWNDDTFEFYYRFQVVLRQMDKEQETNLFFQGSYNELFLIYRYQDHYILIGPWRCNVLDKTFFKVAVADKDLTKEEEEILYQALKHLPVYPLNAIRDLLIVVHYFFSGKIEDLLSPPLRHYIRDFSDNIEVQKANMFVKKQESKVCLYNYEKNLSSIVQEGDVHKLKEIIFSLRNTFIPVVSGDTLRSEKNYSIIAFDRLAQIAIQSGMDIADAYHSREEFMRDSELATSMPDVLKIRDASLVFYTQKVSELRDNRWKHVSPTVNAIIQYISVNLHKSITTAELAQHFNMSESKLRQIFKRDTGLTIYQYTSNMKIEEAKTLLRSAYAINHISDVLGFTDPSHFSKFFKKHTGESPKTYQNRKH
>SEZ_JAUB01000106.1_WP_043041158.1
MDTMSLVKSLQACLKLSITVFDKDHQVTESFWNDDTFEFYYRFQAVLRQMDREQLTNLFFQGSYNELFLIYRYQDHYILIGPWRCNVLDKTFFKVAVADKDLTKEEEEILYQALKHLPVYPLNAIRDLLIVVHYFFSGKIEDLLSPPLRHYIRDFSDSIEVQKANMFVKKQESKVCLYNYEKNLSSIVQEGDVHKLKEIIFSLRNTFIPVVSGDTLRSEKNYSIIAFDRLAQIAIQSGMDIADAYHSREEFMRDSELATSMPDVLKIRDASLVFYTQKVSELRDNRWKHVSPTVNAIIQYISVNLHKSITTAELAQHFNMSESKLRQIFKRDTGLTIYQYTSNMKIEEAKTLLRSAYAINHISDVLGFTDPSHFSKFFKKHTGESPKTYQNRKH
>SEZ_JAUA01000066.1_WP_043031511.1
MDTMSLVKSLQTCLKVSITVFDKNHQATESFWNDDTFEFYYRFQAVLRQMDKEQATNLFFQGSYNELFLIYRYQDHYILIGPWRCNVLDKTFFKVAVADKDLTKEEEEILYQALKHLPVYPLSAIRDLLIVVHYFFSGKIEDLLSPPLRHYIRDFSDNIEVQKANMFVKKQESKVCLYNYEKNLSSIVQEGDVHKLKEIIFSLRNTFIPVVSGDTLRSEKNYSIIAFDRLAQIAIQSGMDIADAYHSREEFMRDSELATSMPDVLKIRDASLVFYTQKVSELRDNRWKHVSPTVNAIIQYISVNLHKSVTTAELAQHFNMSESKLRQIFKRDTDLTIYQYTSNMKIEEAKTLLRSAYAINHISDVLGFTDPSHFSKFFKKHTGESPKAYQNRKH
>SEZ_JATZ01000057.1_KIS11454.1
MDTMSLVKSLQACLKLSITVFDKDHQVTESFWNDDIFEFYYRFQVVLRQMDKEQETNLFFQGSYNELFLIYRYQDHYILIGPWRCNVLDKTFFKVAVADKDLTKEEEEILYQALKHLPVYPLNAIRDLLIVVHYFFSGKIEDLLSPPLRHYIRDFSDNIEVQKANMFVKKQESKVCLYNYEKNLSSIVQEGDVHKLKEIIFSLRNTFIPVVSGDTLRSEKNYSIIAFDRLAQIAIQSGMDIADAYHSREEFMRDSELATSMPDVLKIRDASLVFYTQKVSELRDNRWKHVSPTVNAIIQYISVNLHKSVTTAELAQHFNMSESKLRQIFKRDTGLTIYQYTSNMKIEEAKTLLRSAYAINHISDVLGFTDPSHFSKFFKKHTGESPKTYQNRKH
>SEZ_JATY01000124.1_WP_043030188.1
MDTISLVKSLQACLKLSITVFDKDHQVIESFWNDDTFEFYYRFQAVLRQMDKEQATNLFFQGSYNELFLIYRYQDHYILIGPWRCNVLDKTFFKVAVADKDLTKEEEEILYQALKHLPVYPLNAIRDLLIVVHYFFSGKIEDLLSPPLRHYIRDFSDNIEVQKANMFVKKQESKVCLYNYEKNLSSIVQEGDVHKLKEIIFSLRNTFIPVVSGDTLRSEKNYSIIAFDRLAQIAIQSGMDIADAYHSREEFMRDSELATSMPDVLKIRDASLVFYTQKVSELRDNRWKHVSPTVNAIIQYISVNLHKSITTAELAQHFNMSESKLRQIFKRDTGLTIYQYTSNMKIEEAKTLLRSAYAINHISDVLGFTDPSHFSKFFKKHTGESPKTYQNRKH
>SEZ_JATX01000084.1_WP_043039470.1
MDTMSLVKSLQACLKLSITVFDKDHQVTESFWNDDTFEFYYRFQVVLRQMDKEQATNLFFQGSYNELFLIYRYQDHYILIGPWRCNVLDKTFFKVAVADKDLTKEEEEILYQALKHLPVYPLNAIRDLLIVVHYFFSGKIEDLLSPPLRHYIRDFSDNIEVQKANMFVKKQESKVCLYNYEKNLSSIVQEGDVHKLKEIIFSLRNTFIPVVSGDTLRSEKNYSIIAFDRLAQIAIQSGMDIADAYHSREEFMRDSELATSMPDVLKIRDASLVFYTQKVSELRDNRWKHVSPTVNAIIQYISVNLHKSITTAELAQHFNMSESKLRQIFKRDTGLTIYQYTSNMKIEEAKTLLRSAYAINHISDVLGFTDPSHFSKFFKKHTGESPKTYQNRKH
>SEZ_JATW01000081.1_WP_043052375.1
MDTMSLVKSLQACLKLSITVFDKDHQVTESFWNDDTFEFYYRFQVVLRQMDKEQATNLFFQGSYNELFLIYRYQDHYILIGPWRCNVLDKTFFKVAVADKDLTKEEEEILYQALKHLPVYPLNAIRDLLIVVHYFFSGKIEDLLSPPLRHYIRDFSDSIEVQKANMFVKKQESKVCLYNYEKNLSSIVQEGDVHKLKEIIFSLRNTFIPVVSGDTLRSEKNYSIIAFDRLAQIAIQSGMDIADAYHSREEFMRDSELATSMPDVLKIRDASLVFYTQKVSELRDNRWKHVSPTVNAIIQYISVNLHKSITTAELAQHFNMSESKLRQIFKRDTGLTIYQYTSNMKIEEAKTLLRSAYAINHISDVLGFTDPSHFSKFFKKHTGESPKTYQNRKH
>SEZ_CABY01000003.1_WP_042669898.1
MDTMSLVKSLQACLKLSITVFDKDHQVTESFWNDDTFEFYYRFQVVLRQMDKEQETNLFFQGSYNELFLIYRYQDHYILIGPWRCNVLDKTFFKVAVADKDLTKEEEEILYQALKHLPVYPLNAIRDLLIVVHYFFSGKIEDLLSPPLRHYIRDFSDSIEVQKANMFVKKQESKVCLYNYEKTLSSIVQEGDVHKLKEIIFSLRNTFIPVVSGDTLRSEKNYSIIAFDRLAQIAIQSGMDIADAYHSREEFMRDSELATSMPDVLKIRDASLVFYTQKVSELRDNRWKHVSPTVNAIIQYISVNLHKSVTTAELAQHFNMSESKLRQIFKRDTGLTIYQYTSNMKIEEAKTLLRSAYAINHISDVLGFTDPSHFSKFFKKHTGESPKTYQNRKH
>SEZ_AUXA02000071.1_WP_021321174.1
MDTMSLVKSLQACLKLSITVFDKDHQVTESFWNDDTFEFYYRFQAVLRQMDREQLTNLFFQGSYNELFLIYRYQDHYILIGPWRCNVLDKTFFKVAVADKDLTKEEEEILYQALKHLPVYPLNAIRDLLIVVHYFFSGKIEDLLSPPLRHYIRDFSDSIEVQKANMFVKKQESKVCLYNYEKNLSSIVQEGDVHKLKEIIFSLRNTFIPVVSGDTLRSEKNYSIIAFDRLAQIAIQSGMDIADAYHSREEFMRDSELATSMPDVLKIRDASLVFYTQKVSELRDNRWKHVSPTVNAIIQYISVNLHKSITTAELAQHFNMSESKLRQIFKRDTGLTIYQYTSNMKIEEAKTLLRSAYAINHISDVLGFTDPSHFSKFFKKHTGESPKAYQNRKH
>SEE_NZ_LR134273.1_WP_126437086.1
MDTMSLVKSLQACLKLSITVFDKDHQVTESFWNDDTFEFYYRFQAVLRQMDKEQATNLFFQGSYNELFLIYRYQDHYILIGPWRCNVLDKTFFKVAVADKDLTKEEEEILYQALKNLPVYPLNAIRDLLIVVHYFFSGKIEDLLSPPLRHYIRDFSDNIEAEKANMFVKKQESKVCLYNYEKNLSTIVQEGDVHKLKEIIFSLRNTFIPVVSGDTLRSEKNYSIIAFDRLAQIAIQSGMDIADAYHSREEFMRDSELATSMPDVLKIRDASLVFYTQKVSELRDNRWKHVSPTVNAIIQYISVNLHKSVTTAELAQHFNMSESKLRQIFKRDTGLTIYQYTSNMKIEEAKTLLRSAYAINHISDVLGFTDPSHFSKFFKKHTGESPKTYQNRKH
>SEE_LTDU01000066.1_WP_015898584.1
MDTMSLVKSLQGCLKLSITVFDKDHQVTESFWNDDTFEFYYRFQAVLRQMDKEQATNLFFQGSYNELFLIYRYQDHYILIGPWRCNVLDKTFFKVAVADKDLTKEEEEILYQALKHLPVYPLNAIRDLLIVVHYFFSGKIEDLLSPPLRHYIRDFSDNIEVQKANMFVKKQESKVCLYNYEKNLSSIVQEGDVHKLKEIIFSLRNTFIPVVSGDTLRSEKNYSIIAFDRLAQIAIQSGMDIADAYHSREEFMRDSELATSMPDVLKIRDASLVFYTQKVSELRDNRWKHVSPTVNAIIQYISVNLHKSVTTAELAQHFNMSESKLRQIFKRDTGLTIYQYTSNMKIEEAKTLLRSAYAINHISDVLGFTDPSHFSKFFKKHTGESPKTYQNRKH
>SEE_LTDS01000062.1_WP_015898584.1
MDTMSLVKSLQGCLKLSITVFDKDHQVTESFWNDDTFEFYYRFQAVLRQMDKEQATNLFFQGSYNELFLIYRYQDHYILIGPWRCNVLDKTFFKVAVADKDLTKEEEEILYQALKHLPVYPLNAIRDLLIVVHYFFSGKIEDLLSPPLRHYIRDFSDNIEVQKANMFVKKQESKVCLYNYEKNLSSIVQEGDVHKLKEIIFSLRNTFIPVVSGDTLRSEKNYSIIAFDRLAQIAIQSGMDIADAYHSREEFMRDSELATSMPDVLKIRDASLVFYTQKVSELRDNRWKHVSPTVNAIIQYISVNLHKSVTTAELAQHFNMSESKLRQIFKRDTGLTIYQYTSNMKIEEAKTLLRSAYAINHISDVLGFTDPSHFSKFFKKHTGESPKTYQNRKH
>SEE_LTDR01000019.1_WP_015898584.1
MDTMSLVKSLQGCLKLSITVFDKDHQVTESFWNDDTFEFYYRFQAVLRQMDKEQATNLFFQGSYNELFLIYRYQDHYILIGPWRCNVLDKTFFKVAVADKDLTKEEEEILYQALKHLPVYPLNAIRDLLIVVHYFFSGKIEDLLSPPLRHYIRDFSDNIEVQKANMFVKKQESKVCLYNYEKNLSSIVQEGDVHKLKEIIFSLRNTFIPVVSGDTLRSEKNYSIIAFDRLAQIAIQSGMDIADAYHSREEFMRDSELATSMPDVLKIRDASLVFYTQKVSELRDNRWKHVSPTVNAIIQYISVNLHKSVTTAELAQHFNMSESKLRQIFKRDTGLTIYQYTSNMKIEEAKTLLRSAYAINHISDVLGFTDPSHFSKFFKKHTGESPKTYQNRKH
>SEE_LR134389.1_VEH35819.1
MDTMSLVKSLQGCLKLSITVFDKDHQVTESFWNDDTFEFYYRFQAVLRQMDKEQATNLFFQGSYNELFLIYRYQDHYILIGPWRCNVLDKTFFKVAVADKDLTKEEEEILYQALKHLPVYPLNAIRDLLIVVHYFFSGKIEDLLSPPLRHYIRDFSDNIEVQKANMFVKKQESKVCLYNYEKNLSSIVQEGDVHKLKEIIFSLRNTFIPVVSGDTLRSEKNYSIIAFDRLAQIAIQSGMDIADAYHSREEFMRDSELATSMPDVLKIRDASLVFYTQKVSELRDNRWKHVSPTVNAIIQYISVNLHKSVTTAELAQHFNMSESKLRQIFKRDTGLTIYQYTSNMKIEEAKTLLRSAYAINHISDVLGFTDPSHFSKFFKKHTGESPKTYQNRKH
>SEE_LMTY01000064.1_WP_059212291.1
MDTMSLVKSLQGCLKLSITVFDKDHQVTESFWNDDTFEFYYRFQAVLRQMDKEQATNLFFQGSYNELFLIYRYQDHYILIGPWRCNVLDKTFFKVAVADKDLTKEEEEILYQALKHLPVYPLNAIRDLLIVVHYFFSGKIEDLLSPPLRHYIRDFSDNIEVQKANMFVKKQESKVCLYNYEKNLSSIVQEGDVHKLKEIIFSLRNTFIPVVSGDTLRSEKNYSIIAFDRLAQIAIQSGMDIADAYHSREEFMRDSELATSMPDVLKIRDASLVFYTQKVSELRDNRWKHVFPTVNAIIQYISVNLHKSVTTAELAQHFNMSESKLRQIFKRDTGLTIYQYTSNMKIEEAKTLLRSAYAINHISDVLGFTDPSHFSKFFKKHTGESPKTYQNRKH
>SEE_LMTX01000015.1_WP_059245611.1
MDTMSLVKSLQGCLKLSITVFDKDHQVTESFWNDDTFEFYYRFQAVLRQMDKEQATNLFFQGSYNELFLIYRYQDHYILIGPWRCNVLDKTFFKVAVADKDLTKEEEEILYQALKHLPVYPLNAIRDLLIVVHYFFSGKIEDLLSPPLRHYIRDFSDNIEVQKANMFVKKQESKVCLYNYEKNLSSIVQEGDVHKLKEIIFSLRNTFIPVVSGDTLRSKKNYSIIAFDRLAQIAIQSGMDIADAYHSREEFMRDSELATSMPDVLKIRDASLVFYTQKVSELRDNRWKHVSPTVNAIIQYISVNLHKSVTTAELAQHFNMSESKLRQIFKRDTGLTIYQYTSNMKIEEAKTLLRSAYAINHISDVLGFTDPSHFSKFFKKHTGESPKTYQNRKH
>SEE_LMTN01000064.1_WP_015898584.1
MDTMSLVKSLQGCLKLSITVFDKDHQVTESFWNDDTFEFYYRFQAVLRQMDKEQATNLFFQGSYNELFLIYRYQDHYILIGPWRCNVLDKTFFKVAVADKDLTKEEEEILYQALKHLPVYPLNAIRDLLIVVHYFFSGKIEDLLSPPLRHYIRDFSDNIEVQKANMFVKKQESKVCLYNYEKNLSSIVQEGDVHKLKEIIFSLRNTFIPVVSGDTLRSEKNYSIIAFDRLAQIAIQSGMDIADAYHSREEFMRDSELATSMPDVLKIRDASLVFYTQKVSELRDNRWKHVSPTVNAIIQYISVNLHKSVTTAELAQHFNMSESKLRQIFKRDTGLTIYQYTSNMKIEEAKTLLRSAYAINHISDVLGFTDPSHFSKFFKKHTGESPKTYQNRKH
>SEE_FM204883.1_CAW95291.1
MDTMSLVKSLQGCLKLSITVFDKDHQVTESFWNDDTFEFYYRFQAVLRQMDKEQATNLFFQGSYNELFLIYRYQDHYILIGPWRCNVLDKTFFKVAVADKDLTKEEEEILYQALKHLPVYPLNAIRDLLIVVHYFFSGKIEDLLSPPLRHYIRDFSDNIEVQKANMFVKKQESKVCLYNYEKNLSSIVQEGDVHKLKEIIFSLRNTFIPVVSGDTLRSEKNYSIIAFDRLAQIAIQSGMDIADAYHSREEFMRDSELATSMPDVLKIRDASLVFYTQKVSELRDNRWKHVSPTVNAIIQYISVNLHKSVTTAELAQHFNMSESKLRQIFKRDTGLTIYQYTSNMKIEEAKTLLRSAYAINHISDVLGFTDPSHFSKFFKKHTGESPKTYQNRKH
>SEE_CWGF01000018.1_WP_015898584.1
MDTMSLVKSLQGCLKLSITVFDKDHQVTESFWNDDTFEFYYRFQAVLRQMDKEQATNLFFQGSYNELFLIYRYQDHYILIGPWRCNVLDKTFFKVAVADKDLTKEEEEILYQALKHLPVYPLNAIRDLLIVVHYFFSGKIEDLLSPPLRHYIRDFSDNIEVQKANMFVKKQESKVCLYNYEKNLSSIVQEGDVHKLKEIIFSLRNTFIPVVSGDTLRSEKNYSIIAFDRLAQIAIQSGMDIADAYHSREEFMRDSELATSMPDVLKIRDASLVFYTQKVSELRDNRWKHVSPTVNAIIQYISVNLHKSVTTAELAQHFNMSESKLRQIFKRDTGLTIYQYTSNMKIEEAKTLLRSAYAINHISDVLGFTDPSHFSKFFKKHTGESPKTYQNRKH
>SEE_CWGE01000019.1_WP_015898584.1
MDTMSLVKSLQGCLKLSITVFDKDHQVTESFWNDDTFEFYYRFQAVLRQMDKEQATNLFFQGSYNELFLIYRYQDHYILIGPWRCNVLDKTFFKVAVADKDLTKEEEEILYQALKHLPVYPLNAIRDLLIVVHYFFSGKIEDLLSPPLRHYIRDFSDNIEVQKANMFVKKQESKVCLYNYEKNLSSIVQEGDVHKLKEIIFSLRNTFIPVVSGDTLRSEKNYSIIAFDRLAQIAIQSGMDIADAYHSREEFMRDSELATSMPDVLKIRDASLVFYTQKVSELRDNRWKHVSPTVNAIIQYISVNLHKSVTTAELAQHFNMSESKLRQIFKRDTGLTIYQYTSNMKIEEAKTLLRSAYAINHISDVLGFTDPSHFSKFFKKHTGESPKTYQNRKH
>SEE_CWGD01000017.1_WP_015898584.1
MDTMSLVKSLQGCLKLSITVFDKDHQVTESFWNDDTFEFYYRFQAVLRQMDKEQATNLFFQGSYNELFLIYRYQDHYILIGPWRCNVLDKTFFKVAVADKDLTKEEEEILYQALKHLPVYPLNAIRDLLIVVHYFFSGKIEDLLSPPLRHYIRDFSDNIEVQKANMFVKKQESKVCLYNYEKNLSSIVQEGDVHKLKEIIFSLRNTFIPVVSGDTLRSEKNYSIIAFDRLAQIAIQSGMDIADAYHSREEFMRDSELATSMPDVLKIRDASLVFYTQKVSELRDNRWKHVSPTVNAIIQYISVNLHKSVTTAELAQHFNMSESKLRQIFKRDTGLTIYQYTSNMKIEEAKTLLRSAYAINHISDVLGFTDPSHFSKFFKKHTGESPKTYQNRKH
>SEE_CWGC01000018.1_WP_015898584.1
MDTMSLVKSLQGCLKLSITVFDKDHQVTESFWNDDTFEFYYRFQAVLRQMDKEQATNLFFQGSYNELFLIYRYQDHYILIGPWRCNVLDKTFFKVAVADKDLTKEEEEILYQALKHLPVYPLNAIRDLLIVVHYFFSGKIEDLLSPPLRHYIRDFSDNIEVQKANMFVKKQESKVCLYNYEKNLSSIVQEGDVHKLKEIIFSLRNTFIPVVSGDTLRSEKNYSIIAFDRLAQIAIQSGMDIADAYHSREEFMRDSELATSMPDVLKIRDASLVFYTQKVSELRDNRWKHVSPTVNAIIQYISVNLHKSVTTAELAQHFNMSESKLRQIFKRDTGLTIYQYTSNMKIEEAKTLLRSAYAINHISDVLGFTDPSHFSKFFKKHTGESPKTYQNRKH
>SEE_CWGB01000017.1_WP_015898584.1
MDTMSLVKSLQGCLKLSITVFDKDHQVTESFWNDDTFEFYYRFQAVLRQMDKEQATNLFFQGSYNELFLIYRYQDHYILIGPWRCNVLDKTFFKVAVADKDLTKEEEEILYQALKHLPVYPLNAIRDLLIVVHYFFSGKIEDLLSPPLRHYIRDFSDNIEVQKANMFVKKQESKVCLYNYEKNLSSIVQEGDVHKLKEIIFSLRNTFIPVVSGDTLRSEKNYSIIAFDRLAQIAIQSGMDIADAYHSREEFMRDSELATSMPDVLKIRDASLVFYTQKVSELRDNRWKHVSPTVNAIIQYISVNLHKSVTTAELAQHFNMSESKLRQIFKRDTGLTIYQYTSNMKIEEAKTLLRSAYAINHISDVLGFTDPSHFSKFFKKHTGESPKTYQNRKH
>SEE_CWGA01000018.1_WP_015898584.1
MDTMSLVKSLQGCLKLSITVFDKDHQVTESFWNDDTFEFYYRFQAVLRQMDKEQATNLFFQGSYNELFLIYRYQDHYILIGPWRCNVLDKTFFKVAVADKDLTKEEEEILYQALKHLPVYPLNAIRDLLIVVHYFFSGKIEDLLSPPLRHYIRDFSDNIEVQKANMFVKKQESKVCLYNYEKNLSSIVQEGDVHKLKEIIFSLRNTFIPVVSGDTLRSEKNYSIIAFDRLAQIAIQSGMDIADAYHSREEFMRDSELATSMPDVLKIRDASLVFYTQKVSELRDNRWKHVSPTVNAIIQYISVNLHKSVTTAELAQHFNMSESKLRQIFKRDTGLTIYQYTSNMKIEEAKTLLRSAYAINHISDVLGFTDPSHFSKFFKKHTGESPKTYQNRKH
>SEE_CWFZ01000017.1_WP_015898584.1
MDTMSLVKSLQGCLKLSITVFDKDHQVTESFWNDDTFEFYYRFQAVLRQMDKEQATNLFFQGSYNELFLIYRYQDHYILIGPWRCNVLDKTFFKVAVADKDLTKEEEEILYQALKHLPVYPLNAIRDLLIVVHYFFSGKIEDLLSPPLRHYIRDFSDNIEVQKANMFVKKQESKVCLYNYEKNLSSIVQEGDVHKLKEIIFSLRNTFIPVVSGDTLRSEKNYSIIAFDRLAQIAIQSGMDIADAYHSREEFMRDSELATSMPDVLKIRDASLVFYTQKVSELRDNRWKHVSPTVNAIIQYISVNLHKSVTTAELAQHFNMSESKLRQIFKRDTGLTIYQYTSNMKIEEAKTLLRSAYAINHISDVLGFTDPSHFSKFFKKHTGESPKTYQNRKH
>SEE_CWFY01000018.1_WP_015898584.1
MDTMSLVKSLQGCLKLSITVFDKDHQVTESFWNDDTFEFYYRFQAVLRQMDKEQATNLFFQGSYNELFLIYRYQDHYILIGPWRCNVLDKTFFKVAVADKDLTKEEEEILYQALKHLPVYPLNAIRDLLIVVHYFFSGKIEDLLSPPLRHYIRDFSDNIEVQKANMFVKKQESKVCLYNYEKNLSSIVQEGDVHKLKEIIFSLRNTFIPVVSGDTLRSEKNYSIIAFDRLAQIAIQSGMDIADAYHSREEFMRDSELATSMPDVLKIRDASLVFYTQKVSELRDNRWKHVSPTVNAIIQYISVNLHKSVTTAELAQHFNMSESKLRQIFKRDTGLTIYQYTSNMKIEEAKTLLRSAYAINHISDVLGFTDPSHFSKFFKKHTGESPKTYQNRKH
>SEE_CWFX01000020.1_WP_015898584.1
MDTMSLVKSLQGCLKLSITVFDKDHQVTESFWNDDTFEFYYRFQAVLRQMDKEQATNLFFQGSYNELFLIYRYQDHYILIGPWRCNVLDKTFFKVAVADKDLTKEEEEILYQALKHLPVYPLNAIRDLLIVVHYFFSGKIEDLLSPPLRHYIRDFSDNIEVQKANMFVKKQESKVCLYNYEKNLSSIVQEGDVHKLKEIIFSLRNTFIPVVSGDTLRSEKNYSIIAFDRLAQIAIQSGMDIADAYHSREEFMRDSELATSMPDVLKIRDASLVFYTQKVSELRDNRWKHVSPTVNAIIQYISVNLHKSVTTAELAQHFNMSESKLRQIFKRDTGLTIYQYTSNMKIEEAKTLLRSAYAINHISDVLGFTDPSHFSKFFKKHTGESPKTYQNRKH
>SEE_CWFW01000018.1_WP_015898584.1
MDTMSLVKSLQGCLKLSITVFDKDHQVTESFWNDDTFEFYYRFQAVLRQMDKEQATNLFFQGSYNELFLIYRYQDHYILIGPWRCNVLDKTFFKVAVADKDLTKEEEEILYQALKHLPVYPLNAIRDLLIVVHYFFSGKIEDLLSPPLRHYIRDFSDNIEVQKANMFVKKQESKVCLYNYEKNLSSIVQEGDVHKLKEIIFSLRNTFIPVVSGDTLRSEKNYSIIAFDRLAQIAIQSGMDIADAYHSREEFMRDSELATSMPDVLKIRDASLVFYTQKVSELRDNRWKHVSPTVNAIIQYISVNLHKSVTTAELAQHFNMSESKLRQIFKRDTGLTIYQYTSNMKIEEAKTLLRSAYAINHISDVLGFTDPSHFSKFFKKHTGESPKTYQNRKH
>SEE_CWFV01000018.1_WP_015898584.1
MDTMSLVKSLQGCLKLSITVFDKDHQVTESFWNDDTFEFYYRFQAVLRQMDKEQATNLFFQGSYNELFLIYRYQDHYILIGPWRCNVLDKTFFKVAVADKDLTKEEEEILYQALKHLPVYPLNAIRDLLIVVHYFFSGKIEDLLSPPLRHYIRDFSDNIEVQKANMFVKKQESKVCLYNYEKNLSSIVQEGDVHKLKEIIFSLRNTFIPVVSGDTLRSEKNYSIIAFDRLAQIAIQSGMDIADAYHSREEFMRDSELATSMPDVLKIRDASLVFYTQKVSELRDNRWKHVSPTVNAIIQYISVNLHKSVTTAELAQHFNMSESKLRQIFKRDTGLTIYQYTSNMKIEEAKTLLRSAYAINHISDVLGFTDPSHFSKFFKKHTGESPKTYQNRKH
>SEE_CWFU01000017.1_WP_015898584.1
MDTMSLVKSLQGCLKLSITVFDKDHQVTESFWNDDTFEFYYRFQAVLRQMDKEQATNLFFQGSYNELFLIYRYQDHYILIGPWRCNVLDKTFFKVAVADKDLTKEEEEILYQALKHLPVYPLNAIRDLLIVVHYFFSGKIEDLLSPPLRHYIRDFSDNIEVQKANMFVKKQESKVCLYNYEKNLSSIVQEGDVHKLKEIIFSLRNTFIPVVSGDTLRSEKNYSIIAFDRLAQIAIQSGMDIADAYHSREEFMRDSELATSMPDVLKIRDASLVFYTQKVSELRDNRWKHVSPTVNAIIQYISVNLHKSVTTAELAQHFNMSESKLRQIFKRDTGLTIYQYTSNMKIEEAKTLLRSAYAINHISDVLGFTDPSHFSKFFKKHTGESPKTYQNRKH
>SEE_CWFT01000017.1_WP_015898584.1
MDTMSLVKSLQGCLKLSITVFDKDHQVTESFWNDDTFEFYYRFQAVLRQMDKEQATNLFFQGSYNELFLIYRYQDHYILIGPWRCNVLDKTFFKVAVADKDLTKEEEEILYQALKHLPVYPLNAIRDLLIVVHYFFSGKIEDLLSPPLRHYIRDFSDNIEVQKANMFVKKQESKVCLYNYEKNLSSIVQEGDVHKLKEIIFSLRNTFIPVVSGDTLRSEKNYSIIAFDRLAQIAIQSGMDIADAYHSREEFMRDSELATSMPDVLKIRDASLVFYTQKVSELRDNRWKHVSPTVNAIIQYISVNLHKSVTTAELAQHFNMSESKLRQIFKRDTGLTIYQYTSNMKIEEAKTLLRSAYAINHISDVLGFTDPSHFSKFFKKHTGESPKTYQNRKH
>SEE_CWFS01000016.1_WP_015898584.1
MDTMSLVKSLQGCLKLSITVFDKDHQVTESFWNDDTFEFYYRFQAVLRQMDKEQATNLFFQGSYNELFLIYRYQDHYILIGPWRCNVLDKTFFKVAVADKDLTKEEEEILYQALKHLPVYPLNAIRDLLIVVHYFFSGKIEDLLSPPLRHYIRDFSDNIEVQKANMFVKKQESKVCLYNYEKNLSSIVQEGDVHKLKEIIFSLRNTFIPVVSGDTLRSEKNYSIIAFDRLAQIAIQSGMDIADAYHSREEFMRDSELATSMPDVLKIRDASLVFYTQKVSELRDNRWKHVSPTVNAIIQYISVNLHKSVTTAELAQHFNMSESKLRQIFKRDTGLTIYQYTSNMKIEEAKTLLRSAYAINHISDVLGFTDPSHFSKFFKKHTGESPKTYQNRKH
>SEE_CWFM01000018.1_WP_050319806.1
MDTMSLVKSLQGCLKLSITVFDKDHQVTESFWNDDTFEFYYRFQAVLRQMDKEQATNLFFQGSYNELFLIYRYQDHYILIGPWRCNVLDKTFFKVAVADKDLTKEEEEILYQALKHLPVYPLNAIRDLLIVVHYFFSGKIEDLLSPPLRHYIRDFSDNIEVQKANMFVKKQESKVCLYNYEKNLSSIVQEGDVHKLKEIIFSLRNTFIPVVSGDTLRSEKNYSIIAFDRLAQIAIQSGMDIADAYHSREELMRDSELATSMPDVLKIRDASLVFYTQKVSELRDNRWKHVSPTVNAIIQYISVNLHKSVTTAELAQHFNMSESKLRQIFKRDTGLTIYQYTSNMKIEEAKTLLRSAYAINHISDVLGFTDPSHFSKFFKKHTGESPKTYQNRKH
>SEE_CWFL01000017.1_WP_015898584.1
MDTMSLVKSLQGCLKLSITVFDKDHQVTESFWNDDTFEFYYRFQAVLRQMDKEQATNLFFQGSYNELFLIYRYQDHYILIGPWRCNVLDKTFFKVAVADKDLTKEEEEILYQALKHLPVYPLNAIRDLLIVVHYFFSGKIEDLLSPPLRHYIRDFSDNIEVQKANMFVKKQESKVCLYNYEKNLSSIVQEGDVHKLKEIIFSLRNTFIPVVSGDTLRSEKNYSIIAFDRLAQIAIQSGMDIADAYHSREEFMRDSELATSMPDVLKIRDASLVFYTQKVSELRDNRWKHVSPTVNAIIQYISVNLHKSVTTAELAQHFNMSESKLRQIFKRDTGLTIYQYTSNMKIEEAKTLLRSAYAINHISDVLGFTDPSHFSKFFKKHTGESPKTYQNRKH
>SEE_CWFK01000017.1_WP_015898584.1
MDTMSLVKSLQGCLKLSITVFDKDHQVTESFWNDDTFEFYYRFQAVLRQMDKEQATNLFFQGSYNELFLIYRYQDHYILIGPWRCNVLDKTFFKVAVADKDLTKEEEEILYQALKHLPVYPLNAIRDLLIVVHYFFSGKIEDLLSPPLRHYIRDFSDNIEVQKANMFVKKQESKVCLYNYEKNLSSIVQEGDVHKLKEIIFSLRNTFIPVVSGDTLRSEKNYSIIAFDRLAQIAIQSGMDIADAYHSREEFMRDSELATSMPDVLKIRDASLVFYTQKVSELRDNRWKHVSPTVNAIIQYISVNLHKSVTTAELAQHFNMSESKLRQIFKRDTGLTIYQYTSNMKIEEAKTLLRSAYAINHISDVLGFTDPSHFSKFFKKHTGESPKTYQNRKH
>SEE_CWFJ01000017.1_WP_015898584.1
MDTMSLVKSLQGCLKLSITVFDKDHQVTESFWNDDTFEFYYRFQAVLRQMDKEQATNLFFQGSYNELFLIYRYQDHYILIGPWRCNVLDKTFFKVAVADKDLTKEEEEILYQALKHLPVYPLNAIRDLLIVVHYFFSGKIEDLLSPPLRHYIRDFSDNIEVQKANMFVKKQESKVCLYNYEKNLSSIVQEGDVHKLKEIIFSLRNTFIPVVSGDTLRSEKNYSIIAFDRLAQIAIQSGMDIADAYHSREEFMRDSELATSMPDVLKIRDASLVFYTQKVSELRDNRWKHVSPTVNAIIQYISVNLHKSVTTAELAQHFNMSESKLRQIFKRDTGLTIYQYTSNMKIEEAKTLLRSAYAINHISDVLGFTDPSHFSKFFKKHTGESPKTYQNRKH
>SEE_CWFI01000018.1_WP_015898584.1
MDTMSLVKSLQGCLKLSITVFDKDHQVTESFWNDDTFEFYYRFQAVLRQMDKEQATNLFFQGSYNELFLIYRYQDHYILIGPWRCNVLDKTFFKVAVADKDLTKEEEEILYQALKHLPVYPLNAIRDLLIVVHYFFSGKIEDLLSPPLRHYIRDFSDNIEVQKANMFVKKQESKVCLYNYEKNLSSIVQEGDVHKLKEIIFSLRNTFIPVVSGDTLRSEKNYSIIAFDRLAQIAIQSGMDIADAYHSREEFMRDSELATSMPDVLKIRDASLVFYTQKVSELRDNRWKHVSPTVNAIIQYISVNLHKSVTTAELAQHFNMSESKLRQIFKRDTGLTIYQYTSNMKIEEAKTLLRSAYAINHISDVLGFTDPSHFSKFFKKHTGESPKTYQNRKH
>SEE_CWFG01000014.1_WP_015898584.1
MDTMSLVKSLQGCLKLSITVFDKDHQVTESFWNDDTFEFYYRFQAVLRQMDKEQATNLFFQGSYNELFLIYRYQDHYILIGPWRCNVLDKTFFKVAVADKDLTKEEEEILYQALKHLPVYPLNAIRDLLIVVHYFFSGKIEDLLSPPLRHYIRDFSDNIEVQKANMFVKKQESKVCLYNYEKNLSSIVQEGDVHKLKEIIFSLRNTFIPVVSGDTLRSEKNYSIIAFDRLAQIAIQSGMDIADAYHSREEFMRDSELATSMPDVLKIRDASLVFYTQKVSELRDNRWKHVSPTVNAIIQYISVNLHKSVTTAELAQHFNMSESKLRQIFKRDTGLTIYQYTSNMKIEEAKTLLRSAYAINHISDVLGFTDPSHFSKFFKKHTGESPKTYQNRKH
>SEE_CWFF01000018.1_WP_015898584.1
MDTMSLVKSLQGCLKLSITVFDKDHQVTESFWNDDTFEFYYRFQAVLRQMDKEQATNLFFQGSYNELFLIYRYQDHYILIGPWRCNVLDKTFFKVAVADKDLTKEEEEILYQALKHLPVYPLNAIRDLLIVVHYFFSGKIEDLLSPPLRHYIRDFSDNIEVQKANMFVKKQESKVCLYNYEKNLSSIVQEGDVHKLKEIIFSLRNTFIPVVSGDTLRSEKNYSIIAFDRLAQIAIQSGMDIADAYHSREEFMRDSELATSMPDVLKIRDASLVFYTQKVSELRDNRWKHVSPTVNAIIQYISVNLHKSVTTAELAQHFNMSESKLRQIFKRDTGLTIYQYTSNMKIEEAKTLLRSAYAINHISDVLGFTDPSHFSKFFKKHTGESPKTYQNRKH
>SEE_CWFE01000017.1_WP_015898584.1
MDTMSLVKSLQGCLKLSITVFDKDHQVTESFWNDDTFEFYYRFQAVLRQMDKEQATNLFFQGSYNELFLIYRYQDHYILIGPWRCNVLDKTFFKVAVADKDLTKEEEEILYQALKHLPVYPLNAIRDLLIVVHYFFSGKIEDLLSPPLRHYIRDFSDNIEVQKANMFVKKQESKVCLYNYEKNLSSIVQEGDVHKLKEIIFSLRNTFIPVVSGDTLRSEKNYSIIAFDRLAQIAIQSGMDIADAYHSREEFMRDSELATSMPDVLKIRDASLVFYTQKVSELRDNRWKHVSPTVNAIIQYISVNLHKSVTTAELAQHFNMSESKLRQIFKRDTGLTIYQYTSNMKIEEAKTLLRSAYAINHISDVLGFTDPSHFSKFFKKHTGESPKTYQNRKH
>SEE_CWFD01000017.1_WP_015898584.1
MDTMSLVKSLQGCLKLSITVFDKDHQVTESFWNDDTFEFYYRFQAVLRQMDKEQATNLFFQGSYNELFLIYRYQDHYILIGPWRCNVLDKTFFKVAVADKDLTKEEEEILYQALKHLPVYPLNAIRDLLIVVHYFFSGKIEDLLSPPLRHYIRDFSDNIEVQKANMFVKKQESKVCLYNYEKNLSSIVQEGDVHKLKEIIFSLRNTFIPVVSGDTLRSEKNYSIIAFDRLAQIAIQSGMDIADAYHSREEFMRDSELATSMPDVLKIRDASLVFYTQKVSELRDNRWKHVSPTVNAIIQYISVNLHKSVTTAELAQHFNMSESKLRQIFKRDTGLTIYQYTSNMKIEEAKTLLRSAYAINHISDVLGFTDPSHFSKFFKKHTGESPKTYQNRKH
>SEE_CWFC01000018.1_WP_015898584.1
MDTMSLVKSLQGCLKLSITVFDKDHQVTESFWNDDTFEFYYRFQAVLRQMDKEQATNLFFQGSYNELFLIYRYQDHYILIGPWRCNVLDKTFFKVAVADKDLTKEEEEILYQALKHLPVYPLNAIRDLLIVVHYFFSGKIEDLLSPPLRHYIRDFSDNIEVQKANMFVKKQESKVCLYNYEKNLSSIVQEGDVHKLKEIIFSLRNTFIPVVSGDTLRSEKNYSIIAFDRLAQIAIQSGMDIADAYHSREEFMRDSELATSMPDVLKIRDASLVFYTQKVSELRDNRWKHVSPTVNAIIQYISVNLHKSVTTAELAQHFNMSESKLRQIFKRDTGLTIYQYTSNMKIEEAKTLLRSAYAINHISDVLGFTDPSHFSKFFKKHTGESPKTYQNRKH
>SEE_CWFB01000018.1_WP_015898584.1
MDTMSLVKSLQGCLKLSITVFDKDHQVTESFWNDDTFEFYYRFQAVLRQMDKEQATNLFFQGSYNELFLIYRYQDHYILIGPWRCNVLDKTFFKVAVADKDLTKEEEEILYQALKHLPVYPLNAIRDLLIVVHYFFSGKIEDLLSPPLRHYIRDFSDNIEVQKANMFVKKQESKVCLYNYEKNLSSIVQEGDVHKLKEIIFSLRNTFIPVVSGDTLRSEKNYSIIAFDRLAQIAIQSGMDIADAYHSREEFMRDSELATSMPDVLKIRDASLVFYTQKVSELRDNRWKHVSPTVNAIIQYISVNLHKSVTTAELAQHFNMSESKLRQIFKRDTGLTIYQYTSNMKIEEAKTLLRSAYAINHISDVLGFTDPSHFSKFFKKHTGESPKTYQNRKH
>SEE_CWFA01000019.1_WP_015898584.1
MDTMSLVKSLQGCLKLSITVFDKDHQVTESFWNDDTFEFYYRFQAVLRQMDKEQATNLFFQGSYNELFLIYRYQDHYILIGPWRCNVLDKTFFKVAVADKDLTKEEEEILYQALKHLPVYPLNAIRDLLIVVHYFFSGKIEDLLSPPLRHYIRDFSDNIEVQKANMFVKKQESKVCLYNYEKNLSSIVQEGDVHKLKEIIFSLRNTFIPVVSGDTLRSEKNYSIIAFDRLAQIAIQSGMDIADAYHSREEFMRDSELATSMPDVLKIRDASLVFYTQKVSELRDNRWKHVSPTVNAIIQYISVNLHKSVTTAELAQHFNMSESKLRQIFKRDTGLTIYQYTSNMKIEEAKTLLRSAYAINHISDVLGFTDPSHFSKFFKKHTGESPKTYQNRKH
>SEE_CWEZ01000019.1_WP_015898584.1
MDTMSLVKSLQGCLKLSITVFDKDHQVTESFWNDDTFEFYYRFQAVLRQMDKEQATNLFFQGSYNELFLIYRYQDHYILIGPWRCNVLDKTFFKVAVADKDLTKEEEEILYQALKHLPVYPLNAIRDLLIVVHYFFSGKIEDLLSPPLRHYIRDFSDNIEVQKANMFVKKQESKVCLYNYEKNLSSIVQEGDVHKLKEIIFSLRNTFIPVVSGDTLRSEKNYSIIAFDRLAQIAIQSGMDIADAYHSREEFMRDSELATSMPDVLKIRDASLVFYTQKVSELRDNRWKHVSPTVNAIIQYISVNLHKSVTTAELAQHFNMSESKLRQIFKRDTGLTIYQYTSNMKIEEAKTLLRSAYAINHISDVLGFTDPSHFSKFFKKHTGESPKTYQNRKH
>SEE_CWEY01000017.1_WP_015898584.1
MDTMSLVKSLQGCLKLSITVFDKDHQVTESFWNDDTFEFYYRFQAVLRQMDKEQATNLFFQGSYNELFLIYRYQDHYILIGPWRCNVLDKTFFKVAVADKDLTKEEEEILYQALKHLPVYPLNAIRDLLIVVHYFFSGKIEDLLSPPLRHYIRDFSDNIEVQKANMFVKKQESKVCLYNYEKNLSSIVQEGDVHKLKEIIFSLRNTFIPVVSGDTLRSEKNYSIIAFDRLAQIAIQSGMDIADAYHSREEFMRDSELATSMPDVLKIRDASLVFYTQKVSELRDNRWKHVSPTVNAIIQYISVNLHKSVTTAELAQHFNMSESKLRQIFKRDTGLTIYQYTSNMKIEEAKTLLRSAYAINHISDVLGFTDPSHFSKFFKKHTGESPKTYQNRKH
>SEE_CWEX01000017.1_WP_015898584.1
MDTMSLVKSLQGCLKLSITVFDKDHQVTESFWNDDTFEFYYRFQAVLRQMDKEQATNLFFQGSYNELFLIYRYQDHYILIGPWRCNVLDKTFFKVAVADKDLTKEEEEILYQALKHLPVYPLNAIRDLLIVVHYFFSGKIEDLLSPPLRHYIRDFSDNIEVQKANMFVKKQESKVCLYNYEKNLSSIVQEGDVHKLKEIIFSLRNTFIPVVSGDTLRSEKNYSIIAFDRLAQIAIQSGMDIADAYHSREEFMRDSELATSMPDVLKIRDASLVFYTQKVSELRDNRWKHVSPTVNAIIQYISVNLHKSVTTAELAQHFNMSESKLRQIFKRDTGLTIYQYTSNMKIEEAKTLLRSAYAINHISDVLGFTDPSHFSKFFKKHTGESPKTYQNRKH
>SEE_CWEW01000018.1_WP_015898584.1
MDTMSLVKSLQGCLKLSITVFDKDHQVTESFWNDDTFEFYYRFQAVLRQMDKEQATNLFFQGSYNELFLIYRYQDHYILIGPWRCNVLDKTFFKVAVADKDLTKEEEEILYQALKHLPVYPLNAIRDLLIVVHYFFSGKIEDLLSPPLRHYIRDFSDNIEVQKANMFVKKQESKVCLYNYEKNLSSIVQEGDVHKLKEIIFSLRNTFIPVVSGDTLRSEKNYSIIAFDRLAQIAIQSGMDIADAYHSREEFMRDSELATSMPDVLKIRDASLVFYTQKVSELRDNRWKHVSPTVNAIIQYISVNLHKSVTTAELAQHFNMSESKLRQIFKRDTGLTIYQYTSNMKIEEAKTLLRSAYAINHISDVLGFTDPSHFSKFFKKHTGESPKTYQNRKH
>SEE_CWEV01000015.1_WP_015898584.1
MDTMSLVKSLQGCLKLSITVFDKDHQVTESFWNDDTFEFYYRFQAVLRQMDKEQATNLFFQGSYNELFLIYRYQDHYILIGPWRCNVLDKTFFKVAVADKDLTKEEEEILYQALKHLPVYPLNAIRDLLIVVHYFFSGKIEDLLSPPLRHYIRDFSDNIEVQKANMFVKKQESKVCLYNYEKNLSSIVQEGDVHKLKEIIFSLRNTFIPVVSGDTLRSEKNYSIIAFDRLAQIAIQSGMDIADAYHSREEFMRDSELATSMPDVLKIRDASLVFYTQKVSELRDNRWKHVSPTVNAIIQYISVNLHKSVTTAELAQHFNMSESKLRQIFKRDTGLTIYQYTSNMKIEEAKTLLRSAYAINHISDVLGFTDPSHFSKFFKKHTGESPKTYQNRKH
>SEE_CWES01000016.1_WP_015898584.1
MDTMSLVKSLQGCLKLSITVFDKDHQVTESFWNDDTFEFYYRFQAVLRQMDKEQATNLFFQGSYNELFLIYRYQDHYILIGPWRCNVLDKTFFKVAVADKDLTKEEEEILYQALKHLPVYPLNAIRDLLIVVHYFFSGKIEDLLSPPLRHYIRDFSDNIEVQKANMFVKKQESKVCLYNYEKNLSSIVQEGDVHKLKEIIFSLRNTFIPVVSGDTLRSEKNYSIIAFDRLAQIAIQSGMDIADAYHSREEFMRDSELATSMPDVLKIRDASLVFYTQKVSELRDNRWKHVSPTVNAIIQYISVNLHKSVTTAELAQHFNMSESKLRQIFKRDTGLTIYQYTSNMKIEEAKTLLRSAYAINHISDVLGFTDPSHFSKFFKKHTGESPKTYQNRKH
>SEE_CWEQ01000015.1_WP_015898584.1
MDTMSLVKSLQGCLKLSITVFDKDHQVTESFWNDDTFEFYYRFQAVLRQMDKEQATNLFFQGSYNELFLIYRYQDHYILIGPWRCNVLDKTFFKVAVADKDLTKEEEEILYQALKHLPVYPLNAIRDLLIVVHYFFSGKIEDLLSPPLRHYIRDFSDNIEVQKANMFVKKQESKVCLYNYEKNLSSIVQEGDVHKLKEIIFSLRNTFIPVVSGDTLRSEKNYSIIAFDRLAQIAIQSGMDIADAYHSREEFMRDSELATSMPDVLKIRDASLVFYTQKVSELRDNRWKHVSPTVNAIIQYISVNLHKSVTTAELAQHFNMSESKLRQIFKRDTGLTIYQYTSNMKIEEAKTLLRSAYAINHISDVLGFTDPSHFSKFFKKHTGESPKTYQNRKH
>SEE_CWEP01000018.1_WP_015898584.1
MDTMSLVKSLQGCLKLSITVFDKDHQVTESFWNDDTFEFYYRFQAVLRQMDKEQATNLFFQGSYNELFLIYRYQDHYILIGPWRCNVLDKTFFKVAVADKDLTKEEEEILYQALKHLPVYPLNAIRDLLIVVHYFFSGKIEDLLSPPLRHYIRDFSDNIEVQKANMFVKKQESKVCLYNYEKNLSSIVQEGDVHKLKEIIFSLRNTFIPVVSGDTLRSEKNYSIIAFDRLAQIAIQSGMDIADAYHSREEFMRDSELATSMPDVLKIRDASLVFYTQKVSELRDNRWKHVSPTVNAIIQYISVNLHKSVTTAELAQHFNMSESKLRQIFKRDTGLTIYQYTSNMKIEEAKTLLRSAYAINHISDVLGFTDPSHFSKFFKKHTGESPKTYQNRKH
>SEE_CWEN01000017.1_WP_015898584.1
MDTMSLVKSLQGCLKLSITVFDKDHQVTESFWNDDTFEFYYRFQAVLRQMDKEQATNLFFQGSYNELFLIYRYQDHYILIGPWRCNVLDKTFFKVAVADKDLTKEEEEILYQALKHLPVYPLNAIRDLLIVVHYFFSGKIEDLLSPPLRHYIRDFSDNIEVQKANMFVKKQESKVCLYNYEKNLSSIVQEGDVHKLKEIIFSLRNTFIPVVSGDTLRSEKNYSIIAFDRLAQIAIQSGMDIADAYHSREEFMRDSELATSMPDVLKIRDASLVFYTQKVSELRDNRWKHVSPTVNAIIQYISVNLHKSVTTAELAQHFNMSESKLRQIFKRDTGLTIYQYTSNMKIEEAKTLLRSAYAINHISDVLGFTDPSHFSKFFKKHTGESPKTYQNRKH
>SEE_CWEM01000016.1_WP_015898584.1
MDTMSLVKSLQGCLKLSITVFDKDHQVTESFWNDDTFEFYYRFQAVLRQMDKEQATNLFFQGSYNELFLIYRYQDHYILIGPWRCNVLDKTFFKVAVADKDLTKEEEEILYQALKHLPVYPLNAIRDLLIVVHYFFSGKIEDLLSPPLRHYIRDFSDNIEVQKANMFVKKQESKVCLYNYEKNLSSIVQEGDVHKLKEIIFSLRNTFIPVVSGDTLRSEKNYSIIAFDRLAQIAIQSGMDIADAYHSREEFMRDSELATSMPDVLKIRDASLVFYTQKVSELRDNRWKHVSPTVNAIIQYISVNLHKSVTTAELAQHFNMSESKLRQIFKRDTGLTIYQYTSNMKIEEAKTLLRSAYAINHISDVLGFTDPSHFSKFFKKHTGESPKTYQNRKH
>SEE_CWEL01000016.1_WP_050319860.1
MDTMSLVKSLQGCLKLSITVFDKDHQVTESFWNDDTFEFYYRFQAVLRQMDKEQATNLFFQGSYNELFLIYRYQDHYILIGPWRCNVLDKTFFKVAVADKDLTKEEEEILYQALKHLPVYPLNAIRDLLIVVHYFFSDKIEDLLSPPLRHYIRDFSDNIEVQKANMFVKKQESKVCLYNYEKNLSSIVQEGDVHKLKEIIFSLRNTFIPVVSGDTLRSEKNYSIIAFDRLAQIAIQSGMDIADAYHSREEFMRDSELATSMPDVLKIRDASLVFYTQKVSELRDNRWKHVSPTVNAIIQYISVNLHKSVTTAELAQHFNMSESKLRQIFKRDTGLTIYQYTSNMKIEEAKTLLRSAYAINHISDVLGFTDPSHFSKFFKKHTGESPKTYQNRKH
>SEE_CWEK01000018.1_WP_015898584.1
MDTMSLVKSLQGCLKLSITVFDKDHQVTESFWNDDTFEFYYRFQAVLRQMDKEQATNLFFQGSYNELFLIYRYQDHYILIGPWRCNVLDKTFFKVAVADKDLTKEEEEILYQALKHLPVYPLNAIRDLLIVVHYFFSGKIEDLLSPPLRHYIRDFSDNIEVQKANMFVKKQESKVCLYNYEKNLSSIVQEGDVHKLKEIIFSLRNTFIPVVSGDTLRSEKNYSIIAFDRLAQIAIQSGMDIADAYHSREEFMRDSELATSMPDVLKIRDASLVFYTQKVSELRDNRWKHVSPTVNAIIQYISVNLHKSVTTAELAQHFNMSESKLRQIFKRDTGLTIYQYTSNMKIEEAKTLLRSAYAINHISDVLGFTDPSHFSKFFKKHTGESPKTYQNRKH
>SEE_CWEJ01000017.1_WP_015898584.1
MDTMSLVKSLQGCLKLSITVFDKDHQVTESFWNDDTFEFYYRFQAVLRQMDKEQATNLFFQGSYNELFLIYRYQDHYILIGPWRCNVLDKTFFKVAVADKDLTKEEEEILYQALKHLPVYPLNAIRDLLIVVHYFFSGKIEDLLSPPLRHYIRDFSDNIEVQKANMFVKKQESKVCLYNYEKNLSSIVQEGDVHKLKEIIFSLRNTFIPVVSGDTLRSEKNYSIIAFDRLAQIAIQSGMDIADAYHSREEFMRDSELATSMPDVLKIRDASLVFYTQKVSELRDNRWKHVSPTVNAIIQYISVNLHKSVTTAELAQHFNMSESKLRQIFKRDTGLTIYQYTSNMKIEEAKTLLRSAYAINHISDVLGFTDPSHFSKFFKKHTGESPKTYQNRKH
>SEE_CWEI01000018.1_WP_015898584.1
MDTMSLVKSLQGCLKLSITVFDKDHQVTESFWNDDTFEFYYRFQAVLRQMDKEQATNLFFQGSYNELFLIYRYQDHYILIGPWRCNVLDKTFFKVAVADKDLTKEEEEILYQALKHLPVYPLNAIRDLLIVVHYFFSGKIEDLLSPPLRHYIRDFSDNIEVQKANMFVKKQESKVCLYNYEKNLSSIVQEGDVHKLKEIIFSLRNTFIPVVSGDTLRSEKNYSIIAFDRLAQIAIQSGMDIADAYHSREEFMRDSELATSMPDVLKIRDASLVFYTQKVSELRDNRWKHVSPTVNAIIQYISVNLHKSVTTAELAQHFNMSESKLRQIFKRDTGLTIYQYTSNMKIEEAKTLLRSAYAINHISDVLGFTDPSHFSKFFKKHTGESPKTYQNRKH
>SEE_CWEH01000017.1_WP_015898584.1
MDTMSLVKSLQGCLKLSITVFDKDHQVTESFWNDDTFEFYYRFQAVLRQMDKEQATNLFFQGSYNELFLIYRYQDHYILIGPWRCNVLDKTFFKVAVADKDLTKEEEEILYQALKHLPVYPLNAIRDLLIVVHYFFSGKIEDLLSPPLRHYIRDFSDNIEVQKANMFVKKQESKVCLYNYEKNLSSIVQEGDVHKLKEIIFSLRNTFIPVVSGDTLRSEKNYSIIAFDRLAQIAIQSGMDIADAYHSREEFMRDSELATSMPDVLKIRDASLVFYTQKVSELRDNRWKHVSPTVNAIIQYISVNLHKSVTTAELAQHFNMSESKLRQIFKRDTGLTIYQYTSNMKIEEAKTLLRSAYAINHISDVLGFTDPSHFSKFFKKHTGESPKTYQNRKH
>SEE_CWEG01000018.1_WP_050319860.1
MDTMSLVKSLQGCLKLSITVFDKDHQVTESFWNDDTFEFYYRFQAVLRQMDKEQATNLFFQGSYNELFLIYRYQDHYILIGPWRCNVLDKTFFKVAVADKDLTKEEEEILYQALKHLPVYPLNAIRDLLIVVHYFFSDKIEDLLSPPLRHYIRDFSDNIEVQKANMFVKKQESKVCLYNYEKNLSSIVQEGDVHKLKEIIFSLRNTFIPVVSGDTLRSEKNYSIIAFDRLAQIAIQSGMDIADAYHSREEFMRDSELATSMPDVLKIRDASLVFYTQKVSELRDNRWKHVSPTVNAIIQYISVNLHKSVTTAELAQHFNMSESKLRQIFKRDTGLTIYQYTSNMKIEEAKTLLRSAYAINHISDVLGFTDPSHFSKFFKKHTGESPKTYQNRKH
>SEE_CWEF01000018.1_WP_015898584.1
MDTMSLVKSLQGCLKLSITVFDKDHQVTESFWNDDTFEFYYRFQAVLRQMDKEQATNLFFQGSYNELFLIYRYQDHYILIGPWRCNVLDKTFFKVAVADKDLTKEEEEILYQALKHLPVYPLNAIRDLLIVVHYFFSGKIEDLLSPPLRHYIRDFSDNIEVQKANMFVKKQESKVCLYNYEKNLSSIVQEGDVHKLKEIIFSLRNTFIPVVSGDTLRSEKNYSIIAFDRLAQIAIQSGMDIADAYHSREEFMRDSELATSMPDVLKIRDASLVFYTQKVSELRDNRWKHVSPTVNAIIQYISVNLHKSVTTAELAQHFNMSESKLRQIFKRDTGLTIYQYTSNMKIEEAKTLLRSAYAINHISDVLGFTDPSHFSKFFKKHTGESPKTYQNRKH
>SEE_CWEE01000018.1_WP_015898584.1
MDTMSLVKSLQGCLKLSITVFDKDHQVTESFWNDDTFEFYYRFQAVLRQMDKEQATNLFFQGSYNELFLIYRYQDHYILIGPWRCNVLDKTFFKVAVADKDLTKEEEEILYQALKHLPVYPLNAIRDLLIVVHYFFSGKIEDLLSPPLRHYIRDFSDNIEVQKANMFVKKQESKVCLYNYEKNLSSIVQEGDVHKLKEIIFSLRNTFIPVVSGDTLRSEKNYSIIAFDRLAQIAIQSGMDIADAYHSREEFMRDSELATSMPDVLKIRDASLVFYTQKVSELRDNRWKHVSPTVNAIIQYISVNLHKSVTTAELAQHFNMSESKLRQIFKRDTGLTIYQYTSNMKIEEAKTLLRSAYAINHISDVLGFTDPSHFSKFFKKHTGESPKTYQNRKH
>SEE_CWED01000017.1_WP_015898584.1
MDTMSLVKSLQGCLKLSITVFDKDHQVTESFWNDDTFEFYYRFQAVLRQMDKEQATNLFFQGSYNELFLIYRYQDHYILIGPWRCNVLDKTFFKVAVADKDLTKEEEEILYQALKHLPVYPLNAIRDLLIVVHYFFSGKIEDLLSPPLRHYIRDFSDNIEVQKANMFVKKQESKVCLYNYEKNLSSIVQEGDVHKLKEIIFSLRNTFIPVVSGDTLRSEKNYSIIAFDRLAQIAIQSGMDIADAYHSREEFMRDSELATSMPDVLKIRDASLVFYTQKVSELRDNRWKHVSPTVNAIIQYISVNLHKSVTTAELAQHFNMSESKLRQIFKRDTGLTIYQYTSNMKIEEAKTLLRSAYAINHISDVLGFTDPSHFSKFFKKHTGESPKTYQNRKH
>SEE_CWEC01000017.1_WP_015898584.1
MDTMSLVKSLQGCLKLSITVFDKDHQVTESFWNDDTFEFYYRFQAVLRQMDKEQATNLFFQGSYNELFLIYRYQDHYILIGPWRCNVLDKTFFKVAVADKDLTKEEEEILYQALKHLPVYPLNAIRDLLIVVHYFFSGKIEDLLSPPLRHYIRDFSDNIEVQKANMFVKKQESKVCLYNYEKNLSSIVQEGDVHKLKEIIFSLRNTFIPVVSGDTLRSEKNYSIIAFDRLAQIAIQSGMDIADAYHSREEFMRDSELATSMPDVLKIRDASLVFYTQKVSELRDNRWKHVSPTVNAIIQYISVNLHKSVTTAELAQHFNMSESKLRQIFKRDTGLTIYQYTSNMKIEEAKTLLRSAYAINHISDVLGFTDPSHFSKFFKKHTGESPKTYQNRKH
>SEE_CWEB01000017.1_WP_015898584.1
MDTMSLVKSLQGCLKLSITVFDKDHQVTESFWNDDTFEFYYRFQAVLRQMDKEQATNLFFQGSYNELFLIYRYQDHYILIGPWRCNVLDKTFFKVAVADKDLTKEEEEILYQALKHLPVYPLNAIRDLLIVVHYFFSGKIEDLLSPPLRHYIRDFSDNIEVQKANMFVKKQESKVCLYNYEKNLSSIVQEGDVHKLKEIIFSLRNTFIPVVSGDTLRSEKNYSIIAFDRLAQIAIQSGMDIADAYHSREEFMRDSELATSMPDVLKIRDASLVFYTQKVSELRDNRWKHVSPTVNAIIQYISVNLHKSVTTAELAQHFNMSESKLRQIFKRDTGLTIYQYTSNMKIEEAKTLLRSAYAINHISDVLGFTDPSHFSKFFKKHTGESPKTYQNRKH
>SEE_CWEA01000016.1_WP_015898584.1
MDTMSLVKSLQGCLKLSITVFDKDHQVTESFWNDDTFEFYYRFQAVLRQMDKEQATNLFFQGSYNELFLIYRYQDHYILIGPWRCNVLDKTFFKVAVADKDLTKEEEEILYQALKHLPVYPLNAIRDLLIVVHYFFSGKIEDLLSPPLRHYIRDFSDNIEVQKANMFVKKQESKVCLYNYEKNLSSIVQEGDVHKLKEIIFSLRNTFIPVVSGDTLRSEKNYSIIAFDRLAQIAIQSGMDIADAYHSREEFMRDSELATSMPDVLKIRDASLVFYTQKVSELRDNRWKHVSPTVNAIIQYISVNLHKSVTTAELAQHFNMSESKLRQIFKRDTGLTIYQYTSNMKIEEAKTLLRSAYAINHISDVLGFTDPSHFSKFFKKHTGESPKTYQNRKH
>SEE_CWDZ01000016.1_WP_015898584.1
MDTMSLVKSLQGCLKLSITVFDKDHQVTESFWNDDTFEFYYRFQAVLRQMDKEQATNLFFQGSYNELFLIYRYQDHYILIGPWRCNVLDKTFFKVAVADKDLTKEEEEILYQALKHLPVYPLNAIRDLLIVVHYFFSGKIEDLLSPPLRHYIRDFSDNIEVQKANMFVKKQESKVCLYNYEKNLSSIVQEGDVHKLKEIIFSLRNTFIPVVSGDTLRSEKNYSIIAFDRLAQIAIQSGMDIADAYHSREEFMRDSELATSMPDVLKIRDASLVFYTQKVSELRDNRWKHVSPTVNAIIQYISVNLHKSVTTAELAQHFNMSESKLRQIFKRDTGLTIYQYTSNMKIEEAKTLLRSAYAINHISDVLGFTDPSHFSKFFKKHTGESPKTYQNRKH
>SEE_CWDY01000018.1_WP_015898584.1
MDTMSLVKSLQGCLKLSITVFDKDHQVTESFWNDDTFEFYYRFQAVLRQMDKEQATNLFFQGSYNELFLIYRYQDHYILIGPWRCNVLDKTFFKVAVADKDLTKEEEEILYQALKHLPVYPLNAIRDLLIVVHYFFSGKIEDLLSPPLRHYIRDFSDNIEVQKANMFVKKQESKVCLYNYEKNLSSIVQEGDVHKLKEIIFSLRNTFIPVVSGDTLRSEKNYSIIAFDRLAQIAIQSGMDIADAYHSREEFMRDSELATSMPDVLKIRDASLVFYTQKVSELRDNRWKHVSPTVNAIIQYISVNLHKSVTTAELAQHFNMSESKLRQIFKRDTGLTIYQYTSNMKIEEAKTLLRSAYAINHISDVLGFTDPSHFSKFFKKHTGESPKTYQNRKH
>SEE_CWDX01000017.1_WP_015898584.1
MDTMSLVKSLQGCLKLSITVFDKDHQVTESFWNDDTFEFYYRFQAVLRQMDKEQATNLFFQGSYNELFLIYRYQDHYILIGPWRCNVLDKTFFKVAVADKDLTKEEEEILYQALKHLPVYPLNAIRDLLIVVHYFFSGKIEDLLSPPLRHYIRDFSDNIEVQKANMFVKKQESKVCLYNYEKNLSSIVQEGDVHKLKEIIFSLRNTFIPVVSGDTLRSEKNYSIIAFDRLAQIAIQSGMDIADAYHSREEFMRDSELATSMPDVLKIRDASLVFYTQKVSELRDNRWKHVSPTVNAIIQYISVNLHKSVTTAELAQHFNMSESKLRQIFKRDTGLTIYQYTSNMKIEEAKTLLRSAYAINHISDVLGFTDPSHFSKFFKKHTGESPKTYQNRKH
>SEE_CWDW01000017.1_WP_015898584.1
MDTMSLVKSLQGCLKLSITVFDKDHQVTESFWNDDTFEFYYRFQAVLRQMDKEQATNLFFQGSYNELFLIYRYQDHYILIGPWRCNVLDKTFFKVAVADKDLTKEEEEILYQALKHLPVYPLNAIRDLLIVVHYFFSGKIEDLLSPPLRHYIRDFSDNIEVQKANMFVKKQESKVCLYNYEKNLSSIVQEGDVHKLKEIIFSLRNTFIPVVSGDTLRSEKNYSIIAFDRLAQIAIQSGMDIADAYHSREEFMRDSELATSMPDVLKIRDASLVFYTQKVSELRDNRWKHVSPTVNAIIQYISVNLHKSVTTAELAQHFNMSESKLRQIFKRDTGLTIYQYTSNMKIEEAKTLLRSAYAINHISDVLGFTDPSHFSKFFKKHTGESPKTYQNRKH
>SEE_CWDV01000004.1_WP_015898584.1
MDTMSLVKSLQGCLKLSITVFDKDHQVTESFWNDDTFEFYYRFQAVLRQMDKEQATNLFFQGSYNELFLIYRYQDHYILIGPWRCNVLDKTFFKVAVADKDLTKEEEEILYQALKHLPVYPLNAIRDLLIVVHYFFSGKIEDLLSPPLRHYIRDFSDNIEVQKANMFVKKQESKVCLYNYEKNLSSIVQEGDVHKLKEIIFSLRNTFIPVVSGDTLRSEKNYSIIAFDRLAQIAIQSGMDIADAYHSREEFMRDSELATSMPDVLKIRDASLVFYTQKVSELRDNRWKHVSPTVNAIIQYISVNLHKSVTTAELAQHFNMSESKLRQIFKRDTGLTIYQYTSNMKIEEAKTLLRSAYAINHISDVLGFTDPSHFSKFFKKHTGESPKTYQNRKH
>SEE_CWDU01000016.1_WP_015898584.1
MDTMSLVKSLQGCLKLSITVFDKDHQVTESFWNDDTFEFYYRFQAVLRQMDKEQATNLFFQGSYNELFLIYRYQDHYILIGPWRCNVLDKTFFKVAVADKDLTKEEEEILYQALKHLPVYPLNAIRDLLIVVHYFFSGKIEDLLSPPLRHYIRDFSDNIEVQKANMFVKKQESKVCLYNYEKNLSSIVQEGDVHKLKEIIFSLRNTFIPVVSGDTLRSEKNYSIIAFDRLAQIAIQSGMDIADAYHSREEFMRDSELATSMPDVLKIRDASLVFYTQKVSELRDNRWKHVSPTVNAIIQYISVNLHKSVTTAELAQHFNMSESKLRQIFKRDTGLTIYQYTSNMKIEEAKTLLRSAYAINHISDVLGFTDPSHFSKFFKKHTGESPKTYQNRKH
>SEE_CWDT01000018.1_WP_015898584.1
MDTMSLVKSLQGCLKLSITVFDKDHQVTESFWNDDTFEFYYRFQAVLRQMDKEQATNLFFQGSYNELFLIYRYQDHYILIGPWRCNVLDKTFFKVAVADKDLTKEEEEILYQALKHLPVYPLNAIRDLLIVVHYFFSGKIEDLLSPPLRHYIRDFSDNIEVQKANMFVKKQESKVCLYNYEKNLSSIVQEGDVHKLKEIIFSLRNTFIPVVSGDTLRSEKNYSIIAFDRLAQIAIQSGMDIADAYHSREEFMRDSELATSMPDVLKIRDASLVFYTQKVSELRDNRWKHVSPTVNAIIQYISVNLHKSVTTAELAQHFNMSESKLRQIFKRDTGLTIYQYTSNMKIEEAKTLLRSAYAINHISDVLGFTDPSHFSKFFKKHTGESPKTYQNRKH
>SEE_CWDS01000016.1_WP_015898584.1
MDTMSLVKSLQGCLKLSITVFDKDHQVTESFWNDDTFEFYYRFQAVLRQMDKEQATNLFFQGSYNELFLIYRYQDHYILIGPWRCNVLDKTFFKVAVADKDLTKEEEEILYQALKHLPVYPLNAIRDLLIVVHYFFSGKIEDLLSPPLRHYIRDFSDNIEVQKANMFVKKQESKVCLYNYEKNLSSIVQEGDVHKLKEIIFSLRNTFIPVVSGDTLRSEKNYSIIAFDRLAQIAIQSGMDIADAYHSREEFMRDSELATSMPDVLKIRDASLVFYTQKVSELRDNRWKHVSPTVNAIIQYISVNLHKSVTTAELAQHFNMSESKLRQIFKRDTGLTIYQYTSNMKIEEAKTLLRSAYAINHISDVLGFTDPSHFSKFFKKHTGESPKTYQNRKH
>SEE_CWDR01000016.1_WP_015898584.1
MDTMSLVKSLQGCLKLSITVFDKDHQVTESFWNDDTFEFYYRFQAVLRQMDKEQATNLFFQGSYNELFLIYRYQDHYILIGPWRCNVLDKTFFKVAVADKDLTKEEEEILYQALKHLPVYPLNAIRDLLIVVHYFFSGKIEDLLSPPLRHYIRDFSDNIEVQKANMFVKKQESKVCLYNYEKNLSSIVQEGDVHKLKEIIFSLRNTFIPVVSGDTLRSEKNYSIIAFDRLAQIAIQSGMDIADAYHSREEFMRDSELATSMPDVLKIRDASLVFYTQKVSELRDNRWKHVSPTVNAIIQYISVNLHKSVTTAELAQHFNMSESKLRQIFKRDTGLTIYQYTSNMKIEEAKTLLRSAYAINHISDVLGFTDPSHFSKFFKKHTGESPKTYQNRKH
>SEE_CWDQ01000017.1_WP_015898584.1
MDTMSLVKSLQGCLKLSITVFDKDHQVTESFWNDDTFEFYYRFQAVLRQMDKEQATNLFFQGSYNELFLIYRYQDHYILIGPWRCNVLDKTFFKVAVADKDLTKEEEEILYQALKHLPVYPLNAIRDLLIVVHYFFSGKIEDLLSPPLRHYIRDFSDNIEVQKANMFVKKQESKVCLYNYEKNLSSIVQEGDVHKLKEIIFSLRNTFIPVVSGDTLRSEKNYSIIAFDRLAQIAIQSGMDIADAYHSREEFMRDSELATSMPDVLKIRDASLVFYTQKVSELRDNRWKHVSPTVNAIIQYISVNLHKSVTTAELAQHFNMSESKLRQIFKRDTGLTIYQYTSNMKIEEAKTLLRSAYAINHISDVLGFTDPSHFSKFFKKHTGESPKTYQNRKH
>SEE_CWDP01000016.1_WP_015898584.1
MDTMSLVKSLQGCLKLSITVFDKDHQVTESFWNDDTFEFYYRFQAVLRQMDKEQATNLFFQGSYNELFLIYRYQDHYILIGPWRCNVLDKTFFKVAVADKDLTKEEEEILYQALKHLPVYPLNAIRDLLIVVHYFFSGKIEDLLSPPLRHYIRDFSDNIEVQKANMFVKKQESKVCLYNYEKNLSSIVQEGDVHKLKEIIFSLRNTFIPVVSGDTLRSEKNYSIIAFDRLAQIAIQSGMDIADAYHSREEFMRDSELATSMPDVLKIRDASLVFYTQKVSELRDNRWKHVSPTVNAIIQYISVNLHKSVTTAELAQHFNMSESKLRQIFKRDTGLTIYQYTSNMKIEEAKTLLRSAYAINHISDVLGFTDPSHFSKFFKKHTGESPKTYQNRKH
>SEE_CWDO01000016.1_WP_050319804.1
MDTMSLVKSLQGCLKLSITVFDKDHQVTESFWNDDTFEFYYRFQAVLRQMDKEQATNLFFQGSYNELFLIYRYQDHYILIGPWRCNVLDKTFFKVAVADKDLTKEEEEILYQALKHLPVYPLNAIRDLLIVVLYFFSGKIEDLLSPPLRHYIRDFSDNIEVQKANMFVKKQESKVCLYNYEKNLSSIVQEGDVHKLKEIIFSLRNTFIPVVSGDTLRSEKNYSIIAFDRLAQIAIQSGMDIADAYHSREEFMRDSELATSMPDVLKIRDASLVFYTQKVSELRDNRWKHVSPTVNAIIQYISVNLHKSVTTAELAQHFNMSESKLRQIFKRDTGLTIYQYTSNMKIEEAKTLLRSAYAINHISDVLGFTDPSHFSKFFKKHTGESPKTYQNRKH
>SEE_CWDN01000015.1_WP_015898584.1
MDTMSLVKSLQGCLKLSITVFDKDHQVTESFWNDDTFEFYYRFQAVLRQMDKEQATNLFFQGSYNELFLIYRYQDHYILIGPWRCNVLDKTFFKVAVADKDLTKEEEEILYQALKHLPVYPLNAIRDLLIVVHYFFSGKIEDLLSPPLRHYIRDFSDNIEVQKANMFVKKQESKVCLYNYEKNLSSIVQEGDVHKLKEIIFSLRNTFIPVVSGDTLRSEKNYSIIAFDRLAQIAIQSGMDIADAYHSREEFMRDSELATSMPDVLKIRDASLVFYTQKVSELRDNRWKHVSPTVNAIIQYISVNLHKSVTTAELAQHFNMSESKLRQIFKRDTGLTIYQYTSNMKIEEAKTLLRSAYAINHISDVLGFTDPSHFSKFFKKHTGESPKTYQNRKH
>SEE_CWDM01000017.1_WP_015898584.1
MDTMSLVKSLQGCLKLSITVFDKDHQVTESFWNDDTFEFYYRFQAVLRQMDKEQATNLFFQGSYNELFLIYRYQDHYILIGPWRCNVLDKTFFKVAVADKDLTKEEEEILYQALKHLPVYPLNAIRDLLIVVHYFFSGKIEDLLSPPLRHYIRDFSDNIEVQKANMFVKKQESKVCLYNYEKNLSSIVQEGDVHKLKEIIFSLRNTFIPVVSGDTLRSEKNYSIIAFDRLAQIAIQSGMDIADAYHSREEFMRDSELATSMPDVLKIRDASLVFYTQKVSELRDNRWKHVSPTVNAIIQYISVNLHKSVTTAELAQHFNMSESKLRQIFKRDTGLTIYQYTSNMKIEEAKTLLRSAYAINHISDVLGFTDPSHFSKFFKKHTGESPKTYQNRKH
>SEE_CWDL01000004.1_WP_015898584.1
MDTMSLVKSLQGCLKLSITVFDKDHQVTESFWNDDTFEFYYRFQAVLRQMDKEQATNLFFQGSYNELFLIYRYQDHYILIGPWRCNVLDKTFFKVAVADKDLTKEEEEILYQALKHLPVYPLNAIRDLLIVVHYFFSGKIEDLLSPPLRHYIRDFSDNIEVQKANMFVKKQESKVCLYNYEKNLSSIVQEGDVHKLKEIIFSLRNTFIPVVSGDTLRSEKNYSIIAFDRLAQIAIQSGMDIADAYHSREEFMRDSELATSMPDVLKIRDASLVFYTQKVSELRDNRWKHVSPTVNAIIQYISVNLHKSVTTAELAQHFNMSESKLRQIFKRDTGLTIYQYTSNMKIEEAKTLLRSAYAINHISDVLGFTDPSHFSKFFKKHTGESPKTYQNRKH
>SEE_CWDK01000018.1_WP_015898584.1
MDTMSLVKSLQGCLKLSITVFDKDHQVTESFWNDDTFEFYYRFQAVLRQMDKEQATNLFFQGSYNELFLIYRYQDHYILIGPWRCNVLDKTFFKVAVADKDLTKEEEEILYQALKHLPVYPLNAIRDLLIVVHYFFSGKIEDLLSPPLRHYIRDFSDNIEVQKANMFVKKQESKVCLYNYEKNLSSIVQEGDVHKLKEIIFSLRNTFIPVVSGDTLRSEKNYSIIAFDRLAQIAIQSGMDIADAYHSREEFMRDSELATSMPDVLKIRDASLVFYTQKVSELRDNRWKHVSPTVNAIIQYISVNLHKSVTTAELAQHFNMSESKLRQIFKRDTGLTIYQYTSNMKIEEAKTLLRSAYAINHISDVLGFTDPSHFSKFFKKHTGESPKTYQNRKH
>SEE_CWDJ01000015.1_WP_015898584.1
MDTMSLVKSLQGCLKLSITVFDKDHQVTESFWNDDTFEFYYRFQAVLRQMDKEQATNLFFQGSYNELFLIYRYQDHYILIGPWRCNVLDKTFFKVAVADKDLTKEEEEILYQALKHLPVYPLNAIRDLLIVVHYFFSGKIEDLLSPPLRHYIRDFSDNIEVQKANMFVKKQESKVCLYNYEKNLSSIVQEGDVHKLKEIIFSLRNTFIPVVSGDTLRSEKNYSIIAFDRLAQIAIQSGMDIADAYHSREEFMRDSELATSMPDVLKIRDASLVFYTQKVSELRDNRWKHVSPTVNAIIQYISVNLHKSVTTAELAQHFNMSESKLRQIFKRDTGLTIYQYTSNMKIEEAKTLLRSAYAINHISDVLGFTDPSHFSKFFKKHTGESPKTYQNRKH
>SEE_CWDI01000017.1_WP_015898584.1
MDTMSLVKSLQGCLKLSITVFDKDHQVTESFWNDDTFEFYYRFQAVLRQMDKEQATNLFFQGSYNELFLIYRYQDHYILIGPWRCNVLDKTFFKVAVADKDLTKEEEEILYQALKHLPVYPLNAIRDLLIVVHYFFSGKIEDLLSPPLRHYIRDFSDNIEVQKANMFVKKQESKVCLYNYEKNLSSIVQEGDVHKLKEIIFSLRNTFIPVVSGDTLRSEKNYSIIAFDRLAQIAIQSGMDIADAYHSREEFMRDSELATSMPDVLKIRDASLVFYTQKVSELRDNRWKHVSPTVNAIIQYISVNLHKSVTTAELAQHFNMSESKLRQIFKRDTGLTIYQYTSNMKIEEAKTLLRSAYAINHISDVLGFTDPSHFSKFFKKHTGESPKTYQNRKH
>SEE_CWDH01000019.1_WP_015898584.1
MDTMSLVKSLQGCLKLSITVFDKDHQVTESFWNDDTFEFYYRFQAVLRQMDKEQATNLFFQGSYNELFLIYRYQDHYILIGPWRCNVLDKTFFKVAVADKDLTKEEEEILYQALKHLPVYPLNAIRDLLIVVHYFFSGKIEDLLSPPLRHYIRDFSDNIEVQKANMFVKKQESKVCLYNYEKNLSSIVQEGDVHKLKEIIFSLRNTFIPVVSGDTLRSEKNYSIIAFDRLAQIAIQSGMDIADAYHSREEFMRDSELATSMPDVLKIRDASLVFYTQKVSELRDNRWKHVSPTVNAIIQYISVNLHKSVTTAELAQHFNMSESKLRQIFKRDTGLTIYQYTSNMKIEEAKTLLRSAYAINHISDVLGFTDPSHFSKFFKKHTGESPKTYQNRKH
>SEE_CWDG01000018.1_WP_015898584.1
MDTMSLVKSLQGCLKLSITVFDKDHQVTESFWNDDTFEFYYRFQAVLRQMDKEQATNLFFQGSYNELFLIYRYQDHYILIGPWRCNVLDKTFFKVAVADKDLTKEEEEILYQALKHLPVYPLNAIRDLLIVVHYFFSGKIEDLLSPPLRHYIRDFSDNIEVQKANMFVKKQESKVCLYNYEKNLSSIVQEGDVHKLKEIIFSLRNTFIPVVSGDTLRSEKNYSIIAFDRLAQIAIQSGMDIADAYHSREEFMRDSELATSMPDVLKIRDASLVFYTQKVSELRDNRWKHVSPTVNAIIQYISVNLHKSVTTAELAQHFNMSESKLRQIFKRDTGLTIYQYTSNMKIEEAKTLLRSAYAINHISDVLGFTDPSHFSKFFKKHTGESPKTYQNRKH
>SEE_CWDF01000017.1_WP_015898584.1
MDTMSLVKSLQGCLKLSITVFDKDHQVTESFWNDDTFEFYYRFQAVLRQMDKEQATNLFFQGSYNELFLIYRYQDHYILIGPWRCNVLDKTFFKVAVADKDLTKEEEEILYQALKHLPVYPLNAIRDLLIVVHYFFSGKIEDLLSPPLRHYIRDFSDNIEVQKANMFVKKQESKVCLYNYEKNLSSIVQEGDVHKLKEIIFSLRNTFIPVVSGDTLRSEKNYSIIAFDRLAQIAIQSGMDIADAYHSREEFMRDSELATSMPDVLKIRDASLVFYTQKVSELRDNRWKHVSPTVNAIIQYISVNLHKSVTTAELAQHFNMSESKLRQIFKRDTGLTIYQYTSNMKIEEAKTLLRSAYAINHISDVLGFTDPSHFSKFFKKHTGESPKTYQNRKH
>SEE_CWDE01000020.1_CRV30934.1
MDTMSLVKSLQGCLKLSITVFDKDHQVTESFWNDDTFEFYYRFQAVLRQMDKEQATNLFFQGSYNELFLIYRYQDHYILIGPWRCNVLDKTFFKVAVADKDLTKEEEEILYQALKHLPVYPLNAIRDLLIVVHYFFSGKIEDLLSPPLRHYIRDFSDNIEVQKANMFVKKQESKVCLYNYEKNLSSIVQEGDVHKLKEIIFSLRNTFIPVVSGDTLRSEKNYSIIAFDRLAQIAIQSGMDIADAYHSREEFMRDSELATSMPDVLKIRDASLVFYTQKVSELRDNRWKHVSPTVNAIIQYISVNLHKSVTTAELAQHFNMSESKLRQIFKRDTGLTIYQYTSNMKIEEAKTLLRSAYAINHISDVLGFTDPSHFSKFFKKHTGESPKTYQNRKH
>SEE_CWDD01000016.1_WP_015898584.1
MDTMSLVKSLQGCLKLSITVFDKDHQVTESFWNDDTFEFYYRFQAVLRQMDKEQATNLFFQGSYNELFLIYRYQDHYILIGPWRCNVLDKTFFKVAVADKDLTKEEEEILYQALKHLPVYPLNAIRDLLIVVHYFFSGKIEDLLSPPLRHYIRDFSDNIEVQKANMFVKKQESKVCLYNYEKNLSSIVQEGDVHKLKEIIFSLRNTFIPVVSGDTLRSEKNYSIIAFDRLAQIAIQSGMDIADAYHSREEFMRDSELATSMPDVLKIRDASLVFYTQKVSELRDNRWKHVSPTVNAIIQYISVNLHKSVTTAELAQHFNMSESKLRQIFKRDTGLTIYQYTSNMKIEEAKTLLRSAYAINHISDVLGFTDPSHFSKFFKKHTGESPKTYQNRKH
>SEE_CWDC01000016.1_WP_015898584.1
MDTMSLVKSLQGCLKLSITVFDKDHQVTESFWNDDTFEFYYRFQAVLRQMDKEQATNLFFQGSYNELFLIYRYQDHYILIGPWRCNVLDKTFFKVAVADKDLTKEEEEILYQALKHLPVYPLNAIRDLLIVVHYFFSGKIEDLLSPPLRHYIRDFSDNIEVQKANMFVKKQESKVCLYNYEKNLSSIVQEGDVHKLKEIIFSLRNTFIPVVSGDTLRSEKNYSIIAFDRLAQIAIQSGMDIADAYHSREEFMRDSELATSMPDVLKIRDASLVFYTQKVSELRDNRWKHVSPTVNAIIQYISVNLHKSVTTAELAQHFNMSESKLRQIFKRDTGLTIYQYTSNMKIEEAKTLLRSAYAINHISDVLGFTDPSHFSKFFKKHTGESPKTYQNRKH
>SEE_CWDB01000018.1_WP_015898584.1
MDTMSLVKSLQGCLKLSITVFDKDHQVTESFWNDDTFEFYYRFQAVLRQMDKEQATNLFFQGSYNELFLIYRYQDHYILIGPWRCNVLDKTFFKVAVADKDLTKEEEEILYQALKHLPVYPLNAIRDLLIVVHYFFSGKIEDLLSPPLRHYIRDFSDNIEVQKANMFVKKQESKVCLYNYEKNLSSIVQEGDVHKLKEIIFSLRNTFIPVVSGDTLRSEKNYSIIAFDRLAQIAIQSGMDIADAYHSREEFMRDSELATSMPDVLKIRDASLVFYTQKVSELRDNRWKHVSPTVNAIIQYISVNLHKSVTTAELAQHFNMSESKLRQIFKRDTGLTIYQYTSNMKIEEAKTLLRSAYAINHISDVLGFTDPSHFSKFFKKHTGESPKTYQNRKH
>SEE_CWDA01000017.1_WP_015898584.1
MDTMSLVKSLQGCLKLSITVFDKDHQVTESFWNDDTFEFYYRFQAVLRQMDKEQATNLFFQGSYNELFLIYRYQDHYILIGPWRCNVLDKTFFKVAVADKDLTKEEEEILYQALKHLPVYPLNAIRDLLIVVHYFFSGKIEDLLSPPLRHYIRDFSDNIEVQKANMFVKKQESKVCLYNYEKNLSSIVQEGDVHKLKEIIFSLRNTFIPVVSGDTLRSEKNYSIIAFDRLAQIAIQSGMDIADAYHSREEFMRDSELATSMPDVLKIRDASLVFYTQKVSELRDNRWKHVSPTVNAIIQYISVNLHKSVTTAELAQHFNMSESKLRQIFKRDTGLTIYQYTSNMKIEEAKTLLRSAYAINHISDVLGFTDPSHFSKFFKKHTGESPKTYQNRKH
>SEE_CWCZ01000017.1_WP_015898584.1
MDTMSLVKSLQGCLKLSITVFDKDHQVTESFWNDDTFEFYYRFQAVLRQMDKEQATNLFFQGSYNELFLIYRYQDHYILIGPWRCNVLDKTFFKVAVADKDLTKEEEEILYQALKHLPVYPLNAIRDLLIVVHYFFSGKIEDLLSPPLRHYIRDFSDNIEVQKANMFVKKQESKVCLYNYEKNLSSIVQEGDVHKLKEIIFSLRNTFIPVVSGDTLRSEKNYSIIAFDRLAQIAIQSGMDIADAYHSREEFMRDSELATSMPDVLKIRDASLVFYTQKVSELRDNRWKHVSPTVNAIIQYISVNLHKSVTTAELAQHFNMSESKLRQIFKRDTGLTIYQYTSNMKIEEAKTLLRSAYAINHISDVLGFTDPSHFSKFFKKHTGESPKTYQNRKH
>SEE_CWCY01000042.1_WP_015898584.1
MDTMSLVKSLQGCLKLSITVFDKDHQVTESFWNDDTFEFYYRFQAVLRQMDKEQATNLFFQGSYNELFLIYRYQDHYILIGPWRCNVLDKTFFKVAVADKDLTKEEEEILYQALKHLPVYPLNAIRDLLIVVHYFFSGKIEDLLSPPLRHYIRDFSDNIEVQKANMFVKKQESKVCLYNYEKNLSSIVQEGDVHKLKEIIFSLRNTFIPVVSGDTLRSEKNYSIIAFDRLAQIAIQSGMDIADAYHSREEFMRDSELATSMPDVLKIRDASLVFYTQKVSELRDNRWKHVSPTVNAIIQYISVNLHKSVTTAELAQHFNMSESKLRQIFKRDTGLTIYQYTSNMKIEEAKTLLRSAYAINHISDVLGFTDPSHFSKFFKKHTGESPKTYQNRKH
>SEE_CWCX01000017.1_WP_015898584.1
MDTMSLVKSLQGCLKLSITVFDKDHQVTESFWNDDTFEFYYRFQAVLRQMDKEQATNLFFQGSYNELFLIYRYQDHYILIGPWRCNVLDKTFFKVAVADKDLTKEEEEILYQALKHLPVYPLNAIRDLLIVVHYFFSGKIEDLLSPPLRHYIRDFSDNIEVQKANMFVKKQESKVCLYNYEKNLSSIVQEGDVHKLKEIIFSLRNTFIPVVSGDTLRSEKNYSIIAFDRLAQIAIQSGMDIADAYHSREEFMRDSELATSMPDVLKIRDASLVFYTQKVSELRDNRWKHVSPTVNAIIQYISVNLHKSVTTAELAQHFNMSESKLRQIFKRDTGLTIYQYTSNMKIEEAKTLLRSAYAINHISDVLGFTDPSHFSKFFKKHTGESPKTYQNRKH
>SEE_CWCW01000018.1_WP_015898584.1
MDTMSLVKSLQGCLKLSITVFDKDHQVTESFWNDDTFEFYYRFQAVLRQMDKEQATNLFFQGSYNELFLIYRYQDHYILIGPWRCNVLDKTFFKVAVADKDLTKEEEEILYQALKHLPVYPLNAIRDLLIVVHYFFSGKIEDLLSPPLRHYIRDFSDNIEVQKANMFVKKQESKVCLYNYEKNLSSIVQEGDVHKLKEIIFSLRNTFIPVVSGDTLRSEKNYSIIAFDRLAQIAIQSGMDIADAYHSREEFMRDSELATSMPDVLKIRDASLVFYTQKVSELRDNRWKHVSPTVNAIIQYISVNLHKSVTTAELAQHFNMSESKLRQIFKRDTGLTIYQYTSNMKIEEAKTLLRSAYAINHISDVLGFTDPSHFSKFFKKHTGESPKTYQNRKH
>SEE_CWCV01000017.1_WP_015898584.1
MDTMSLVKSLQGCLKLSITVFDKDHQVTESFWNDDTFEFYYRFQAVLRQMDKEQATNLFFQGSYNELFLIYRYQDHYILIGPWRCNVLDKTFFKVAVADKDLTKEEEEILYQALKHLPVYPLNAIRDLLIVVHYFFSGKIEDLLSPPLRHYIRDFSDNIEVQKANMFVKKQESKVCLYNYEKNLSSIVQEGDVHKLKEIIFSLRNTFIPVVSGDTLRSEKNYSIIAFDRLAQIAIQSGMDIADAYHSREEFMRDSELATSMPDVLKIRDASLVFYTQKVSELRDNRWKHVSPTVNAIIQYISVNLHKSVTTAELAQHFNMSESKLRQIFKRDTGLTIYQYTSNMKIEEAKTLLRSAYAINHISDVLGFTDPSHFSKFFKKHTGESPKTYQNRKH
>SEE_CWCU01000018.1_WP_015898584.1
MDTMSLVKSLQGCLKLSITVFDKDHQVTESFWNDDTFEFYYRFQAVLRQMDKEQATNLFFQGSYNELFLIYRYQDHYILIGPWRCNVLDKTFFKVAVADKDLTKEEEEILYQALKHLPVYPLNAIRDLLIVVHYFFSGKIEDLLSPPLRHYIRDFSDNIEVQKANMFVKKQESKVCLYNYEKNLSSIVQEGDVHKLKEIIFSLRNTFIPVVSGDTLRSEKNYSIIAFDRLAQIAIQSGMDIADAYHSREEFMRDSELATSMPDVLKIRDASLVFYTQKVSELRDNRWKHVSPTVNAIIQYISVNLHKSVTTAELAQHFNMSESKLRQIFKRDTGLTIYQYTSNMKIEEAKTLLRSAYAINHISDVLGFTDPSHFSKFFKKHTGESPKTYQNRKH
>SEE_CWCT01000017.1_WP_015898584.1
MDTMSLVKSLQGCLKLSITVFDKDHQVTESFWNDDTFEFYYRFQAVLRQMDKEQATNLFFQGSYNELFLIYRYQDHYILIGPWRCNVLDKTFFKVAVADKDLTKEEEEILYQALKHLPVYPLNAIRDLLIVVHYFFSGKIEDLLSPPLRHYIRDFSDNIEVQKANMFVKKQESKVCLYNYEKNLSSIVQEGDVHKLKEIIFSLRNTFIPVVSGDTLRSEKNYSIIAFDRLAQIAIQSGMDIADAYHSREEFMRDSELATSMPDVLKIRDASLVFYTQKVSELRDNRWKHVSPTVNAIIQYISVNLHKSVTTAELAQHFNMSESKLRQIFKRDTGLTIYQYTSNMKIEEAKTLLRSAYAINHISDVLGFTDPSHFSKFFKKHTGESPKTYQNRKH
>SEE_CWCS01000015.1_WP_015898584.1
MDTMSLVKSLQGCLKLSITVFDKDHQVTESFWNDDTFEFYYRFQAVLRQMDKEQATNLFFQGSYNELFLIYRYQDHYILIGPWRCNVLDKTFFKVAVADKDLTKEEEEILYQALKHLPVYPLNAIRDLLIVVHYFFSGKIEDLLSPPLRHYIRDFSDNIEVQKANMFVKKQESKVCLYNYEKNLSSIVQEGDVHKLKEIIFSLRNTFIPVVSGDTLRSEKNYSIIAFDRLAQIAIQSGMDIADAYHSREEFMRDSELATSMPDVLKIRDASLVFYTQKVSELRDNRWKHVSPTVNAIIQYISVNLHKSVTTAELAQHFNMSESKLRQIFKRDTGLTIYQYTSNMKIEEAKTLLRSAYAINHISDVLGFTDPSHFSKFFKKHTGESPKTYQNRKH
>SEE_CWCR01000016.1_WP_015898584.1
MDTMSLVKSLQGCLKLSITVFDKDHQVTESFWNDDTFEFYYRFQAVLRQMDKEQATNLFFQGSYNELFLIYRYQDHYILIGPWRCNVLDKTFFKVAVADKDLTKEEEEILYQALKHLPVYPLNAIRDLLIVVHYFFSGKIEDLLSPPLRHYIRDFSDNIEVQKANMFVKKQESKVCLYNYEKNLSSIVQEGDVHKLKEIIFSLRNTFIPVVSGDTLRSEKNYSIIAFDRLAQIAIQSGMDIADAYHSREEFMRDSELATSMPDVLKIRDASLVFYTQKVSELRDNRWKHVSPTVNAIIQYISVNLHKSVTTAELAQHFNMSESKLRQIFKRDTGLTIYQYTSNMKIEEAKTLLRSAYAINHISDVLGFTDPSHFSKFFKKHTGESPKTYQNRKH
>SEE_CWCQ01000016.1_WP_015898584.1
MDTMSLVKSLQGCLKLSITVFDKDHQVTESFWNDDTFEFYYRFQAVLRQMDKEQATNLFFQGSYNELFLIYRYQDHYILIGPWRCNVLDKTFFKVAVADKDLTKEEEEILYQALKHLPVYPLNAIRDLLIVVHYFFSGKIEDLLSPPLRHYIRDFSDNIEVQKANMFVKKQESKVCLYNYEKNLSSIVQEGDVHKLKEIIFSLRNTFIPVVSGDTLRSEKNYSIIAFDRLAQIAIQSGMDIADAYHSREEFMRDSELATSMPDVLKIRDASLVFYTQKVSELRDNRWKHVSPTVNAIIQYISVNLHKSVTTAELAQHFNMSESKLRQIFKRDTGLTIYQYTSNMKIEEAKTLLRSAYAINHISDVLGFTDPSHFSKFFKKHTGESPKTYQNRKH
>SEE_CWCP01000019.1_WP_015898584.1
MDTMSLVKSLQGCLKLSITVFDKDHQVTESFWNDDTFEFYYRFQAVLRQMDKEQATNLFFQGSYNELFLIYRYQDHYILIGPWRCNVLDKTFFKVAVADKDLTKEEEEILYQALKHLPVYPLNAIRDLLIVVHYFFSGKIEDLLSPPLRHYIRDFSDNIEVQKANMFVKKQESKVCLYNYEKNLSSIVQEGDVHKLKEIIFSLRNTFIPVVSGDTLRSEKNYSIIAFDRLAQIAIQSGMDIADAYHSREEFMRDSELATSMPDVLKIRDASLVFYTQKVSELRDNRWKHVSPTVNAIIQYISVNLHKSVTTAELAQHFNMSESKLRQIFKRDTGLTIYQYTSNMKIEEAKTLLRSAYAINHISDVLGFTDPSHFSKFFKKHTGESPKTYQNRKH
>SEE_CWCO01000018.1_WP_015898584.1
MDTMSLVKSLQGCLKLSITVFDKDHQVTESFWNDDTFEFYYRFQAVLRQMDKEQATNLFFQGSYNELFLIYRYQDHYILIGPWRCNVLDKTFFKVAVADKDLTKEEEEILYQALKHLPVYPLNAIRDLLIVVHYFFSGKIEDLLSPPLRHYIRDFSDNIEVQKANMFVKKQESKVCLYNYEKNLSSIVQEGDVHKLKEIIFSLRNTFIPVVSGDTLRSEKNYSIIAFDRLAQIAIQSGMDIADAYHSREEFMRDSELATSMPDVLKIRDASLVFYTQKVSELRDNRWKHVSPTVNAIIQYISVNLHKSVTTAELAQHFNMSESKLRQIFKRDTGLTIYQYTSNMKIEEAKTLLRSAYAINHISDVLGFTDPSHFSKFFKKHTGESPKTYQNRKH
>SEE_CWCN01000019.1_WP_015898584.1
MDTMSLVKSLQGCLKLSITVFDKDHQVTESFWNDDTFEFYYRFQAVLRQMDKEQATNLFFQGSYNELFLIYRYQDHYILIGPWRCNVLDKTFFKVAVADKDLTKEEEEILYQALKHLPVYPLNAIRDLLIVVHYFFSGKIEDLLSPPLRHYIRDFSDNIEVQKANMFVKKQESKVCLYNYEKNLSSIVQEGDVHKLKEIIFSLRNTFIPVVSGDTLRSEKNYSIIAFDRLAQIAIQSGMDIADAYHSREEFMRDSELATSMPDVLKIRDASLVFYTQKVSELRDNRWKHVSPTVNAIIQYISVNLHKSVTTAELAQHFNMSESKLRQIFKRDTGLTIYQYTSNMKIEEAKTLLRSAYAINHISDVLGFTDPSHFSKFFKKHTGESPKTYQNRKH
>SEE_CWCM01000017.1_WP_015898584.1
MDTMSLVKSLQGCLKLSITVFDKDHQVTESFWNDDTFEFYYRFQAVLRQMDKEQATNLFFQGSYNELFLIYRYQDHYILIGPWRCNVLDKTFFKVAVADKDLTKEEEEILYQALKHLPVYPLNAIRDLLIVVHYFFSGKIEDLLSPPLRHYIRDFSDNIEVQKANMFVKKQESKVCLYNYEKNLSSIVQEGDVHKLKEIIFSLRNTFIPVVSGDTLRSEKNYSIIAFDRLAQIAIQSGMDIADAYHSREEFMRDSELATSMPDVLKIRDASLVFYTQKVSELRDNRWKHVSPTVNAIIQYISVNLHKSVTTAELAQHFNMSESKLRQIFKRDTGLTIYQYTSNMKIEEAKTLLRSAYAINHISDVLGFTDPSHFSKFFKKHTGESPKTYQNRKH
>SEE_CWCL01000016.1_WP_015898584.1
MDTMSLVKSLQGCLKLSITVFDKDHQVTESFWNDDTFEFYYRFQAVLRQMDKEQATNLFFQGSYNELFLIYRYQDHYILIGPWRCNVLDKTFFKVAVADKDLTKEEEEILYQALKHLPVYPLNAIRDLLIVVHYFFSGKIEDLLSPPLRHYIRDFSDNIEVQKANMFVKKQESKVCLYNYEKNLSSIVQEGDVHKLKEIIFSLRNTFIPVVSGDTLRSEKNYSIIAFDRLAQIAIQSGMDIADAYHSREEFMRDSELATSMPDVLKIRDASLVFYTQKVSELRDNRWKHVSPTVNAIIQYISVNLHKSVTTAELAQHFNMSESKLRQIFKRDTGLTIYQYTSNMKIEEAKTLLRSAYAINHISDVLGFTDPSHFSKFFKKHTGESPKTYQNRKH
>SEE_CWCK01000016.1_WP_015898584.1
MDTMSLVKSLQGCLKLSITVFDKDHQVTESFWNDDTFEFYYRFQAVLRQMDKEQATNLFFQGSYNELFLIYRYQDHYILIGPWRCNVLDKTFFKVAVADKDLTKEEEEILYQALKHLPVYPLNAIRDLLIVVHYFFSGKIEDLLSPPLRHYIRDFSDNIEVQKANMFVKKQESKVCLYNYEKNLSSIVQEGDVHKLKEIIFSLRNTFIPVVSGDTLRSEKNYSIIAFDRLAQIAIQSGMDIADAYHSREEFMRDSELATSMPDVLKIRDASLVFYTQKVSELRDNRWKHVSPTVNAIIQYISVNLHKSVTTAELAQHFNMSESKLRQIFKRDTGLTIYQYTSNMKIEEAKTLLRSAYAINHISDVLGFTDPSHFSKFFKKHTGESPKTYQNRKH
>SEE_CWCJ01000018.1_WP_015898584.1
MDTMSLVKSLQGCLKLSITVFDKDHQVTESFWNDDTFEFYYRFQAVLRQMDKEQATNLFFQGSYNELFLIYRYQDHYILIGPWRCNVLDKTFFKVAVADKDLTKEEEEILYQALKHLPVYPLNAIRDLLIVVHYFFSGKIEDLLSPPLRHYIRDFSDNIEVQKANMFVKKQESKVCLYNYEKNLSSIVQEGDVHKLKEIIFSLRNTFIPVVSGDTLRSEKNYSIIAFDRLAQIAIQSGMDIADAYHSREEFMRDSELATSMPDVLKIRDASLVFYTQKVSELRDNRWKHVSPTVNAIIQYISVNLHKSVTTAELAQHFNMSESKLRQIFKRDTGLTIYQYTSNMKIEEAKTLLRSAYAINHISDVLGFTDPSHFSKFFKKHTGESPKTYQNRKH
>SEE_CWCI01000005.1_WP_015898584.1
MDTMSLVKSLQGCLKLSITVFDKDHQVTESFWNDDTFEFYYRFQAVLRQMDKEQATNLFFQGSYNELFLIYRYQDHYILIGPWRCNVLDKTFFKVAVADKDLTKEEEEILYQALKHLPVYPLNAIRDLLIVVHYFFSGKIEDLLSPPLRHYIRDFSDNIEVQKANMFVKKQESKVCLYNYEKNLSSIVQEGDVHKLKEIIFSLRNTFIPVVSGDTLRSEKNYSIIAFDRLAQIAIQSGMDIADAYHSREEFMRDSELATSMPDVLKIRDASLVFYTQKVSELRDNRWKHVSPTVNAIIQYISVNLHKSVTTAELAQHFNMSESKLRQIFKRDTGLTIYQYTSNMKIEEAKTLLRSAYAINHISDVLGFTDPSHFSKFFKKHTGESPKTYQNRKH
>SEE_CWCH01000016.1_WP_015898584.1
MDTMSLVKSLQGCLKLSITVFDKDHQVTESFWNDDTFEFYYRFQAVLRQMDKEQATNLFFQGSYNELFLIYRYQDHYILIGPWRCNVLDKTFFKVAVADKDLTKEEEEILYQALKHLPVYPLNAIRDLLIVVHYFFSGKIEDLLSPPLRHYIRDFSDNIEVQKANMFVKKQESKVCLYNYEKNLSSIVQEGDVHKLKEIIFSLRNTFIPVVSGDTLRSEKNYSIIAFDRLAQIAIQSGMDIADAYHSREEFMRDSELATSMPDVLKIRDASLVFYTQKVSELRDNRWKHVSPTVNAIIQYISVNLHKSVTTAELAQHFNMSESKLRQIFKRDTGLTIYQYTSNMKIEEAKTLLRSAYAINHISDVLGFTDPSHFSKFFKKHTGESPKTYQNRKH
>SEE_CWCG01000017.1_WP_015898584.1
MDTMSLVKSLQGCLKLSITVFDKDHQVTESFWNDDTFEFYYRFQAVLRQMDKEQATNLFFQGSYNELFLIYRYQDHYILIGPWRCNVLDKTFFKVAVADKDLTKEEEEILYQALKHLPVYPLNAIRDLLIVVHYFFSGKIEDLLSPPLRHYIRDFSDNIEVQKANMFVKKQESKVCLYNYEKNLSSIVQEGDVHKLKEIIFSLRNTFIPVVSGDTLRSEKNYSIIAFDRLAQIAIQSGMDIADAYHSREEFMRDSELATSMPDVLKIRDASLVFYTQKVSELRDNRWKHVSPTVNAIIQYISVNLHKSVTTAELAQHFNMSESKLRQIFKRDTGLTIYQYTSNMKIEEAKTLLRSAYAINHISDVLGFTDPSHFSKFFKKHTGESPKTYQNRKH
>SEE_CWCF01000016.1_WP_015898584.1
MDTMSLVKSLQGCLKLSITVFDKDHQVTESFWNDDTFEFYYRFQAVLRQMDKEQATNLFFQGSYNELFLIYRYQDHYILIGPWRCNVLDKTFFKVAVADKDLTKEEEEILYQALKHLPVYPLNAIRDLLIVVHYFFSGKIEDLLSPPLRHYIRDFSDNIEVQKANMFVKKQESKVCLYNYEKNLSSIVQEGDVHKLKEIIFSLRNTFIPVVSGDTLRSEKNYSIIAFDRLAQIAIQSGMDIADAYHSREEFMRDSELATSMPDVLKIRDASLVFYTQKVSELRDNRWKHVSPTVNAIIQYISVNLHKSVTTAELAQHFNMSESKLRQIFKRDTGLTIYQYTSNMKIEEAKTLLRSAYAINHISDVLGFTDPSHFSKFFKKHTGESPKTYQNRKH
>SEE_CWCE01000018.1_WP_015898584.1
MDTMSLVKSLQGCLKLSITVFDKDHQVTESFWNDDTFEFYYRFQAVLRQMDKEQATNLFFQGSYNELFLIYRYQDHYILIGPWRCNVLDKTFFKVAVADKDLTKEEEEILYQALKHLPVYPLNAIRDLLIVVHYFFSGKIEDLLSPPLRHYIRDFSDNIEVQKANMFVKKQESKVCLYNYEKNLSSIVQEGDVHKLKEIIFSLRNTFIPVVSGDTLRSEKNYSIIAFDRLAQIAIQSGMDIADAYHSREEFMRDSELATSMPDVLKIRDASLVFYTQKVSELRDNRWKHVSPTVNAIIQYISVNLHKSVTTAELAQHFNMSESKLRQIFKRDTGLTIYQYTSNMKIEEAKTLLRSAYAINHISDVLGFTDPSHFSKFFKKHTGESPKTYQNRKH
>SEE_CWCD01000017.1_WP_015898584.1
MDTMSLVKSLQGCLKLSITVFDKDHQVTESFWNDDTFEFYYRFQAVLRQMDKEQATNLFFQGSYNELFLIYRYQDHYILIGPWRCNVLDKTFFKVAVADKDLTKEEEEILYQALKHLPVYPLNAIRDLLIVVHYFFSGKIEDLLSPPLRHYIRDFSDNIEVQKANMFVKKQESKVCLYNYEKNLSSIVQEGDVHKLKEIIFSLRNTFIPVVSGDTLRSEKNYSIIAFDRLAQIAIQSGMDIADAYHSREEFMRDSELATSMPDVLKIRDASLVFYTQKVSELRDNRWKHVSPTVNAIIQYISVNLHKSVTTAELAQHFNMSESKLRQIFKRDTGLTIYQYTSNMKIEEAKTLLRSAYAINHISDVLGFTDPSHFSKFFKKHTGESPKTYQNRKH
>SEE_CWCC01000019.1_WP_015898584.1
MDTMSLVKSLQGCLKLSITVFDKDHQVTESFWNDDTFEFYYRFQAVLRQMDKEQATNLFFQGSYNELFLIYRYQDHYILIGPWRCNVLDKTFFKVAVADKDLTKEEEEILYQALKHLPVYPLNAIRDLLIVVHYFFSGKIEDLLSPPLRHYIRDFSDNIEVQKANMFVKKQESKVCLYNYEKNLSSIVQEGDVHKLKEIIFSLRNTFIPVVSGDTLRSEKNYSIIAFDRLAQIAIQSGMDIADAYHSREEFMRDSELATSMPDVLKIRDASLVFYTQKVSELRDNRWKHVSPTVNAIIQYISVNLHKSVTTAELAQHFNMSESKLRQIFKRDTGLTIYQYTSNMKIEEAKTLLRSAYAINHISDVLGFTDPSHFSKFFKKHTGESPKTYQNRKH
>SEE_CWCB01000017.1_WP_015898584.1
MDTMSLVKSLQGCLKLSITVFDKDHQVTESFWNDDTFEFYYRFQAVLRQMDKEQATNLFFQGSYNELFLIYRYQDHYILIGPWRCNVLDKTFFKVAVADKDLTKEEEEILYQALKHLPVYPLNAIRDLLIVVHYFFSGKIEDLLSPPLRHYIRDFSDNIEVQKANMFVKKQESKVCLYNYEKNLSSIVQEGDVHKLKEIIFSLRNTFIPVVSGDTLRSEKNYSIIAFDRLAQIAIQSGMDIADAYHSREEFMRDSELATSMPDVLKIRDASLVFYTQKVSELRDNRWKHVSPTVNAIIQYISVNLHKSVTTAELAQHFNMSESKLRQIFKRDTGLTIYQYTSNMKIEEAKTLLRSAYAINHISDVLGFTDPSHFSKFFKKHTGESPKTYQNRKH
>SEE_CWCA01000018.1_WP_015898584.1
MDTMSLVKSLQGCLKLSITVFDKDHQVTESFWNDDTFEFYYRFQAVLRQMDKEQATNLFFQGSYNELFLIYRYQDHYILIGPWRCNVLDKTFFKVAVADKDLTKEEEEILYQALKHLPVYPLNAIRDLLIVVHYFFSGKIEDLLSPPLRHYIRDFSDNIEVQKANMFVKKQESKVCLYNYEKNLSSIVQEGDVHKLKEIIFSLRNTFIPVVSGDTLRSEKNYSIIAFDRLAQIAIQSGMDIADAYHSREEFMRDSELATSMPDVLKIRDASLVFYTQKVSELRDNRWKHVSPTVNAIIQYISVNLHKSVTTAELAQHFNMSESKLRQIFKRDTGLTIYQYTSNMKIEEAKTLLRSAYAINHISDVLGFTDPSHFSKFFKKHTGESPKTYQNRKH
>SEE_CWBY01000017.1_WP_015898584.1
MDTMSLVKSLQGCLKLSITVFDKDHQVTESFWNDDTFEFYYRFQAVLRQMDKEQATNLFFQGSYNELFLIYRYQDHYILIGPWRCNVLDKTFFKVAVADKDLTKEEEEILYQALKHLPVYPLNAIRDLLIVVHYFFSGKIEDLLSPPLRHYIRDFSDNIEVQKANMFVKKQESKVCLYNYEKNLSSIVQEGDVHKLKEIIFSLRNTFIPVVSGDTLRSEKNYSIIAFDRLAQIAIQSGMDIADAYHSREEFMRDSELATSMPDVLKIRDASLVFYTQKVSELRDNRWKHVSPTVNAIIQYISVNLHKSVTTAELAQHFNMSESKLRQIFKRDTGLTIYQYTSNMKIEEAKTLLRSAYAINHISDVLGFTDPSHFSKFFKKHTGESPKTYQNRKH
>SEE_CWBX01000017.1_WP_015898584.1
MDTMSLVKSLQGCLKLSITVFDKDHQVTESFWNDDTFEFYYRFQAVLRQMDKEQATNLFFQGSYNELFLIYRYQDHYILIGPWRCNVLDKTFFKVAVADKDLTKEEEEILYQALKHLPVYPLNAIRDLLIVVHYFFSGKIEDLLSPPLRHYIRDFSDNIEVQKANMFVKKQESKVCLYNYEKNLSSIVQEGDVHKLKEIIFSLRNTFIPVVSGDTLRSEKNYSIIAFDRLAQIAIQSGMDIADAYHSREEFMRDSELATSMPDVLKIRDASLVFYTQKVSELRDNRWKHVSPTVNAIIQYISVNLHKSVTTAELAQHFNMSESKLRQIFKRDTGLTIYQYTSNMKIEEAKTLLRSAYAINHISDVLGFTDPSHFSKFFKKHTGESPKTYQNRKH
>SEE_CWBW01000016.1_WP_015898584.1
MDTMSLVKSLQGCLKLSITVFDKDHQVTESFWNDDTFEFYYRFQAVLRQMDKEQATNLFFQGSYNELFLIYRYQDHYILIGPWRCNVLDKTFFKVAVADKDLTKEEEEILYQALKHLPVYPLNAIRDLLIVVHYFFSGKIEDLLSPPLRHYIRDFSDNIEVQKANMFVKKQESKVCLYNYEKNLSSIVQEGDVHKLKEIIFSLRNTFIPVVSGDTLRSEKNYSIIAFDRLAQIAIQSGMDIADAYHSREEFMRDSELATSMPDVLKIRDASLVFYTQKVSELRDNRWKHVSPTVNAIIQYISVNLHKSVTTAELAQHFNMSESKLRQIFKRDTGLTIYQYTSNMKIEEAKTLLRSAYAINHISDVLGFTDPSHFSKFFKKHTGESPKTYQNRKH
>SEE_CWBV01000016.1_WP_015898584.1
MDTMSLVKSLQGCLKLSITVFDKDHQVTESFWNDDTFEFYYRFQAVLRQMDKEQATNLFFQGSYNELFLIYRYQDHYILIGPWRCNVLDKTFFKVAVADKDLTKEEEEILYQALKHLPVYPLNAIRDLLIVVHYFFSGKIEDLLSPPLRHYIRDFSDNIEVQKANMFVKKQESKVCLYNYEKNLSSIVQEGDVHKLKEIIFSLRNTFIPVVSGDTLRSEKNYSIIAFDRLAQIAIQSGMDIADAYHSREEFMRDSELATSMPDVLKIRDASLVFYTQKVSELRDNRWKHVSPTVNAIIQYISVNLHKSVTTAELAQHFNMSESKLRQIFKRDTGLTIYQYTSNMKIEEAKTLLRSAYAINHISDVLGFTDPSHFSKFFKKHTGESPKTYQNRKH
>SEE_CWBU01000016.1_WP_015898584.1
MDTMSLVKSLQGCLKLSITVFDKDHQVTESFWNDDTFEFYYRFQAVLRQMDKEQATNLFFQGSYNELFLIYRYQDHYILIGPWRCNVLDKTFFKVAVADKDLTKEEEEILYQALKHLPVYPLNAIRDLLIVVHYFFSGKIEDLLSPPLRHYIRDFSDNIEVQKANMFVKKQESKVCLYNYEKNLSSIVQEGDVHKLKEIIFSLRNTFIPVVSGDTLRSEKNYSIIAFDRLAQIAIQSGMDIADAYHSREEFMRDSELATSMPDVLKIRDASLVFYTQKVSELRDNRWKHVSPTVNAIIQYISVNLHKSVTTAELAQHFNMSESKLRQIFKRDTGLTIYQYTSNMKIEEAKTLLRSAYAINHISDVLGFTDPSHFSKFFKKHTGESPKTYQNRKH
>SEE_CWBT01000015.1_WP_015898584.1
MDTMSLVKSLQGCLKLSITVFDKDHQVTESFWNDDTFEFYYRFQAVLRQMDKEQATNLFFQGSYNELFLIYRYQDHYILIGPWRCNVLDKTFFKVAVADKDLTKEEEEILYQALKHLPVYPLNAIRDLLIVVHYFFSGKIEDLLSPPLRHYIRDFSDNIEVQKANMFVKKQESKVCLYNYEKNLSSIVQEGDVHKLKEIIFSLRNTFIPVVSGDTLRSEKNYSIIAFDRLAQIAIQSGMDIADAYHSREEFMRDSELATSMPDVLKIRDASLVFYTQKVSELRDNRWKHVSPTVNAIIQYISVNLHKSVTTAELAQHFNMSESKLRQIFKRDTGLTIYQYTSNMKIEEAKTLLRSAYAINHISDVLGFTDPSHFSKFFKKHTGESPKTYQNRKH
>SEE_CWBS01000016.1_WP_015898584.1
MDTMSLVKSLQGCLKLSITVFDKDHQVTESFWNDDTFEFYYRFQAVLRQMDKEQATNLFFQGSYNELFLIYRYQDHYILIGPWRCNVLDKTFFKVAVADKDLTKEEEEILYQALKHLPVYPLNAIRDLLIVVHYFFSGKIEDLLSPPLRHYIRDFSDNIEVQKANMFVKKQESKVCLYNYEKNLSSIVQEGDVHKLKEIIFSLRNTFIPVVSGDTLRSEKNYSIIAFDRLAQIAIQSGMDIADAYHSREEFMRDSELATSMPDVLKIRDASLVFYTQKVSELRDNRWKHVSPTVNAIIQYISVNLHKSVTTAELAQHFNMSESKLRQIFKRDTGLTIYQYTSNMKIEEAKTLLRSAYAINHISDVLGFTDPSHFSKFFKKHTGESPKTYQNRKH
>SEE_CWBR01000016.1_WP_015898584.1
MDTMSLVKSLQGCLKLSITVFDKDHQVTESFWNDDTFEFYYRFQAVLRQMDKEQATNLFFQGSYNELFLIYRYQDHYILIGPWRCNVLDKTFFKVAVADKDLTKEEEEILYQALKHLPVYPLNAIRDLLIVVHYFFSGKIEDLLSPPLRHYIRDFSDNIEVQKANMFVKKQESKVCLYNYEKNLSSIVQEGDVHKLKEIIFSLRNTFIPVVSGDTLRSEKNYSIIAFDRLAQIAIQSGMDIADAYHSREEFMRDSELATSMPDVLKIRDASLVFYTQKVSELRDNRWKHVSPTVNAIIQYISVNLHKSVTTAELAQHFNMSESKLRQIFKRDTGLTIYQYTSNMKIEEAKTLLRSAYAINHISDVLGFTDPSHFSKFFKKHTGESPKTYQNRKH
>SEE_CWBQ01000020.1_WP_015898584.1
MDTMSLVKSLQGCLKLSITVFDKDHQVTESFWNDDTFEFYYRFQAVLRQMDKEQATNLFFQGSYNELFLIYRYQDHYILIGPWRCNVLDKTFFKVAVADKDLTKEEEEILYQALKHLPVYPLNAIRDLLIVVHYFFSGKIEDLLSPPLRHYIRDFSDNIEVQKANMFVKKQESKVCLYNYEKNLSSIVQEGDVHKLKEIIFSLRNTFIPVVSGDTLRSEKNYSIIAFDRLAQIAIQSGMDIADAYHSREEFMRDSELATSMPDVLKIRDASLVFYTQKVSELRDNRWKHVSPTVNAIIQYISVNLHKSVTTAELAQHFNMSESKLRQIFKRDTGLTIYQYTSNMKIEEAKTLLRSAYAINHISDVLGFTDPSHFSKFFKKHTGESPKTYQNRKH
>SEE_CWBP01000017.1_WP_015898584.1
MDTMSLVKSLQGCLKLSITVFDKDHQVTESFWNDDTFEFYYRFQAVLRQMDKEQATNLFFQGSYNELFLIYRYQDHYILIGPWRCNVLDKTFFKVAVADKDLTKEEEEILYQALKHLPVYPLNAIRDLLIVVHYFFSGKIEDLLSPPLRHYIRDFSDNIEVQKANMFVKKQESKVCLYNYEKNLSSIVQEGDVHKLKEIIFSLRNTFIPVVSGDTLRSEKNYSIIAFDRLAQIAIQSGMDIADAYHSREEFMRDSELATSMPDVLKIRDASLVFYTQKVSELRDNRWKHVSPTVNAIIQYISVNLHKSVTTAELAQHFNMSESKLRQIFKRDTGLTIYQYTSNMKIEEAKTLLRSAYAINHISDVLGFTDPSHFSKFFKKHTGESPKTYQNRKH
>SEE_CWBO01000017.1_WP_015898584.1
MDTMSLVKSLQGCLKLSITVFDKDHQVTESFWNDDTFEFYYRFQAVLRQMDKEQATNLFFQGSYNELFLIYRYQDHYILIGPWRCNVLDKTFFKVAVADKDLTKEEEEILYQALKHLPVYPLNAIRDLLIVVHYFFSGKIEDLLSPPLRHYIRDFSDNIEVQKANMFVKKQESKVCLYNYEKNLSSIVQEGDVHKLKEIIFSLRNTFIPVVSGDTLRSEKNYSIIAFDRLAQIAIQSGMDIADAYHSREEFMRDSELATSMPDVLKIRDASLVFYTQKVSELRDNRWKHVSPTVNAIIQYISVNLHKSVTTAELAQHFNMSESKLRQIFKRDTGLTIYQYTSNMKIEEAKTLLRSAYAINHISDVLGFTDPSHFSKFFKKHTGESPKTYQNRKH
>SEE_CWBN01000017.1_WP_015898584.1
MDTMSLVKSLQGCLKLSITVFDKDHQVTESFWNDDTFEFYYRFQAVLRQMDKEQATNLFFQGSYNELFLIYRYQDHYILIGPWRCNVLDKTFFKVAVADKDLTKEEEEILYQALKHLPVYPLNAIRDLLIVVHYFFSGKIEDLLSPPLRHYIRDFSDNIEVQKANMFVKKQESKVCLYNYEKNLSSIVQEGDVHKLKEIIFSLRNTFIPVVSGDTLRSEKNYSIIAFDRLAQIAIQSGMDIADAYHSREEFMRDSELATSMPDVLKIRDASLVFYTQKVSELRDNRWKHVSPTVNAIIQYISVNLHKSVTTAELAQHFNMSESKLRQIFKRDTGLTIYQYTSNMKIEEAKTLLRSAYAINHISDVLGFTDPSHFSKFFKKHTGESPKTYQNRKH
>SEE_CWBM01000018.1_WP_015898584.1
MDTMSLVKSLQGCLKLSITVFDKDHQVTESFWNDDTFEFYYRFQAVLRQMDKEQATNLFFQGSYNELFLIYRYQDHYILIGPWRCNVLDKTFFKVAVADKDLTKEEEEILYQALKHLPVYPLNAIRDLLIVVHYFFSGKIEDLLSPPLRHYIRDFSDNIEVQKANMFVKKQESKVCLYNYEKNLSSIVQEGDVHKLKEIIFSLRNTFIPVVSGDTLRSEKNYSIIAFDRLAQIAIQSGMDIADAYHSREEFMRDSELATSMPDVLKIRDASLVFYTQKVSELRDNRWKHVSPTVNAIIQYISVNLHKSVTTAELAQHFNMSESKLRQIFKRDTGLTIYQYTSNMKIEEAKTLLRSAYAINHISDVLGFTDPSHFSKFFKKHTGESPKTYQNRKH
>SEE_CWBL01000020.1_WP_015898584.1
MDTMSLVKSLQGCLKLSITVFDKDHQVTESFWNDDTFEFYYRFQAVLRQMDKEQATNLFFQGSYNELFLIYRYQDHYILIGPWRCNVLDKTFFKVAVADKDLTKEEEEILYQALKHLPVYPLNAIRDLLIVVHYFFSGKIEDLLSPPLRHYIRDFSDNIEVQKANMFVKKQESKVCLYNYEKNLSSIVQEGDVHKLKEIIFSLRNTFIPVVSGDTLRSEKNYSIIAFDRLAQIAIQSGMDIADAYHSREEFMRDSELATSMPDVLKIRDASLVFYTQKVSELRDNRWKHVSPTVNAIIQYISVNLHKSVTTAELAQHFNMSESKLRQIFKRDTGLTIYQYTSNMKIEEAKTLLRSAYAINHISDVLGFTDPSHFSKFFKKHTGESPKTYQNRKH
>SEE_CWBK01000017.1_WP_015898584.1
MDTMSLVKSLQGCLKLSITVFDKDHQVTESFWNDDTFEFYYRFQAVLRQMDKEQATNLFFQGSYNELFLIYRYQDHYILIGPWRCNVLDKTFFKVAVADKDLTKEEEEILYQALKHLPVYPLNAIRDLLIVVHYFFSGKIEDLLSPPLRHYIRDFSDNIEVQKANMFVKKQESKVCLYNYEKNLSSIVQEGDVHKLKEIIFSLRNTFIPVVSGDTLRSEKNYSIIAFDRLAQIAIQSGMDIADAYHSREEFMRDSELATSMPDVLKIRDASLVFYTQKVSELRDNRWKHVSPTVNAIIQYISVNLHKSVTTAELAQHFNMSESKLRQIFKRDTGLTIYQYTSNMKIEEAKTLLRSAYAINHISDVLGFTDPSHFSKFFKKHTGESPKTYQNRKH
>SEE_CWBJ01000016.1_WP_015898584.1
MDTMSLVKSLQGCLKLSITVFDKDHQVTESFWNDDTFEFYYRFQAVLRQMDKEQATNLFFQGSYNELFLIYRYQDHYILIGPWRCNVLDKTFFKVAVADKDLTKEEEEILYQALKHLPVYPLNAIRDLLIVVHYFFSGKIEDLLSPPLRHYIRDFSDNIEVQKANMFVKKQESKVCLYNYEKNLSSIVQEGDVHKLKEIIFSLRNTFIPVVSGDTLRSEKNYSIIAFDRLAQIAIQSGMDIADAYHSREEFMRDSELATSMPDVLKIRDASLVFYTQKVSELRDNRWKHVSPTVNAIIQYISVNLHKSVTTAELAQHFNMSESKLRQIFKRDTGLTIYQYTSNMKIEEAKTLLRSAYAINHISDVLGFTDPSHFSKFFKKHTGESPKTYQNRKH
>SEE_CWBI01000015.1_WP_015898584.1
MDTMSLVKSLQGCLKLSITVFDKDHQVTESFWNDDTFEFYYRFQAVLRQMDKEQATNLFFQGSYNELFLIYRYQDHYILIGPWRCNVLDKTFFKVAVADKDLTKEEEEILYQALKHLPVYPLNAIRDLLIVVHYFFSGKIEDLLSPPLRHYIRDFSDNIEVQKANMFVKKQESKVCLYNYEKNLSSIVQEGDVHKLKEIIFSLRNTFIPVVSGDTLRSEKNYSIIAFDRLAQIAIQSGMDIADAYHSREEFMRDSELATSMPDVLKIRDASLVFYTQKVSELRDNRWKHVSPTVNAIIQYISVNLHKSVTTAELAQHFNMSESKLRQIFKRDTGLTIYQYTSNMKIEEAKTLLRSAYAINHISDVLGFTDPSHFSKFFKKHTGESPKTYQNRKH
>SEE_CWBH01000016.1_WP_015898584.1
MDTMSLVKSLQGCLKLSITVFDKDHQVTESFWNDDTFEFYYRFQAVLRQMDKEQATNLFFQGSYNELFLIYRYQDHYILIGPWRCNVLDKTFFKVAVADKDLTKEEEEILYQALKHLPVYPLNAIRDLLIVVHYFFSGKIEDLLSPPLRHYIRDFSDNIEVQKANMFVKKQESKVCLYNYEKNLSSIVQEGDVHKLKEIIFSLRNTFIPVVSGDTLRSEKNYSIIAFDRLAQIAIQSGMDIADAYHSREEFMRDSELATSMPDVLKIRDASLVFYTQKVSELRDNRWKHVSPTVNAIIQYISVNLHKSVTTAELAQHFNMSESKLRQIFKRDTGLTIYQYTSNMKIEEAKTLLRSAYAINHISDVLGFTDPSHFSKFFKKHTGESPKTYQNRKH
>SEE_CWBG01000016.1_WP_015898584.1
MDTMSLVKSLQGCLKLSITVFDKDHQVTESFWNDDTFEFYYRFQAVLRQMDKEQATNLFFQGSYNELFLIYRYQDHYILIGPWRCNVLDKTFFKVAVADKDLTKEEEEILYQALKHLPVYPLNAIRDLLIVVHYFFSGKIEDLLSPPLRHYIRDFSDNIEVQKANMFVKKQESKVCLYNYEKNLSSIVQEGDVHKLKEIIFSLRNTFIPVVSGDTLRSEKNYSIIAFDRLAQIAIQSGMDIADAYHSREEFMRDSELATSMPDVLKIRDASLVFYTQKVSELRDNRWKHVSPTVNAIIQYISVNLHKSVTTAELAQHFNMSESKLRQIFKRDTGLTIYQYTSNMKIEEAKTLLRSAYAINHISDVLGFTDPSHFSKFFKKHTGESPKTYQNRKH
>SEE_CWBF01000017.1_WP_015898584.1
MDTMSLVKSLQGCLKLSITVFDKDHQVTESFWNDDTFEFYYRFQAVLRQMDKEQATNLFFQGSYNELFLIYRYQDHYILIGPWRCNVLDKTFFKVAVADKDLTKEEEEILYQALKHLPVYPLNAIRDLLIVVHYFFSGKIEDLLSPPLRHYIRDFSDNIEVQKANMFVKKQESKVCLYNYEKNLSSIVQEGDVHKLKEIIFSLRNTFIPVVSGDTLRSEKNYSIIAFDRLAQIAIQSGMDIADAYHSREEFMRDSELATSMPDVLKIRDASLVFYTQKVSELRDNRWKHVSPTVNAIIQYISVNLHKSVTTAELAQHFNMSESKLRQIFKRDTGLTIYQYTSNMKIEEAKTLLRSAYAINHISDVLGFTDPSHFSKFFKKHTGESPKTYQNRKH
>SEE_CWBE01000017.1_WP_015898584.1
MDTMSLVKSLQGCLKLSITVFDKDHQVTESFWNDDTFEFYYRFQAVLRQMDKEQATNLFFQGSYNELFLIYRYQDHYILIGPWRCNVLDKTFFKVAVADKDLTKEEEEILYQALKHLPVYPLNAIRDLLIVVHYFFSGKIEDLLSPPLRHYIRDFSDNIEVQKANMFVKKQESKVCLYNYEKNLSSIVQEGDVHKLKEIIFSLRNTFIPVVSGDTLRSEKNYSIIAFDRLAQIAIQSGMDIADAYHSREEFMRDSELATSMPDVLKIRDASLVFYTQKVSELRDNRWKHVSPTVNAIIQYISVNLHKSVTTAELAQHFNMSESKLRQIFKRDTGLTIYQYTSNMKIEEAKTLLRSAYAINHISDVLGFTDPSHFSKFFKKHTGESPKTYQNRKH
>SEE_CWBD01000018.1_WP_015898584.1
MDTMSLVKSLQGCLKLSITVFDKDHQVTESFWNDDTFEFYYRFQAVLRQMDKEQATNLFFQGSYNELFLIYRYQDHYILIGPWRCNVLDKTFFKVAVADKDLTKEEEEILYQALKHLPVYPLNAIRDLLIVVHYFFSGKIEDLLSPPLRHYIRDFSDNIEVQKANMFVKKQESKVCLYNYEKNLSSIVQEGDVHKLKEIIFSLRNTFIPVVSGDTLRSEKNYSIIAFDRLAQIAIQSGMDIADAYHSREEFMRDSELATSMPDVLKIRDASLVFYTQKVSELRDNRWKHVSPTVNAIIQYISVNLHKSVTTAELAQHFNMSESKLRQIFKRDTGLTIYQYTSNMKIEEAKTLLRSAYAINHISDVLGFTDPSHFSKFFKKHTGESPKTYQNRKH
>SEE_CWBC01000019.1_WP_015898584.1
MDTMSLVKSLQGCLKLSITVFDKDHQVTESFWNDDTFEFYYRFQAVLRQMDKEQATNLFFQGSYNELFLIYRYQDHYILIGPWRCNVLDKTFFKVAVADKDLTKEEEEILYQALKHLPVYPLNAIRDLLIVVHYFFSGKIEDLLSPPLRHYIRDFSDNIEVQKANMFVKKQESKVCLYNYEKNLSSIVQEGDVHKLKEIIFSLRNTFIPVVSGDTLRSEKNYSIIAFDRLAQIAIQSGMDIADAYHSREEFMRDSELATSMPDVLKIRDASLVFYTQKVSELRDNRWKHVSPTVNAIIQYISVNLHKSVTTAELAQHFNMSESKLRQIFKRDTGLTIYQYTSNMKIEEAKTLLRSAYAINHISDVLGFTDPSHFSKFFKKHTGESPKTYQNRKH
>SEE_CWBB01000017.1_WP_015898584.1
MDTMSLVKSLQGCLKLSITVFDKDHQVTESFWNDDTFEFYYRFQAVLRQMDKEQATNLFFQGSYNELFLIYRYQDHYILIGPWRCNVLDKTFFKVAVADKDLTKEEEEILYQALKHLPVYPLNAIRDLLIVVHYFFSGKIEDLLSPPLRHYIRDFSDNIEVQKANMFVKKQESKVCLYNYEKNLSSIVQEGDVHKLKEIIFSLRNTFIPVVSGDTLRSEKNYSIIAFDRLAQIAIQSGMDIADAYHSREEFMRDSELATSMPDVLKIRDASLVFYTQKVSELRDNRWKHVSPTVNAIIQYISVNLHKSVTTAELAQHFNMSESKLRQIFKRDTGLTIYQYTSNMKIEEAKTLLRSAYAINHISDVLGFTDPSHFSKFFKKHTGESPKTYQNRKH
>SEE_CWBA01000017.1_WP_015898584.1
MDTMSLVKSLQGCLKLSITVFDKDHQVTESFWNDDTFEFYYRFQAVLRQMDKEQATNLFFQGSYNELFLIYRYQDHYILIGPWRCNVLDKTFFKVAVADKDLTKEEEEILYQALKHLPVYPLNAIRDLLIVVHYFFSGKIEDLLSPPLRHYIRDFSDNIEVQKANMFVKKQESKVCLYNYEKNLSSIVQEGDVHKLKEIIFSLRNTFIPVVSGDTLRSEKNYSIIAFDRLAQIAIQSGMDIADAYHSREEFMRDSELATSMPDVLKIRDASLVFYTQKVSELRDNRWKHVSPTVNAIIQYISVNLHKSVTTAELAQHFNMSESKLRQIFKRDTGLTIYQYTSNMKIEEAKTLLRSAYAINHISDVLGFTDPSHFSKFFKKHTGESPKTYQNRKH
>SEE_CWAZ01000015.1_WP_015898584.1
MDTMSLVKSLQGCLKLSITVFDKDHQVTESFWNDDTFEFYYRFQAVLRQMDKEQATNLFFQGSYNELFLIYRYQDHYILIGPWRCNVLDKTFFKVAVADKDLTKEEEEILYQALKHLPVYPLNAIRDLLIVVHYFFSGKIEDLLSPPLRHYIRDFSDNIEVQKANMFVKKQESKVCLYNYEKNLSSIVQEGDVHKLKEIIFSLRNTFIPVVSGDTLRSEKNYSIIAFDRLAQIAIQSGMDIADAYHSREEFMRDSELATSMPDVLKIRDASLVFYTQKVSELRDNRWKHVSPTVNAIIQYISVNLHKSVTTAELAQHFNMSESKLRQIFKRDTGLTIYQYTSNMKIEEAKTLLRSAYAINHISDVLGFTDPSHFSKFFKKHTGESPKTYQNRKH
>SEE_CWAY01000017.1_WP_015898584.1
MDTMSLVKSLQGCLKLSITVFDKDHQVTESFWNDDTFEFYYRFQAVLRQMDKEQATNLFFQGSYNELFLIYRYQDHYILIGPWRCNVLDKTFFKVAVADKDLTKEEEEILYQALKHLPVYPLNAIRDLLIVVHYFFSGKIEDLLSPPLRHYIRDFSDNIEVQKANMFVKKQESKVCLYNYEKNLSSIVQEGDVHKLKEIIFSLRNTFIPVVSGDTLRSEKNYSIIAFDRLAQIAIQSGMDIADAYHSREEFMRDSELATSMPDVLKIRDASLVFYTQKVSELRDNRWKHVSPTVNAIIQYISVNLHKSVTTAELAQHFNMSESKLRQIFKRDTGLTIYQYTSNMKIEEAKTLLRSAYAINHISDVLGFTDPSHFSKFFKKHTGESPKTYQNRKH
>SEE_CWAX01000016.1_WP_015898584.1
MDTMSLVKSLQGCLKLSITVFDKDHQVTESFWNDDTFEFYYRFQAVLRQMDKEQATNLFFQGSYNELFLIYRYQDHYILIGPWRCNVLDKTFFKVAVADKDLTKEEEEILYQALKHLPVYPLNAIRDLLIVVHYFFSGKIEDLLSPPLRHYIRDFSDNIEVQKANMFVKKQESKVCLYNYEKNLSSIVQEGDVHKLKEIIFSLRNTFIPVVSGDTLRSEKNYSIIAFDRLAQIAIQSGMDIADAYHSREEFMRDSELATSMPDVLKIRDASLVFYTQKVSELRDNRWKHVSPTVNAIIQYISVNLHKSVTTAELAQHFNMSESKLRQIFKRDTGLTIYQYTSNMKIEEAKTLLRSAYAINHISDVLGFTDPSHFSKFFKKHTGESPKTYQNRKH
>SEE_CWAW01000015.1_WP_015898584.1
MDTMSLVKSLQGCLKLSITVFDKDHQVTESFWNDDTFEFYYRFQAVLRQMDKEQATNLFFQGSYNELFLIYRYQDHYILIGPWRCNVLDKTFFKVAVADKDLTKEEEEILYQALKHLPVYPLNAIRDLLIVVHYFFSGKIEDLLSPPLRHYIRDFSDNIEVQKANMFVKKQESKVCLYNYEKNLSSIVQEGDVHKLKEIIFSLRNTFIPVVSGDTLRSEKNYSIIAFDRLAQIAIQSGMDIADAYHSREEFMRDSELATSMPDVLKIRDASLVFYTQKVSELRDNRWKHVSPTVNAIIQYISVNLHKSVTTAELAQHFNMSESKLRQIFKRDTGLTIYQYTSNMKIEEAKTLLRSAYAINHISDVLGFTDPSHFSKFFKKHTGESPKTYQNRKH
>SEE_CWAV01000015.1_WP_015898584.1
MDTMSLVKSLQGCLKLSITVFDKDHQVTESFWNDDTFEFYYRFQAVLRQMDKEQATNLFFQGSYNELFLIYRYQDHYILIGPWRCNVLDKTFFKVAVADKDLTKEEEEILYQALKHLPVYPLNAIRDLLIVVHYFFSGKIEDLLSPPLRHYIRDFSDNIEVQKANMFVKKQESKVCLYNYEKNLSSIVQEGDVHKLKEIIFSLRNTFIPVVSGDTLRSEKNYSIIAFDRLAQIAIQSGMDIADAYHSREEFMRDSELATSMPDVLKIRDASLVFYTQKVSELRDNRWKHVSPTVNAIIQYISVNLHKSVTTAELAQHFNMSESKLRQIFKRDTGLTIYQYTSNMKIEEAKTLLRSAYAINHISDVLGFTDPSHFSKFFKKHTGESPKTYQNRKH
>SEE_CWAS01000018.1_WP_015898584.1
MDTMSLVKSLQGCLKLSITVFDKDHQVTESFWNDDTFEFYYRFQAVLRQMDKEQATNLFFQGSYNELFLIYRYQDHYILIGPWRCNVLDKTFFKVAVADKDLTKEEEEILYQALKHLPVYPLNAIRDLLIVVHYFFSGKIEDLLSPPLRHYIRDFSDNIEVQKANMFVKKQESKVCLYNYEKNLSSIVQEGDVHKLKEIIFSLRNTFIPVVSGDTLRSEKNYSIIAFDRLAQIAIQSGMDIADAYHSREEFMRDSELATSMPDVLKIRDASLVFYTQKVSELRDNRWKHVSPTVNAIIQYISVNLHKSVTTAELAQHFNMSESKLRQIFKRDTGLTIYQYTSNMKIEEAKTLLRSAYAINHISDVLGFTDPSHFSKFFKKHTGESPKTYQNRKH
>SEE_CWAR01000018.1_WP_015898584.1
MDTMSLVKSLQGCLKLSITVFDKDHQVTESFWNDDTFEFYYRFQAVLRQMDKEQATNLFFQGSYNELFLIYRYQDHYILIGPWRCNVLDKTFFKVAVADKDLTKEEEEILYQALKHLPVYPLNAIRDLLIVVHYFFSGKIEDLLSPPLRHYIRDFSDNIEVQKANMFVKKQESKVCLYNYEKNLSSIVQEGDVHKLKEIIFSLRNTFIPVVSGDTLRSEKNYSIIAFDRLAQIAIQSGMDIADAYHSREEFMRDSELATSMPDVLKIRDASLVFYTQKVSELRDNRWKHVSPTVNAIIQYISVNLHKSVTTAELAQHFNMSESKLRQIFKRDTGLTIYQYTSNMKIEEAKTLLRSAYAINHISDVLGFTDPSHFSKFFKKHTGESPKTYQNRKH
>SEE_CWAQ01000018.1_WP_015898584.1
MDTMSLVKSLQGCLKLSITVFDKDHQVTESFWNDDTFEFYYRFQAVLRQMDKEQATNLFFQGSYNELFLIYRYQDHYILIGPWRCNVLDKTFFKVAVADKDLTKEEEEILYQALKHLPVYPLNAIRDLLIVVHYFFSGKIEDLLSPPLRHYIRDFSDNIEVQKANMFVKKQESKVCLYNYEKNLSSIVQEGDVHKLKEIIFSLRNTFIPVVSGDTLRSEKNYSIIAFDRLAQIAIQSGMDIADAYHSREEFMRDSELATSMPDVLKIRDASLVFYTQKVSELRDNRWKHVSPTVNAIIQYISVNLHKSVTTAELAQHFNMSESKLRQIFKRDTGLTIYQYTSNMKIEEAKTLLRSAYAINHISDVLGFTDPSHFSKFFKKHTGESPKTYQNRKH
>SEE_CWAP01000018.1_WP_015898584.1
MDTMSLVKSLQGCLKLSITVFDKDHQVTESFWNDDTFEFYYRFQAVLRQMDKEQATNLFFQGSYNELFLIYRYQDHYILIGPWRCNVLDKTFFKVAVADKDLTKEEEEILYQALKHLPVYPLNAIRDLLIVVHYFFSGKIEDLLSPPLRHYIRDFSDNIEVQKANMFVKKQESKVCLYNYEKNLSSIVQEGDVHKLKEIIFSLRNTFIPVVSGDTLRSEKNYSIIAFDRLAQIAIQSGMDIADAYHSREEFMRDSELATSMPDVLKIRDASLVFYTQKVSELRDNRWKHVSPTVNAIIQYISVNLHKSVTTAELAQHFNMSESKLRQIFKRDTGLTIYQYTSNMKIEEAKTLLRSAYAINHISDVLGFTDPSHFSKFFKKHTGESPKTYQNRKH
>SEE_CWAN01000017.1_CRT87013.1
MDTMSLVKSLQGCLKLSITVFDKDHQVTESFWNDDTFEFYYRFQAVLRQMDKEQATNLFFQGSYNELFLIYRYQDHYILIGPWRCNVLDKTFFKVAVADKDLTKEEEEILYQALKHLPVYPLNAIRDLLIVVHYFFSGKIEDLLSPPLRHYIRDFSDNIEVQKANMFVKKQESKVCLYNYEKNLSSIVQEGDVHKLKEIIFSLRNTFIPVVSGDTLRSEKNYSIIAFDRLAQIAIQSGMDIADAYHSREEFMRDSELATSMPDVLKIRDASLVFYTQKVSELRDNRWKHVSPTVNAIIQYISVNLHKSVTTAELAQHFNMSESKLRQIFKRDTGLTIYQYTSNMKIEEAKTLLRSAYAINHISDVLGFTDPSHFSKFFKKHTGESPKTYQNRKH
>SEE_CWAM01000015.1_WP_015898584.1
MDTMSLVKSLQGCLKLSITVFDKDHQVTESFWNDDTFEFYYRFQAVLRQMDKEQATNLFFQGSYNELFLIYRYQDHYILIGPWRCNVLDKTFFKVAVADKDLTKEEEEILYQALKHLPVYPLNAIRDLLIVVHYFFSGKIEDLLSPPLRHYIRDFSDNIEVQKANMFVKKQESKVCLYNYEKNLSSIVQEGDVHKLKEIIFSLRNTFIPVVSGDTLRSEKNYSIIAFDRLAQIAIQSGMDIADAYHSREEFMRDSELATSMPDVLKIRDASLVFYTQKVSELRDNRWKHVSPTVNAIIQYISVNLHKSVTTAELAQHFNMSESKLRQIFKRDTGLTIYQYTSNMKIEEAKTLLRSAYAINHISDVLGFTDPSHFSKFFKKHTGESPKTYQNRKH
>SEE_CWAL01000016.1_WP_015898584.1
MDTMSLVKSLQGCLKLSITVFDKDHQVTESFWNDDTFEFYYRFQAVLRQMDKEQATNLFFQGSYNELFLIYRYQDHYILIGPWRCNVLDKTFFKVAVADKDLTKEEEEILYQALKHLPVYPLNAIRDLLIVVHYFFSGKIEDLLSPPLRHYIRDFSDNIEVQKANMFVKKQESKVCLYNYEKNLSSIVQEGDVHKLKEIIFSLRNTFIPVVSGDTLRSEKNYSIIAFDRLAQIAIQSGMDIADAYHSREEFMRDSELATSMPDVLKIRDASLVFYTQKVSELRDNRWKHVSPTVNAIIQYISVNLHKSVTTAELAQHFNMSESKLRQIFKRDTGLTIYQYTSNMKIEEAKTLLRSAYAINHISDVLGFTDPSHFSKFFKKHTGESPKTYQNRKH
>SEE_CWAJ01000016.1_WP_015898584.1
MDTMSLVKSLQGCLKLSITVFDKDHQVTESFWNDDTFEFYYRFQAVLRQMDKEQATNLFFQGSYNELFLIYRYQDHYILIGPWRCNVLDKTFFKVAVADKDLTKEEEEILYQALKHLPVYPLNAIRDLLIVVHYFFSGKIEDLLSPPLRHYIRDFSDNIEVQKANMFVKKQESKVCLYNYEKNLSSIVQEGDVHKLKEIIFSLRNTFIPVVSGDTLRSEKNYSIIAFDRLAQIAIQSGMDIADAYHSREEFMRDSELATSMPDVLKIRDASLVFYTQKVSELRDNRWKHVSPTVNAIIQYISVNLHKSVTTAELAQHFNMSESKLRQIFKRDTGLTIYQYTSNMKIEEAKTLLRSAYAINHISDVLGFTDPSHFSKFFKKHTGESPKTYQNRKH
>SEE_CWAG01000017.1_WP_015898584.1
MDTMSLVKSLQGCLKLSITVFDKDHQVTESFWNDDTFEFYYRFQAVLRQMDKEQATNLFFQGSYNELFLIYRYQDHYILIGPWRCNVLDKTFFKVAVADKDLTKEEEEILYQALKHLPVYPLNAIRDLLIVVHYFFSGKIEDLLSPPLRHYIRDFSDNIEVQKANMFVKKQESKVCLYNYEKNLSSIVQEGDVHKLKEIIFSLRNTFIPVVSGDTLRSEKNYSIIAFDRLAQIAIQSGMDIADAYHSREEFMRDSELATSMPDVLKIRDASLVFYTQKVSELRDNRWKHVSPTVNAIIQYISVNLHKSVTTAELAQHFNMSESKLRQIFKRDTGLTIYQYTSNMKIEEAKTLLRSAYAINHISDVLGFTDPSHFSKFFKKHTGESPKTYQNRKH
>SEE_CWAE01000017.1_WP_015898584.1
MDTMSLVKSLQGCLKLSITVFDKDHQVTESFWNDDTFEFYYRFQAVLRQMDKEQATNLFFQGSYNELFLIYRYQDHYILIGPWRCNVLDKTFFKVAVADKDLTKEEEEILYQALKHLPVYPLNAIRDLLIVVHYFFSGKIEDLLSPPLRHYIRDFSDNIEVQKANMFVKKQESKVCLYNYEKNLSSIVQEGDVHKLKEIIFSLRNTFIPVVSGDTLRSEKNYSIIAFDRLAQIAIQSGMDIADAYHSREEFMRDSELATSMPDVLKIRDASLVFYTQKVSELRDNRWKHVSPTVNAIIQYISVNLHKSVTTAELAQHFNMSESKLRQIFKRDTGLTIYQYTSNMKIEEAKTLLRSAYAINHISDVLGFTDPSHFSKFFKKHTGESPKTYQNRKH
>SEE_CWAD01000018.1_WP_015898584.1
MDTMSLVKSLQGCLKLSITVFDKDHQVTESFWNDDTFEFYYRFQAVLRQMDKEQATNLFFQGSYNELFLIYRYQDHYILIGPWRCNVLDKTFFKVAVADKDLTKEEEEILYQALKHLPVYPLNAIRDLLIVVHYFFSGKIEDLLSPPLRHYIRDFSDNIEVQKANMFVKKQESKVCLYNYEKNLSSIVQEGDVHKLKEIIFSLRNTFIPVVSGDTLRSEKNYSIIAFDRLAQIAIQSGMDIADAYHSREEFMRDSELATSMPDVLKIRDASLVFYTQKVSELRDNRWKHVSPTVNAIIQYISVNLHKSVTTAELAQHFNMSESKLRQIFKRDTGLTIYQYTSNMKIEEAKTLLRSAYAINHISDVLGFTDPSHFSKFFKKHTGESPKTYQNRKH
>SEE_CWAC01000016.1_WP_015898584.1
MDTMSLVKSLQGCLKLSITVFDKDHQVTESFWNDDTFEFYYRFQAVLRQMDKEQATNLFFQGSYNELFLIYRYQDHYILIGPWRCNVLDKTFFKVAVADKDLTKEEEEILYQALKHLPVYPLNAIRDLLIVVHYFFSGKIEDLLSPPLRHYIRDFSDNIEVQKANMFVKKQESKVCLYNYEKNLSSIVQEGDVHKLKEIIFSLRNTFIPVVSGDTLRSEKNYSIIAFDRLAQIAIQSGMDIADAYHSREEFMRDSELATSMPDVLKIRDASLVFYTQKVSELRDNRWKHVSPTVNAIIQYISVNLHKSVTTAELAQHFNMSESKLRQIFKRDTGLTIYQYTSNMKIEEAKTLLRSAYAINHISDVLGFTDPSHFSKFFKKHTGESPKTYQNRKH
>SEE_CWAB01000018.1_WP_050320021.1
MDTMSLVKSLQGCLKLSITVFDKDHQVTESFWNDDTFEFYYRFQAVLRQMDKEQATNLFFQGSYNELFLIYRYQDHYILIGPWRCNVLDKTFFKVAVADKDLTKEEEEILYQALKHLPVYPLNAIRDLLIVVHYFFSGKIEDLLSPPLRHYIRDFSDNIEAQKANMFVKKQESKVCLYNYEKNLSSIVQEGDVHKLKEIIFSLRNTFIPVVSGDTLRSEKNYSIIAFDRLAQIAIQSGMDIADAYHSREEFMRDSELATSMPDVLKIRDASLVFYTQKVSELRDNRWKHVSPTVNAIIQYISVNLHKSVTTAELAQHFNMSESKLRQIFKRDTGLTIYQYTSNMKIEEAKTLLRSAYAINHISDVLGFTDPSHFSKFFKKHTGESPKTYQNRKH
>SEE_CWAA01000017.1_WP_050320021.1
MDTMSLVKSLQGCLKLSITVFDKDHQVTESFWNDDTFEFYYRFQAVLRQMDKEQATNLFFQGSYNELFLIYRYQDHYILIGPWRCNVLDKTFFKVAVADKDLTKEEEEILYQALKHLPVYPLNAIRDLLIVVHYFFSGKIEDLLSPPLRHYIRDFSDNIEAQKANMFVKKQESKVCLYNYEKNLSSIVQEGDVHKLKEIIFSLRNTFIPVVSGDTLRSEKNYSIIAFDRLAQIAIQSGMDIADAYHSREEFMRDSELATSMPDVLKIRDASLVFYTQKVSELRDNRWKHVSPTVNAIIQYISVNLHKSVTTAELAQHFNMSESKLRQIFKRDTGLTIYQYTSNMKIEEAKTLLRSAYAINHISDVLGFTDPSHFSKFFKKHTGESPKTYQNRKH
>SEE_CVZY01000018.1_WP_015898584.1
MDTMSLVKSLQGCLKLSITVFDKDHQVTESFWNDDTFEFYYRFQAVLRQMDKEQATNLFFQGSYNELFLIYRYQDHYILIGPWRCNVLDKTFFKVAVADKDLTKEEEEILYQALKHLPVYPLNAIRDLLIVVHYFFSGKIEDLLSPPLRHYIRDFSDNIEVQKANMFVKKQESKVCLYNYEKNLSSIVQEGDVHKLKEIIFSLRNTFIPVVSGDTLRSEKNYSIIAFDRLAQIAIQSGMDIADAYHSREEFMRDSELATSMPDVLKIRDASLVFYTQKVSELRDNRWKHVSPTVNAIIQYISVNLHKSVTTAELAQHFNMSESKLRQIFKRDTGLTIYQYTSNMKIEEAKTLLRSAYAINHISDVLGFTDPSHFSKFFKKHTGESPKTYQNRKH
>SEE_CVZX01000018.1_WP_015898584.1
MDTMSLVKSLQGCLKLSITVFDKDHQVTESFWNDDTFEFYYRFQAVLRQMDKEQATNLFFQGSYNELFLIYRYQDHYILIGPWRCNVLDKTFFKVAVADKDLTKEEEEILYQALKHLPVYPLNAIRDLLIVVHYFFSGKIEDLLSPPLRHYIRDFSDNIEVQKANMFVKKQESKVCLYNYEKNLSSIVQEGDVHKLKEIIFSLRNTFIPVVSGDTLRSEKNYSIIAFDRLAQIAIQSGMDIADAYHSREEFMRDSELATSMPDVLKIRDASLVFYTQKVSELRDNRWKHVSPTVNAIIQYISVNLHKSVTTAELAQHFNMSESKLRQIFKRDTGLTIYQYTSNMKIEEAKTLLRSAYAINHISDVLGFTDPSHFSKFFKKHTGESPKTYQNRKH
>SEE_CVZW01000016.1_WP_015898584.1
MDTMSLVKSLQGCLKLSITVFDKDHQVTESFWNDDTFEFYYRFQAVLRQMDKEQATNLFFQGSYNELFLIYRYQDHYILIGPWRCNVLDKTFFKVAVADKDLTKEEEEILYQALKHLPVYPLNAIRDLLIVVHYFFSGKIEDLLSPPLRHYIRDFSDNIEVQKANMFVKKQESKVCLYNYEKNLSSIVQEGDVHKLKEIIFSLRNTFIPVVSGDTLRSEKNYSIIAFDRLAQIAIQSGMDIADAYHSREEFMRDSELATSMPDVLKIRDASLVFYTQKVSELRDNRWKHVSPTVNAIIQYISVNLHKSVTTAELAQHFNMSESKLRQIFKRDTGLTIYQYTSNMKIEEAKTLLRSAYAINHISDVLGFTDPSHFSKFFKKHTGESPKTYQNRKH
>SEE_CVZV01000016.1_WP_015898584.1
MDTMSLVKSLQGCLKLSITVFDKDHQVTESFWNDDTFEFYYRFQAVLRQMDKEQATNLFFQGSYNELFLIYRYQDHYILIGPWRCNVLDKTFFKVAVADKDLTKEEEEILYQALKHLPVYPLNAIRDLLIVVHYFFSGKIEDLLSPPLRHYIRDFSDNIEVQKANMFVKKQESKVCLYNYEKNLSSIVQEGDVHKLKEIIFSLRNTFIPVVSGDTLRSEKNYSIIAFDRLAQIAIQSGMDIADAYHSREEFMRDSELATSMPDVLKIRDASLVFYTQKVSELRDNRWKHVSPTVNAIIQYISVNLHKSVTTAELAQHFNMSESKLRQIFKRDTGLTIYQYTSNMKIEEAKTLLRSAYAINHISDVLGFTDPSHFSKFFKKHTGESPKTYQNRKH
>SEE_CVZT01000017.1_WP_015898584.1
MDTMSLVKSLQGCLKLSITVFDKDHQVTESFWNDDTFEFYYRFQAVLRQMDKEQATNLFFQGSYNELFLIYRYQDHYILIGPWRCNVLDKTFFKVAVADKDLTKEEEEILYQALKHLPVYPLNAIRDLLIVVHYFFSGKIEDLLSPPLRHYIRDFSDNIEVQKANMFVKKQESKVCLYNYEKNLSSIVQEGDVHKLKEIIFSLRNTFIPVVSGDTLRSEKNYSIIAFDRLAQIAIQSGMDIADAYHSREEFMRDSELATSMPDVLKIRDASLVFYTQKVSELRDNRWKHVSPTVNAIIQYISVNLHKSVTTAELAQHFNMSESKLRQIFKRDTGLTIYQYTSNMKIEEAKTLLRSAYAINHISDVLGFTDPSHFSKFFKKHTGESPKTYQNRKH
>SEE_CVZS01000017.1_WP_015898584.1
MDTMSLVKSLQGCLKLSITVFDKDHQVTESFWNDDTFEFYYRFQAVLRQMDKEQATNLFFQGSYNELFLIYRYQDHYILIGPWRCNVLDKTFFKVAVADKDLTKEEEEILYQALKHLPVYPLNAIRDLLIVVHYFFSGKIEDLLSPPLRHYIRDFSDNIEVQKANMFVKKQESKVCLYNYEKNLSSIVQEGDVHKLKEIIFSLRNTFIPVVSGDTLRSEKNYSIIAFDRLAQIAIQSGMDIADAYHSREEFMRDSELATSMPDVLKIRDASLVFYTQKVSELRDNRWKHVSPTVNAIIQYISVNLHKSVTTAELAQHFNMSESKLRQIFKRDTGLTIYQYTSNMKIEEAKTLLRSAYAINHISDVLGFTDPSHFSKFFKKHTGESPKTYQNRKH
>SEE_CVZR01000018.1_WP_015898584.1
MDTMSLVKSLQGCLKLSITVFDKDHQVTESFWNDDTFEFYYRFQAVLRQMDKEQATNLFFQGSYNELFLIYRYQDHYILIGPWRCNVLDKTFFKVAVADKDLTKEEEEILYQALKHLPVYPLNAIRDLLIVVHYFFSGKIEDLLSPPLRHYIRDFSDNIEVQKANMFVKKQESKVCLYNYEKNLSSIVQEGDVHKLKEIIFSLRNTFIPVVSGDTLRSEKNYSIIAFDRLAQIAIQSGMDIADAYHSREEFMRDSELATSMPDVLKIRDASLVFYTQKVSELRDNRWKHVSPTVNAIIQYISVNLHKSVTTAELAQHFNMSESKLRQIFKRDTGLTIYQYTSNMKIEEAKTLLRSAYAINHISDVLGFTDPSHFSKFFKKHTGESPKTYQNRKH
>SEE_CVZQ01000018.1_WP_015898584.1
MDTMSLVKSLQGCLKLSITVFDKDHQVTESFWNDDTFEFYYRFQAVLRQMDKEQATNLFFQGSYNELFLIYRYQDHYILIGPWRCNVLDKTFFKVAVADKDLTKEEEEILYQALKHLPVYPLNAIRDLLIVVHYFFSGKIEDLLSPPLRHYIRDFSDNIEVQKANMFVKKQESKVCLYNYEKNLSSIVQEGDVHKLKEIIFSLRNTFIPVVSGDTLRSEKNYSIIAFDRLAQIAIQSGMDIADAYHSREEFMRDSELATSMPDVLKIRDASLVFYTQKVSELRDNRWKHVSPTVNAIIQYISVNLHKSVTTAELAQHFNMSESKLRQIFKRDTGLTIYQYTSNMKIEEAKTLLRSAYAINHISDVLGFTDPSHFSKFFKKHTGESPKTYQNRKH
>SEE_CVZP01000018.1_WP_015898584.1
MDTMSLVKSLQGCLKLSITVFDKDHQVTESFWNDDTFEFYYRFQAVLRQMDKEQATNLFFQGSYNELFLIYRYQDHYILIGPWRCNVLDKTFFKVAVADKDLTKEEEEILYQALKHLPVYPLNAIRDLLIVVHYFFSGKIEDLLSPPLRHYIRDFSDNIEVQKANMFVKKQESKVCLYNYEKNLSSIVQEGDVHKLKEIIFSLRNTFIPVVSGDTLRSEKNYSIIAFDRLAQIAIQSGMDIADAYHSREEFMRDSELATSMPDVLKIRDASLVFYTQKVSELRDNRWKHVSPTVNAIIQYISVNLHKSVTTAELAQHFNMSESKLRQIFKRDTGLTIYQYTSNMKIEEAKTLLRSAYAINHISDVLGFTDPSHFSKFFKKHTGESPKTYQNRKH
>SEE_CVZO01000019.1_WP_015898584.1
MDTMSLVKSLQGCLKLSITVFDKDHQVTESFWNDDTFEFYYRFQAVLRQMDKEQATNLFFQGSYNELFLIYRYQDHYILIGPWRCNVLDKTFFKVAVADKDLTKEEEEILYQALKHLPVYPLNAIRDLLIVVHYFFSGKIEDLLSPPLRHYIRDFSDNIEVQKANMFVKKQESKVCLYNYEKNLSSIVQEGDVHKLKEIIFSLRNTFIPVVSGDTLRSEKNYSIIAFDRLAQIAIQSGMDIADAYHSREEFMRDSELATSMPDVLKIRDASLVFYTQKVSELRDNRWKHVSPTVNAIIQYISVNLHKSVTTAELAQHFNMSESKLRQIFKRDTGLTIYQYTSNMKIEEAKTLLRSAYAINHISDVLGFTDPSHFSKFFKKHTGESPKTYQNRKH
>SEE_CVZN01000018.1_WP_015898584.1
MDTMSLVKSLQGCLKLSITVFDKDHQVTESFWNDDTFEFYYRFQAVLRQMDKEQATNLFFQGSYNELFLIYRYQDHYILIGPWRCNVLDKTFFKVAVADKDLTKEEEEILYQALKHLPVYPLNAIRDLLIVVHYFFSGKIEDLLSPPLRHYIRDFSDNIEVQKANMFVKKQESKVCLYNYEKNLSSIVQEGDVHKLKEIIFSLRNTFIPVVSGDTLRSEKNYSIIAFDRLAQIAIQSGMDIADAYHSREEFMRDSELATSMPDVLKIRDASLVFYTQKVSELRDNRWKHVSPTVNAIIQYISVNLHKSVTTAELAQHFNMSESKLRQIFKRDTGLTIYQYTSNMKIEEAKTLLRSAYAINHISDVLGFTDPSHFSKFFKKHTGESPKTYQNRKH
>SEE_CVZM01000018.1_WP_015898584.1
MDTMSLVKSLQGCLKLSITVFDKDHQVTESFWNDDTFEFYYRFQAVLRQMDKEQATNLFFQGSYNELFLIYRYQDHYILIGPWRCNVLDKTFFKVAVADKDLTKEEEEILYQALKHLPVYPLNAIRDLLIVVHYFFSGKIEDLLSPPLRHYIRDFSDNIEVQKANMFVKKQESKVCLYNYEKNLSSIVQEGDVHKLKEIIFSLRNTFIPVVSGDTLRSEKNYSIIAFDRLAQIAIQSGMDIADAYHSREEFMRDSELATSMPDVLKIRDASLVFYTQKVSELRDNRWKHVSPTVNAIIQYISVNLHKSVTTAELAQHFNMSESKLRQIFKRDTGLTIYQYTSNMKIEEAKTLLRSAYAINHISDVLGFTDPSHFSKFFKKHTGESPKTYQNRKH
>SEE_CVZL01000015.1_WP_015898584.1
MDTMSLVKSLQGCLKLSITVFDKDHQVTESFWNDDTFEFYYRFQAVLRQMDKEQATNLFFQGSYNELFLIYRYQDHYILIGPWRCNVLDKTFFKVAVADKDLTKEEEEILYQALKHLPVYPLNAIRDLLIVVHYFFSGKIEDLLSPPLRHYIRDFSDNIEVQKANMFVKKQESKVCLYNYEKNLSSIVQEGDVHKLKEIIFSLRNTFIPVVSGDTLRSEKNYSIIAFDRLAQIAIQSGMDIADAYHSREEFMRDSELATSMPDVLKIRDASLVFYTQKVSELRDNRWKHVSPTVNAIIQYISVNLHKSVTTAELAQHFNMSESKLRQIFKRDTGLTIYQYTSNMKIEEAKTLLRSAYAINHISDVLGFTDPSHFSKFFKKHTGESPKTYQNRKH
>SEE_CVZK01000017.1_WP_015898584.1
MDTMSLVKSLQGCLKLSITVFDKDHQVTESFWNDDTFEFYYRFQAVLRQMDKEQATNLFFQGSYNELFLIYRYQDHYILIGPWRCNVLDKTFFKVAVADKDLTKEEEEILYQALKHLPVYPLNAIRDLLIVVHYFFSGKIEDLLSPPLRHYIRDFSDNIEVQKANMFVKKQESKVCLYNYEKNLSSIVQEGDVHKLKEIIFSLRNTFIPVVSGDTLRSEKNYSIIAFDRLAQIAIQSGMDIADAYHSREEFMRDSELATSMPDVLKIRDASLVFYTQKVSELRDNRWKHVSPTVNAIIQYISVNLHKSVTTAELAQHFNMSESKLRQIFKRDTGLTIYQYTSNMKIEEAKTLLRSAYAINHISDVLGFTDPSHFSKFFKKHTGESPKTYQNRKH
>SEE_CVZJ01000017.1_WP_015898584.1
MDTMSLVKSLQGCLKLSITVFDKDHQVTESFWNDDTFEFYYRFQAVLRQMDKEQATNLFFQGSYNELFLIYRYQDHYILIGPWRCNVLDKTFFKVAVADKDLTKEEEEILYQALKHLPVYPLNAIRDLLIVVHYFFSGKIEDLLSPPLRHYIRDFSDNIEVQKANMFVKKQESKVCLYNYEKNLSSIVQEGDVHKLKEIIFSLRNTFIPVVSGDTLRSEKNYSIIAFDRLAQIAIQSGMDIADAYHSREEFMRDSELATSMPDVLKIRDASLVFYTQKVSELRDNRWKHVSPTVNAIIQYISVNLHKSVTTAELAQHFNMSESKLRQIFKRDTGLTIYQYTSNMKIEEAKTLLRSAYAINHISDVLGFTDPSHFSKFFKKHTGESPKTYQNRKH
>SEE_CVZI01000016.1_WP_015898584.1
MDTMSLVKSLQGCLKLSITVFDKDHQVTESFWNDDTFEFYYRFQAVLRQMDKEQATNLFFQGSYNELFLIYRYQDHYILIGPWRCNVLDKTFFKVAVADKDLTKEEEEILYQALKHLPVYPLNAIRDLLIVVHYFFSGKIEDLLSPPLRHYIRDFSDNIEVQKANMFVKKQESKVCLYNYEKNLSSIVQEGDVHKLKEIIFSLRNTFIPVVSGDTLRSEKNYSIIAFDRLAQIAIQSGMDIADAYHSREEFMRDSELATSMPDVLKIRDASLVFYTQKVSELRDNRWKHVSPTVNAIIQYISVNLHKSVTTAELAQHFNMSESKLRQIFKRDTGLTIYQYTSNMKIEEAKTLLRSAYAINHISDVLGFTDPSHFSKFFKKHTGESPKTYQNRKH
>SEE_CVZH01000017.1_WP_015898584.1
MDTMSLVKSLQGCLKLSITVFDKDHQVTESFWNDDTFEFYYRFQAVLRQMDKEQATNLFFQGSYNELFLIYRYQDHYILIGPWRCNVLDKTFFKVAVADKDLTKEEEEILYQALKHLPVYPLNAIRDLLIVVHYFFSGKIEDLLSPPLRHYIRDFSDNIEVQKANMFVKKQESKVCLYNYEKNLSSIVQEGDVHKLKEIIFSLRNTFIPVVSGDTLRSEKNYSIIAFDRLAQIAIQSGMDIADAYHSREEFMRDSELATSMPDVLKIRDASLVFYTQKVSELRDNRWKHVSPTVNAIIQYISVNLHKSVTTAELAQHFNMSESKLRQIFKRDTGLTIYQYTSNMKIEEAKTLLRSAYAINHISDVLGFTDPSHFSKFFKKHTGESPKTYQNRKH
>SEE_CVZG01000033.1_WP_015898584.1
MDTMSLVKSLQGCLKLSITVFDKDHQVTESFWNDDTFEFYYRFQAVLRQMDKEQATNLFFQGSYNELFLIYRYQDHYILIGPWRCNVLDKTFFKVAVADKDLTKEEEEILYQALKHLPVYPLNAIRDLLIVVHYFFSGKIEDLLSPPLRHYIRDFSDNIEVQKANMFVKKQESKVCLYNYEKNLSSIVQEGDVHKLKEIIFSLRNTFIPVVSGDTLRSEKNYSIIAFDRLAQIAIQSGMDIADAYHSREEFMRDSELATSMPDVLKIRDASLVFYTQKVSELRDNRWKHVSPTVNAIIQYISVNLHKSVTTAELAQHFNMSESKLRQIFKRDTGLTIYQYTSNMKIEEAKTLLRSAYAINHISDVLGFTDPSHFSKFFKKHTGESPKTYQNRKH
>SEE_CVZF01000034.1_WP_015898584.1
MDTMSLVKSLQGCLKLSITVFDKDHQVTESFWNDDTFEFYYRFQAVLRQMDKEQATNLFFQGSYNELFLIYRYQDHYILIGPWRCNVLDKTFFKVAVADKDLTKEEEEILYQALKHLPVYPLNAIRDLLIVVHYFFSGKIEDLLSPPLRHYIRDFSDNIEVQKANMFVKKQESKVCLYNYEKNLSSIVQEGDVHKLKEIIFSLRNTFIPVVSGDTLRSEKNYSIIAFDRLAQIAIQSGMDIADAYHSREEFMRDSELATSMPDVLKIRDASLVFYTQKVSELRDNRWKHVSPTVNAIIQYISVNLHKSVTTAELAQHFNMSESKLRQIFKRDTGLTIYQYTSNMKIEEAKTLLRSAYAINHISDVLGFTDPSHFSKFFKKHTGESPKTYQNRKH
>SEE_CVZE01000017.1_WP_015898584.1
MDTMSLVKSLQGCLKLSITVFDKDHQVTESFWNDDTFEFYYRFQAVLRQMDKEQATNLFFQGSYNELFLIYRYQDHYILIGPWRCNVLDKTFFKVAVADKDLTKEEEEILYQALKHLPVYPLNAIRDLLIVVHYFFSGKIEDLLSPPLRHYIRDFSDNIEVQKANMFVKKQESKVCLYNYEKNLSSIVQEGDVHKLKEIIFSLRNTFIPVVSGDTLRSEKNYSIIAFDRLAQIAIQSGMDIADAYHSREEFMRDSELATSMPDVLKIRDASLVFYTQKVSELRDNRWKHVSPTVNAIIQYISVNLHKSVTTAELAQHFNMSESKLRQIFKRDTGLTIYQYTSNMKIEEAKTLLRSAYAINHISDVLGFTDPSHFSKFFKKHTGESPKTYQNRKH
>SEE_CVZD01000005.1_WP_015898584.1
MDTMSLVKSLQGCLKLSITVFDKDHQVTESFWNDDTFEFYYRFQAVLRQMDKEQATNLFFQGSYNELFLIYRYQDHYILIGPWRCNVLDKTFFKVAVADKDLTKEEEEILYQALKHLPVYPLNAIRDLLIVVHYFFSGKIEDLLSPPLRHYIRDFSDNIEVQKANMFVKKQESKVCLYNYEKNLSSIVQEGDVHKLKEIIFSLRNTFIPVVSGDTLRSEKNYSIIAFDRLAQIAIQSGMDIADAYHSREEFMRDSELATSMPDVLKIRDASLVFYTQKVSELRDNRWKHVSPTVNAIIQYISVNLHKSVTTAELAQHFNMSESKLRQIFKRDTGLTIYQYTSNMKIEEAKTLLRSAYAINHISDVLGFTDPSHFSKFFKKHTGESPKTYQNRKH
>SEE_CVZC01000017.1_WP_015898584.1
MDTMSLVKSLQGCLKLSITVFDKDHQVTESFWNDDTFEFYYRFQAVLRQMDKEQATNLFFQGSYNELFLIYRYQDHYILIGPWRCNVLDKTFFKVAVADKDLTKEEEEILYQALKHLPVYPLNAIRDLLIVVHYFFSGKIEDLLSPPLRHYIRDFSDNIEVQKANMFVKKQESKVCLYNYEKNLSSIVQEGDVHKLKEIIFSLRNTFIPVVSGDTLRSEKNYSIIAFDRLAQIAIQSGMDIADAYHSREEFMRDSELATSMPDVLKIRDASLVFYTQKVSELRDNRWKHVSPTVNAIIQYISVNLHKSVTTAELAQHFNMSESKLRQIFKRDTGLTIYQYTSNMKIEEAKTLLRSAYAINHISDVLGFTDPSHFSKFFKKHTGESPKTYQNRKH
>SEE_CVZB01000017.1_WP_015898584.1
MDTMSLVKSLQGCLKLSITVFDKDHQVTESFWNDDTFEFYYRFQAVLRQMDKEQATNLFFQGSYNELFLIYRYQDHYILIGPWRCNVLDKTFFKVAVADKDLTKEEEEILYQALKHLPVYPLNAIRDLLIVVHYFFSGKIEDLLSPPLRHYIRDFSDNIEVQKANMFVKKQESKVCLYNYEKNLSSIVQEGDVHKLKEIIFSLRNTFIPVVSGDTLRSEKNYSIIAFDRLAQIAIQSGMDIADAYHSREEFMRDSELATSMPDVLKIRDASLVFYTQKVSELRDNRWKHVSPTVNAIIQYISVNLHKSVTTAELAQHFNMSESKLRQIFKRDTGLTIYQYTSNMKIEEAKTLLRSAYAINHISDVLGFTDPSHFSKFFKKHTGESPKTYQNRKH
>SEE_CVZA01000016.1_WP_015898584.1
MDTMSLVKSLQGCLKLSITVFDKDHQVTESFWNDDTFEFYYRFQAVLRQMDKEQATNLFFQGSYNELFLIYRYQDHYILIGPWRCNVLDKTFFKVAVADKDLTKEEEEILYQALKHLPVYPLNAIRDLLIVVHYFFSGKIEDLLSPPLRHYIRDFSDNIEVQKANMFVKKQESKVCLYNYEKNLSSIVQEGDVHKLKEIIFSLRNTFIPVVSGDTLRSEKNYSIIAFDRLAQIAIQSGMDIADAYHSREEFMRDSELATSMPDVLKIRDASLVFYTQKVSELRDNRWKHVSPTVNAIIQYISVNLHKSVTTAELAQHFNMSESKLRQIFKRDTGLTIYQYTSNMKIEEAKTLLRSAYAINHISDVLGFTDPSHFSKFFKKHTGESPKTYQNRKH
>SEE_CVYZ01000016.1_WP_015898584.1
MDTMSLVKSLQGCLKLSITVFDKDHQVTESFWNDDTFEFYYRFQAVLRQMDKEQATNLFFQGSYNELFLIYRYQDHYILIGPWRCNVLDKTFFKVAVADKDLTKEEEEILYQALKHLPVYPLNAIRDLLIVVHYFFSGKIEDLLSPPLRHYIRDFSDNIEVQKANMFVKKQESKVCLYNYEKNLSSIVQEGDVHKLKEIIFSLRNTFIPVVSGDTLRSEKNYSIIAFDRLAQIAIQSGMDIADAYHSREEFMRDSELATSMPDVLKIRDASLVFYTQKVSELRDNRWKHVSPTVNAIIQYISVNLHKSVTTAELAQHFNMSESKLRQIFKRDTGLTIYQYTSNMKIEEAKTLLRSAYAINHISDVLGFTDPSHFSKFFKKHTGESPKTYQNRKH
>SEE_CVYY01000016.1_WP_015898584.1
MDTMSLVKSLQGCLKLSITVFDKDHQVTESFWNDDTFEFYYRFQAVLRQMDKEQATNLFFQGSYNELFLIYRYQDHYILIGPWRCNVLDKTFFKVAVADKDLTKEEEEILYQALKHLPVYPLNAIRDLLIVVHYFFSGKIEDLLSPPLRHYIRDFSDNIEVQKANMFVKKQESKVCLYNYEKNLSSIVQEGDVHKLKEIIFSLRNTFIPVVSGDTLRSEKNYSIIAFDRLAQIAIQSGMDIADAYHSREEFMRDSELATSMPDVLKIRDASLVFYTQKVSELRDNRWKHVSPTVNAIIQYISVNLHKSVTTAELAQHFNMSESKLRQIFKRDTGLTIYQYTSNMKIEEAKTLLRSAYAINHISDVLGFTDPSHFSKFFKKHTGESPKTYQNRKH
>SEE_CVYX01000005.1_WP_015898584.1
MDTMSLVKSLQGCLKLSITVFDKDHQVTESFWNDDTFEFYYRFQAVLRQMDKEQATNLFFQGSYNELFLIYRYQDHYILIGPWRCNVLDKTFFKVAVADKDLTKEEEEILYQALKHLPVYPLNAIRDLLIVVHYFFSGKIEDLLSPPLRHYIRDFSDNIEVQKANMFVKKQESKVCLYNYEKNLSSIVQEGDVHKLKEIIFSLRNTFIPVVSGDTLRSEKNYSIIAFDRLAQIAIQSGMDIADAYHSREEFMRDSELATSMPDVLKIRDASLVFYTQKVSELRDNRWKHVSPTVNAIIQYISVNLHKSVTTAELAQHFNMSESKLRQIFKRDTGLTIYQYTSNMKIEEAKTLLRSAYAINHISDVLGFTDPSHFSKFFKKHTGESPKTYQNRKH
>SEE_CVYW01000015.1_WP_015898584.1
MDTMSLVKSLQGCLKLSITVFDKDHQVTESFWNDDTFEFYYRFQAVLRQMDKEQATNLFFQGSYNELFLIYRYQDHYILIGPWRCNVLDKTFFKVAVADKDLTKEEEEILYQALKHLPVYPLNAIRDLLIVVHYFFSGKIEDLLSPPLRHYIRDFSDNIEVQKANMFVKKQESKVCLYNYEKNLSSIVQEGDVHKLKEIIFSLRNTFIPVVSGDTLRSEKNYSIIAFDRLAQIAIQSGMDIADAYHSREEFMRDSELATSMPDVLKIRDASLVFYTQKVSELRDNRWKHVSPTVNAIIQYISVNLHKSVTTAELAQHFNMSESKLRQIFKRDTGLTIYQYTSNMKIEEAKTLLRSAYAINHISDVLGFTDPSHFSKFFKKHTGESPKTYQNRKH
>SEE_CVYV01000033.1_WP_015898584.1
MDTMSLVKSLQGCLKLSITVFDKDHQVTESFWNDDTFEFYYRFQAVLRQMDKEQATNLFFQGSYNELFLIYRYQDHYILIGPWRCNVLDKTFFKVAVADKDLTKEEEEILYQALKHLPVYPLNAIRDLLIVVHYFFSGKIEDLLSPPLRHYIRDFSDNIEVQKANMFVKKQESKVCLYNYEKNLSSIVQEGDVHKLKEIIFSLRNTFIPVVSGDTLRSEKNYSIIAFDRLAQIAIQSGMDIADAYHSREEFMRDSELATSMPDVLKIRDASLVFYTQKVSELRDNRWKHVSPTVNAIIQYISVNLHKSVTTAELAQHFNMSESKLRQIFKRDTGLTIYQYTSNMKIEEAKTLLRSAYAINHISDVLGFTDPSHFSKFFKKHTGESPKTYQNRKH
>SEE_CVYU01000014.1_WP_015898584.1
MDTMSLVKSLQGCLKLSITVFDKDHQVTESFWNDDTFEFYYRFQAVLRQMDKEQATNLFFQGSYNELFLIYRYQDHYILIGPWRCNVLDKTFFKVAVADKDLTKEEEEILYQALKHLPVYPLNAIRDLLIVVHYFFSGKIEDLLSPPLRHYIRDFSDNIEVQKANMFVKKQESKVCLYNYEKNLSSIVQEGDVHKLKEIIFSLRNTFIPVVSGDTLRSEKNYSIIAFDRLAQIAIQSGMDIADAYHSREEFMRDSELATSMPDVLKIRDASLVFYTQKVSELRDNRWKHVSPTVNAIIQYISVNLHKSVTTAELAQHFNMSESKLRQIFKRDTGLTIYQYTSNMKIEEAKTLLRSAYAINHISDVLGFTDPSHFSKFFKKHTGESPKTYQNRKH
>SEE_CVYT01000018.1_WP_015898584.1
MDTMSLVKSLQGCLKLSITVFDKDHQVTESFWNDDTFEFYYRFQAVLRQMDKEQATNLFFQGSYNELFLIYRYQDHYILIGPWRCNVLDKTFFKVAVADKDLTKEEEEILYQALKHLPVYPLNAIRDLLIVVHYFFSGKIEDLLSPPLRHYIRDFSDNIEVQKANMFVKKQESKVCLYNYEKNLSSIVQEGDVHKLKEIIFSLRNTFIPVVSGDTLRSEKNYSIIAFDRLAQIAIQSGMDIADAYHSREEFMRDSELATSMPDVLKIRDASLVFYTQKVSELRDNRWKHVSPTVNAIIQYISVNLHKSVTTAELAQHFNMSESKLRQIFKRDTGLTIYQYTSNMKIEEAKTLLRSAYAINHISDVLGFTDPSHFSKFFKKHTGESPKTYQNRKH
>SEE_CVYS01000015.1_WP_015898584.1
MDTMSLVKSLQGCLKLSITVFDKDHQVTESFWNDDTFEFYYRFQAVLRQMDKEQATNLFFQGSYNELFLIYRYQDHYILIGPWRCNVLDKTFFKVAVADKDLTKEEEEILYQALKHLPVYPLNAIRDLLIVVHYFFSGKIEDLLSPPLRHYIRDFSDNIEVQKANMFVKKQESKVCLYNYEKNLSSIVQEGDVHKLKEIIFSLRNTFIPVVSGDTLRSEKNYSIIAFDRLAQIAIQSGMDIADAYHSREEFMRDSELATSMPDVLKIRDASLVFYTQKVSELRDNRWKHVSPTVNAIIQYISVNLHKSVTTAELAQHFNMSESKLRQIFKRDTGLTIYQYTSNMKIEEAKTLLRSAYAINHISDVLGFTDPSHFSKFFKKHTGESPKTYQNRKH
>SEE_CVYR01000017.1_WP_015898584.1
MDTMSLVKSLQGCLKLSITVFDKDHQVTESFWNDDTFEFYYRFQAVLRQMDKEQATNLFFQGSYNELFLIYRYQDHYILIGPWRCNVLDKTFFKVAVADKDLTKEEEEILYQALKHLPVYPLNAIRDLLIVVHYFFSGKIEDLLSPPLRHYIRDFSDNIEVQKANMFVKKQESKVCLYNYEKNLSSIVQEGDVHKLKEIIFSLRNTFIPVVSGDTLRSEKNYSIIAFDRLAQIAIQSGMDIADAYHSREEFMRDSELATSMPDVLKIRDASLVFYTQKVSELRDNRWKHVSPTVNAIIQYISVNLHKSVTTAELAQHFNMSESKLRQIFKRDTGLTIYQYTSNMKIEEAKTLLRSAYAINHISDVLGFTDPSHFSKFFKKHTGESPKTYQNRKH
>SEE_CVYQ01000017.1_WP_015898584.1
MDTMSLVKSLQGCLKLSITVFDKDHQVTESFWNDDTFEFYYRFQAVLRQMDKEQATNLFFQGSYNELFLIYRYQDHYILIGPWRCNVLDKTFFKVAVADKDLTKEEEEILYQALKHLPVYPLNAIRDLLIVVHYFFSGKIEDLLSPPLRHYIRDFSDNIEVQKANMFVKKQESKVCLYNYEKNLSSIVQEGDVHKLKEIIFSLRNTFIPVVSGDTLRSEKNYSIIAFDRLAQIAIQSGMDIADAYHSREEFMRDSELATSMPDVLKIRDASLVFYTQKVSELRDNRWKHVSPTVNAIIQYISVNLHKSVTTAELAQHFNMSESKLRQIFKRDTGLTIYQYTSNMKIEEAKTLLRSAYAINHISDVLGFTDPSHFSKFFKKHTGESPKTYQNRKH
>SEE_CVYP01000019.1_WP_015898584.1
MDTMSLVKSLQGCLKLSITVFDKDHQVTESFWNDDTFEFYYRFQAVLRQMDKEQATNLFFQGSYNELFLIYRYQDHYILIGPWRCNVLDKTFFKVAVADKDLTKEEEEILYQALKHLPVYPLNAIRDLLIVVHYFFSGKIEDLLSPPLRHYIRDFSDNIEVQKANMFVKKQESKVCLYNYEKNLSSIVQEGDVHKLKEIIFSLRNTFIPVVSGDTLRSEKNYSIIAFDRLAQIAIQSGMDIADAYHSREEFMRDSELATSMPDVLKIRDASLVFYTQKVSELRDNRWKHVSPTVNAIIQYISVNLHKSVTTAELAQHFNMSESKLRQIFKRDTGLTIYQYTSNMKIEEAKTLLRSAYAINHISDVLGFTDPSHFSKFFKKHTGESPKTYQNRKH
>SEE_CVYO01000015.1_WP_050322500.1
MDTMSLVKSLQGCLKLSITVFDKDHQVTESFWNDDIFEFYYRFQAVLRQMDKEQATNLFFQGSYNELFLIYRYQDHYILIGPWRCNVLDKTFFKVAVADKDLTKEEEEILYQALKHLPVYPLNAIRDLLIVVHYFFSGKIEDLLSPPLRHYIRDFSDNIEVQKANMFVKKQESKVCLYNYEKNLSSIVQEGDVHKLKEIIFSLRNTFIPVVSGDTLRSEKNYSIIAFDRLAQIAIQSGMDIADAYHSREEFMRDSELATSMPDVLKIRDASLVFYTQKVSELRDNRWKHVSPTVNAIIQYISVNLHKSVTTAELAQHFNMSESKLRQIFKRDTGLTIYQYTSNMKIEEAKTLLRSAYAINHISDVLGFTDPSHFSKFFKKHTGESPKTYQNRKH
>SEE_CVYN01000015.1_WP_015898584.1
MDTMSLVKSLQGCLKLSITVFDKDHQVTESFWNDDTFEFYYRFQAVLRQMDKEQATNLFFQGSYNELFLIYRYQDHYILIGPWRCNVLDKTFFKVAVADKDLTKEEEEILYQALKHLPVYPLNAIRDLLIVVHYFFSGKIEDLLSPPLRHYIRDFSDNIEVQKANMFVKKQESKVCLYNYEKNLSSIVQEGDVHKLKEIIFSLRNTFIPVVSGDTLRSEKNYSIIAFDRLAQIAIQSGMDIADAYHSREEFMRDSELATSMPDVLKIRDASLVFYTQKVSELRDNRWKHVSPTVNAIIQYISVNLHKSVTTAELAQHFNMSESKLRQIFKRDTGLTIYQYTSNMKIEEAKTLLRSAYAINHISDVLGFTDPSHFSKFFKKHTGESPKTYQNRKH
>SEE_CVYM01000018.1_WP_015898584.1
MDTMSLVKSLQGCLKLSITVFDKDHQVTESFWNDDTFEFYYRFQAVLRQMDKEQATNLFFQGSYNELFLIYRYQDHYILIGPWRCNVLDKTFFKVAVADKDLTKEEEEILYQALKHLPVYPLNAIRDLLIVVHYFFSGKIEDLLSPPLRHYIRDFSDNIEVQKANMFVKKQESKVCLYNYEKNLSSIVQEGDVHKLKEIIFSLRNTFIPVVSGDTLRSEKNYSIIAFDRLAQIAIQSGMDIADAYHSREEFMRDSELATSMPDVLKIRDASLVFYTQKVSELRDNRWKHVSPTVNAIIQYISVNLHKSVTTAELAQHFNMSESKLRQIFKRDTGLTIYQYTSNMKIEEAKTLLRSAYAINHISDVLGFTDPSHFSKFFKKHTGESPKTYQNRKH
>SEE_CVYL01000017.1_WP_015898584.1
MDTMSLVKSLQGCLKLSITVFDKDHQVTESFWNDDTFEFYYRFQAVLRQMDKEQATNLFFQGSYNELFLIYRYQDHYILIGPWRCNVLDKTFFKVAVADKDLTKEEEEILYQALKHLPVYPLNAIRDLLIVVHYFFSGKIEDLLSPPLRHYIRDFSDNIEVQKANMFVKKQESKVCLYNYEKNLSSIVQEGDVHKLKEIIFSLRNTFIPVVSGDTLRSEKNYSIIAFDRLAQIAIQSGMDIADAYHSREEFMRDSELATSMPDVLKIRDASLVFYTQKVSELRDNRWKHVSPTVNAIIQYISVNLHKSVTTAELAQHFNMSESKLRQIFKRDTGLTIYQYTSNMKIEEAKTLLRSAYAINHISDVLGFTDPSHFSKFFKKHTGESPKTYQNRKH
>SEE_CVYK01000017.1_WP_015898584.1
MDTMSLVKSLQGCLKLSITVFDKDHQVTESFWNDDTFEFYYRFQAVLRQMDKEQATNLFFQGSYNELFLIYRYQDHYILIGPWRCNVLDKTFFKVAVADKDLTKEEEEILYQALKHLPVYPLNAIRDLLIVVHYFFSGKIEDLLSPPLRHYIRDFSDNIEVQKANMFVKKQESKVCLYNYEKNLSSIVQEGDVHKLKEIIFSLRNTFIPVVSGDTLRSEKNYSIIAFDRLAQIAIQSGMDIADAYHSREEFMRDSELATSMPDVLKIRDASLVFYTQKVSELRDNRWKHVSPTVNAIIQYISVNLHKSVTTAELAQHFNMSESKLRQIFKRDTGLTIYQYTSNMKIEEAKTLLRSAYAINHISDVLGFTDPSHFSKFFKKHTGESPKTYQNRKH
>SEE_CVYJ01000017.1_WP_015898584.1
MDTMSLVKSLQGCLKLSITVFDKDHQVTESFWNDDTFEFYYRFQAVLRQMDKEQATNLFFQGSYNELFLIYRYQDHYILIGPWRCNVLDKTFFKVAVADKDLTKEEEEILYQALKHLPVYPLNAIRDLLIVVHYFFSGKIEDLLSPPLRHYIRDFSDNIEVQKANMFVKKQESKVCLYNYEKNLSSIVQEGDVHKLKEIIFSLRNTFIPVVSGDTLRSEKNYSIIAFDRLAQIAIQSGMDIADAYHSREEFMRDSELATSMPDVLKIRDASLVFYTQKVSELRDNRWKHVSPTVNAIIQYISVNLHKSVTTAELAQHFNMSESKLRQIFKRDTGLTIYQYTSNMKIEEAKTLLRSAYAINHISDVLGFTDPSHFSKFFKKHTGESPKTYQNRKH
>SEE_CVYI01000015.1_WP_015898584.1
MDTMSLVKSLQGCLKLSITVFDKDHQVTESFWNDDTFEFYYRFQAVLRQMDKEQATNLFFQGSYNELFLIYRYQDHYILIGPWRCNVLDKTFFKVAVADKDLTKEEEEILYQALKHLPVYPLNAIRDLLIVVHYFFSGKIEDLLSPPLRHYIRDFSDNIEVQKANMFVKKQESKVCLYNYEKNLSSIVQEGDVHKLKEIIFSLRNTFIPVVSGDTLRSEKNYSIIAFDRLAQIAIQSGMDIADAYHSREEFMRDSELATSMPDVLKIRDASLVFYTQKVSELRDNRWKHVSPTVNAIIQYISVNLHKSVTTAELAQHFNMSESKLRQIFKRDTGLTIYQYTSNMKIEEAKTLLRSAYAINHISDVLGFTDPSHFSKFFKKHTGESPKTYQNRKH
>SEE_CVYH01000016.1_WP_015898584.1
MDTMSLVKSLQGCLKLSITVFDKDHQVTESFWNDDTFEFYYRFQAVLRQMDKEQATNLFFQGSYNELFLIYRYQDHYILIGPWRCNVLDKTFFKVAVADKDLTKEEEEILYQALKHLPVYPLNAIRDLLIVVHYFFSGKIEDLLSPPLRHYIRDFSDNIEVQKANMFVKKQESKVCLYNYEKNLSSIVQEGDVHKLKEIIFSLRNTFIPVVSGDTLRSEKNYSIIAFDRLAQIAIQSGMDIADAYHSREEFMRDSELATSMPDVLKIRDASLVFYTQKVSELRDNRWKHVSPTVNAIIQYISVNLHKSVTTAELAQHFNMSESKLRQIFKRDTGLTIYQYTSNMKIEEAKTLLRSAYAINHISDVLGFTDPSHFSKFFKKHTGESPKTYQNRKH
>SEE_CVYG01000017.1_WP_015898584.1
MDTMSLVKSLQGCLKLSITVFDKDHQVTESFWNDDTFEFYYRFQAVLRQMDKEQATNLFFQGSYNELFLIYRYQDHYILIGPWRCNVLDKTFFKVAVADKDLTKEEEEILYQALKHLPVYPLNAIRDLLIVVHYFFSGKIEDLLSPPLRHYIRDFSDNIEVQKANMFVKKQESKVCLYNYEKNLSSIVQEGDVHKLKEIIFSLRNTFIPVVSGDTLRSEKNYSIIAFDRLAQIAIQSGMDIADAYHSREEFMRDSELATSMPDVLKIRDASLVFYTQKVSELRDNRWKHVSPTVNAIIQYISVNLHKSVTTAELAQHFNMSESKLRQIFKRDTGLTIYQYTSNMKIEEAKTLLRSAYAINHISDVLGFTDPSHFSKFFKKHTGESPKTYQNRKH
>SEE_CVYF01000018.1_WP_015898584.1
MDTMSLVKSLQGCLKLSITVFDKDHQVTESFWNDDTFEFYYRFQAVLRQMDKEQATNLFFQGSYNELFLIYRYQDHYILIGPWRCNVLDKTFFKVAVADKDLTKEEEEILYQALKHLPVYPLNAIRDLLIVVHYFFSGKIEDLLSPPLRHYIRDFSDNIEVQKANMFVKKQESKVCLYNYEKNLSSIVQEGDVHKLKEIIFSLRNTFIPVVSGDTLRSEKNYSIIAFDRLAQIAIQSGMDIADAYHSREEFMRDSELATSMPDVLKIRDASLVFYTQKVSELRDNRWKHVSPTVNAIIQYISVNLHKSVTTAELAQHFNMSESKLRQIFKRDTGLTIYQYTSNMKIEEAKTLLRSAYAINHISDVLGFTDPSHFSKFFKKHTGESPKTYQNRKH
>SEE_CVYE01000016.1_WP_015898584.1
MDTMSLVKSLQGCLKLSITVFDKDHQVTESFWNDDTFEFYYRFQAVLRQMDKEQATNLFFQGSYNELFLIYRYQDHYILIGPWRCNVLDKTFFKVAVADKDLTKEEEEILYQALKHLPVYPLNAIRDLLIVVHYFFSGKIEDLLSPPLRHYIRDFSDNIEVQKANMFVKKQESKVCLYNYEKNLSSIVQEGDVHKLKEIIFSLRNTFIPVVSGDTLRSEKNYSIIAFDRLAQIAIQSGMDIADAYHSREEFMRDSELATSMPDVLKIRDASLVFYTQKVSELRDNRWKHVSPTVNAIIQYISVNLHKSVTTAELAQHFNMSESKLRQIFKRDTGLTIYQYTSNMKIEEAKTLLRSAYAINHISDVLGFTDPSHFSKFFKKHTGESPKTYQNRKH
>SEE_CVYD01000015.1_WP_015898584.1
MDTMSLVKSLQGCLKLSITVFDKDHQVTESFWNDDTFEFYYRFQAVLRQMDKEQATNLFFQGSYNELFLIYRYQDHYILIGPWRCNVLDKTFFKVAVADKDLTKEEEEILYQALKHLPVYPLNAIRDLLIVVHYFFSGKIEDLLSPPLRHYIRDFSDNIEVQKANMFVKKQESKVCLYNYEKNLSSIVQEGDVHKLKEIIFSLRNTFIPVVSGDTLRSEKNYSIIAFDRLAQIAIQSGMDIADAYHSREEFMRDSELATSMPDVLKIRDASLVFYTQKVSELRDNRWKHVSPTVNAIIQYISVNLHKSVTTAELAQHFNMSESKLRQIFKRDTGLTIYQYTSNMKIEEAKTLLRSAYAINHISDVLGFTDPSHFSKFFKKHTGESPKTYQNRKH
>SEE_CVYC01000015.1_WP_015898584.1
MDTMSLVKSLQGCLKLSITVFDKDHQVTESFWNDDTFEFYYRFQAVLRQMDKEQATNLFFQGSYNELFLIYRYQDHYILIGPWRCNVLDKTFFKVAVADKDLTKEEEEILYQALKHLPVYPLNAIRDLLIVVHYFFSGKIEDLLSPPLRHYIRDFSDNIEVQKANMFVKKQESKVCLYNYEKNLSSIVQEGDVHKLKEIIFSLRNTFIPVVSGDTLRSEKNYSIIAFDRLAQIAIQSGMDIADAYHSREEFMRDSELATSMPDVLKIRDASLVFYTQKVSELRDNRWKHVSPTVNAIIQYISVNLHKSVTTAELAQHFNMSESKLRQIFKRDTGLTIYQYTSNMKIEEAKTLLRSAYAINHISDVLGFTDPSHFSKFFKKHTGESPKTYQNRKH
>SEE_CVYB01000004.1_WP_015898584.1
MDTMSLVKSLQGCLKLSITVFDKDHQVTESFWNDDTFEFYYRFQAVLRQMDKEQATNLFFQGSYNELFLIYRYQDHYILIGPWRCNVLDKTFFKVAVADKDLTKEEEEILYQALKHLPVYPLNAIRDLLIVVHYFFSGKIEDLLSPPLRHYIRDFSDNIEVQKANMFVKKQESKVCLYNYEKNLSSIVQEGDVHKLKEIIFSLRNTFIPVVSGDTLRSEKNYSIIAFDRLAQIAIQSGMDIADAYHSREEFMRDSELATSMPDVLKIRDASLVFYTQKVSELRDNRWKHVSPTVNAIIQYISVNLHKSVTTAELAQHFNMSESKLRQIFKRDTGLTIYQYTSNMKIEEAKTLLRSAYAINHISDVLGFTDPSHFSKFFKKHTGESPKTYQNRKH
>SEE_CVYA01000015.1_WP_015898584.1
MDTMSLVKSLQGCLKLSITVFDKDHQVTESFWNDDTFEFYYRFQAVLRQMDKEQATNLFFQGSYNELFLIYRYQDHYILIGPWRCNVLDKTFFKVAVADKDLTKEEEEILYQALKHLPVYPLNAIRDLLIVVHYFFSGKIEDLLSPPLRHYIRDFSDNIEVQKANMFVKKQESKVCLYNYEKNLSSIVQEGDVHKLKEIIFSLRNTFIPVVSGDTLRSEKNYSIIAFDRLAQIAIQSGMDIADAYHSREEFMRDSELATSMPDVLKIRDASLVFYTQKVSELRDNRWKHVSPTVNAIIQYISVNLHKSVTTAELAQHFNMSESKLRQIFKRDTGLTIYQYTSNMKIEEAKTLLRSAYAINHISDVLGFTDPSHFSKFFKKHTGESPKTYQNRKH
>SEE_CVXZ01000016.1_WP_015898584.1
MDTMSLVKSLQGCLKLSITVFDKDHQVTESFWNDDTFEFYYRFQAVLRQMDKEQATNLFFQGSYNELFLIYRYQDHYILIGPWRCNVLDKTFFKVAVADKDLTKEEEEILYQALKHLPVYPLNAIRDLLIVVHYFFSGKIEDLLSPPLRHYIRDFSDNIEVQKANMFVKKQESKVCLYNYEKNLSSIVQEGDVHKLKEIIFSLRNTFIPVVSGDTLRSEKNYSIIAFDRLAQIAIQSGMDIADAYHSREEFMRDSELATSMPDVLKIRDASLVFYTQKVSELRDNRWKHVSPTVNAIIQYISVNLHKSVTTAELAQHFNMSESKLRQIFKRDTGLTIYQYTSNMKIEEAKTLLRSAYAINHISDVLGFTDPSHFSKFFKKHTGESPKTYQNRKH
>SEE_CVXY01000015.1_WP_015898584.1
MDTMSLVKSLQGCLKLSITVFDKDHQVTESFWNDDTFEFYYRFQAVLRQMDKEQATNLFFQGSYNELFLIYRYQDHYILIGPWRCNVLDKTFFKVAVADKDLTKEEEEILYQALKHLPVYPLNAIRDLLIVVHYFFSGKIEDLLSPPLRHYIRDFSDNIEVQKANMFVKKQESKVCLYNYEKNLSSIVQEGDVHKLKEIIFSLRNTFIPVVSGDTLRSEKNYSIIAFDRLAQIAIQSGMDIADAYHSREEFMRDSELATSMPDVLKIRDASLVFYTQKVSELRDNRWKHVSPTVNAIIQYISVNLHKSVTTAELAQHFNMSESKLRQIFKRDTGLTIYQYTSNMKIEEAKTLLRSAYAINHISDVLGFTDPSHFSKFFKKHTGESPKTYQNRKH
>SEE_CVXW01000016.1_WP_015898584.1
MDTMSLVKSLQGCLKLSITVFDKDHQVTESFWNDDTFEFYYRFQAVLRQMDKEQATNLFFQGSYNELFLIYRYQDHYILIGPWRCNVLDKTFFKVAVADKDLTKEEEEILYQALKHLPVYPLNAIRDLLIVVHYFFSGKIEDLLSPPLRHYIRDFSDNIEVQKANMFVKKQESKVCLYNYEKNLSSIVQEGDVHKLKEIIFSLRNTFIPVVSGDTLRSEKNYSIIAFDRLAQIAIQSGMDIADAYHSREEFMRDSELATSMPDVLKIRDASLVFYTQKVSELRDNRWKHVSPTVNAIIQYISVNLHKSVTTAELAQHFNMSESKLRQIFKRDTGLTIYQYTSNMKIEEAKTLLRSAYAINHISDVLGFTDPSHFSKFFKKHTGESPKTYQNRKH
>SEE_CVXU01000016.1_WP_015898584.1
MDTMSLVKSLQGCLKLSITVFDKDHQVTESFWNDDTFEFYYRFQAVLRQMDKEQATNLFFQGSYNELFLIYRYQDHYILIGPWRCNVLDKTFFKVAVADKDLTKEEEEILYQALKHLPVYPLNAIRDLLIVVHYFFSGKIEDLLSPPLRHYIRDFSDNIEVQKANMFVKKQESKVCLYNYEKNLSSIVQEGDVHKLKEIIFSLRNTFIPVVSGDTLRSEKNYSIIAFDRLAQIAIQSGMDIADAYHSREEFMRDSELATSMPDVLKIRDASLVFYTQKVSELRDNRWKHVSPTVNAIIQYISVNLHKSVTTAELAQHFNMSESKLRQIFKRDTGLTIYQYTSNMKIEEAKTLLRSAYAINHISDVLGFTDPSHFSKFFKKHTGESPKTYQNRKH
>SEE_CVXT01000017.1_WP_015898584.1
MDTMSLVKSLQGCLKLSITVFDKDHQVTESFWNDDTFEFYYRFQAVLRQMDKEQATNLFFQGSYNELFLIYRYQDHYILIGPWRCNVLDKTFFKVAVADKDLTKEEEEILYQALKHLPVYPLNAIRDLLIVVHYFFSGKIEDLLSPPLRHYIRDFSDNIEVQKANMFVKKQESKVCLYNYEKNLSSIVQEGDVHKLKEIIFSLRNTFIPVVSGDTLRSEKNYSIIAFDRLAQIAIQSGMDIADAYHSREEFMRDSELATSMPDVLKIRDASLVFYTQKVSELRDNRWKHVSPTVNAIIQYISVNLHKSVTTAELAQHFNMSESKLRQIFKRDTGLTIYQYTSNMKIEEAKTLLRSAYAINHISDVLGFTDPSHFSKFFKKHTGESPKTYQNRKH
>SEE_CVXS01000017.1_WP_015898584.1
MDTMSLVKSLQGCLKLSITVFDKDHQVTESFWNDDTFEFYYRFQAVLRQMDKEQATNLFFQGSYNELFLIYRYQDHYILIGPWRCNVLDKTFFKVAVADKDLTKEEEEILYQALKHLPVYPLNAIRDLLIVVHYFFSGKIEDLLSPPLRHYIRDFSDNIEVQKANMFVKKQESKVCLYNYEKNLSSIVQEGDVHKLKEIIFSLRNTFIPVVSGDTLRSEKNYSIIAFDRLAQIAIQSGMDIADAYHSREEFMRDSELATSMPDVLKIRDASLVFYTQKVSELRDNRWKHVSPTVNAIIQYISVNLHKSVTTAELAQHFNMSESKLRQIFKRDTGLTIYQYTSNMKIEEAKTLLRSAYAINHISDVLGFTDPSHFSKFFKKHTGESPKTYQNRKH
>SEE_CVXR01000018.1_WP_015898584.1
MDTMSLVKSLQGCLKLSITVFDKDHQVTESFWNDDTFEFYYRFQAVLRQMDKEQATNLFFQGSYNELFLIYRYQDHYILIGPWRCNVLDKTFFKVAVADKDLTKEEEEILYQALKHLPVYPLNAIRDLLIVVHYFFSGKIEDLLSPPLRHYIRDFSDNIEVQKANMFVKKQESKVCLYNYEKNLSSIVQEGDVHKLKEIIFSLRNTFIPVVSGDTLRSEKNYSIIAFDRLAQIAIQSGMDIADAYHSREEFMRDSELATSMPDVLKIRDASLVFYTQKVSELRDNRWKHVSPTVNAIIQYISVNLHKSVTTAELAQHFNMSESKLRQIFKRDTGLTIYQYTSNMKIEEAKTLLRSAYAINHISDVLGFTDPSHFSKFFKKHTGESPKTYQNRKH
>SEE_CVXQ01000018.1_WP_015898584.1
MDTMSLVKSLQGCLKLSITVFDKDHQVTESFWNDDTFEFYYRFQAVLRQMDKEQATNLFFQGSYNELFLIYRYQDHYILIGPWRCNVLDKTFFKVAVADKDLTKEEEEILYQALKHLPVYPLNAIRDLLIVVHYFFSGKIEDLLSPPLRHYIRDFSDNIEVQKANMFVKKQESKVCLYNYEKNLSSIVQEGDVHKLKEIIFSLRNTFIPVVSGDTLRSEKNYSIIAFDRLAQIAIQSGMDIADAYHSREEFMRDSELATSMPDVLKIRDASLVFYTQKVSELRDNRWKHVSPTVNAIIQYISVNLHKSVTTAELAQHFNMSESKLRQIFKRDTGLTIYQYTSNMKIEEAKTLLRSAYAINHISDVLGFTDPSHFSKFFKKHTGESPKTYQNRKH
>SEE_CVXM01000016.1_WP_015898584.1
MDTMSLVKSLQGCLKLSITVFDKDHQVTESFWNDDTFEFYYRFQAVLRQMDKEQATNLFFQGSYNELFLIYRYQDHYILIGPWRCNVLDKTFFKVAVADKDLTKEEEEILYQALKHLPVYPLNAIRDLLIVVHYFFSGKIEDLLSPPLRHYIRDFSDNIEVQKANMFVKKQESKVCLYNYEKNLSSIVQEGDVHKLKEIIFSLRNTFIPVVSGDTLRSEKNYSIIAFDRLAQIAIQSGMDIADAYHSREEFMRDSELATSMPDVLKIRDASLVFYTQKVSELRDNRWKHVSPTVNAIIQYISVNLHKSVTTAELAQHFNMSESKLRQIFKRDTGLTIYQYTSNMKIEEAKTLLRSAYAINHISDVLGFTDPSHFSKFFKKHTGESPKTYQNRKH
>SEE_CVXK01000035.1_WP_015898584.1
MDTMSLVKSLQGCLKLSITVFDKDHQVTESFWNDDTFEFYYRFQAVLRQMDKEQATNLFFQGSYNELFLIYRYQDHYILIGPWRCNVLDKTFFKVAVADKDLTKEEEEILYQALKHLPVYPLNAIRDLLIVVHYFFSGKIEDLLSPPLRHYIRDFSDNIEVQKANMFVKKQESKVCLYNYEKNLSSIVQEGDVHKLKEIIFSLRNTFIPVVSGDTLRSEKNYSIIAFDRLAQIAIQSGMDIADAYHSREEFMRDSELATSMPDVLKIRDASLVFYTQKVSELRDNRWKHVSPTVNAIIQYISVNLHKSVTTAELAQHFNMSESKLRQIFKRDTGLTIYQYTSNMKIEEAKTLLRSAYAINHISDVLGFTDPSHFSKFFKKHTGESPKTYQNRKH
>SEE_CVXJ01000016.1_WP_015898584.1
MDTMSLVKSLQGCLKLSITVFDKDHQVTESFWNDDTFEFYYRFQAVLRQMDKEQATNLFFQGSYNELFLIYRYQDHYILIGPWRCNVLDKTFFKVAVADKDLTKEEEEILYQALKHLPVYPLNAIRDLLIVVHYFFSGKIEDLLSPPLRHYIRDFSDNIEVQKANMFVKKQESKVCLYNYEKNLSSIVQEGDVHKLKEIIFSLRNTFIPVVSGDTLRSEKNYSIIAFDRLAQIAIQSGMDIADAYHSREEFMRDSELATSMPDVLKIRDASLVFYTQKVSELRDNRWKHVSPTVNAIIQYISVNLHKSVTTAELAQHFNMSESKLRQIFKRDTGLTIYQYTSNMKIEEAKTLLRSAYAINHISDVLGFTDPSHFSKFFKKHTGESPKTYQNRKH
>SEE_CVXI01000016.1_WP_015898584.1
MDTMSLVKSLQGCLKLSITVFDKDHQVTESFWNDDTFEFYYRFQAVLRQMDKEQATNLFFQGSYNELFLIYRYQDHYILIGPWRCNVLDKTFFKVAVADKDLTKEEEEILYQALKHLPVYPLNAIRDLLIVVHYFFSGKIEDLLSPPLRHYIRDFSDNIEVQKANMFVKKQESKVCLYNYEKNLSSIVQEGDVHKLKEIIFSLRNTFIPVVSGDTLRSEKNYSIIAFDRLAQIAIQSGMDIADAYHSREEFMRDSELATSMPDVLKIRDASLVFYTQKVSELRDNRWKHVSPTVNAIIQYISVNLHKSVTTAELAQHFNMSESKLRQIFKRDTGLTIYQYTSNMKIEEAKTLLRSAYAINHISDVLGFTDPSHFSKFFKKHTGESPKTYQNRKH
>SEE_CVXG01000015.1_WP_015898584.1
MDTMSLVKSLQGCLKLSITVFDKDHQVTESFWNDDTFEFYYRFQAVLRQMDKEQATNLFFQGSYNELFLIYRYQDHYILIGPWRCNVLDKTFFKVAVADKDLTKEEEEILYQALKHLPVYPLNAIRDLLIVVHYFFSGKIEDLLSPPLRHYIRDFSDNIEVQKANMFVKKQESKVCLYNYEKNLSSIVQEGDVHKLKEIIFSLRNTFIPVVSGDTLRSEKNYSIIAFDRLAQIAIQSGMDIADAYHSREEFMRDSELATSMPDVLKIRDASLVFYTQKVSELRDNRWKHVSPTVNAIIQYISVNLHKSVTTAELAQHFNMSESKLRQIFKRDTGLTIYQYTSNMKIEEAKTLLRSAYAINHISDVLGFTDPSHFSKFFKKHTGESPKTYQNRKH
>SEE_CVXF01000016.1_WP_015898584.1
MDTMSLVKSLQGCLKLSITVFDKDHQVTESFWNDDTFEFYYRFQAVLRQMDKEQATNLFFQGSYNELFLIYRYQDHYILIGPWRCNVLDKTFFKVAVADKDLTKEEEEILYQALKHLPVYPLNAIRDLLIVVHYFFSGKIEDLLSPPLRHYIRDFSDNIEVQKANMFVKKQESKVCLYNYEKNLSSIVQEGDVHKLKEIIFSLRNTFIPVVSGDTLRSEKNYSIIAFDRLAQIAIQSGMDIADAYHSREEFMRDSELATSMPDVLKIRDASLVFYTQKVSELRDNRWKHVSPTVNAIIQYISVNLHKSVTTAELAQHFNMSESKLRQIFKRDTGLTIYQYTSNMKIEEAKTLLRSAYAINHISDVLGFTDPSHFSKFFKKHTGESPKTYQNRKH
>SEE_CVXE01000017.1_WP_015898584.1
MDTMSLVKSLQGCLKLSITVFDKDHQVTESFWNDDTFEFYYRFQAVLRQMDKEQATNLFFQGSYNELFLIYRYQDHYILIGPWRCNVLDKTFFKVAVADKDLTKEEEEILYQALKHLPVYPLNAIRDLLIVVHYFFSGKIEDLLSPPLRHYIRDFSDNIEVQKANMFVKKQESKVCLYNYEKNLSSIVQEGDVHKLKEIIFSLRNTFIPVVSGDTLRSEKNYSIIAFDRLAQIAIQSGMDIADAYHSREEFMRDSELATSMPDVLKIRDASLVFYTQKVSELRDNRWKHVSPTVNAIIQYISVNLHKSVTTAELAQHFNMSESKLRQIFKRDTGLTIYQYTSNMKIEEAKTLLRSAYAINHISDVLGFTDPSHFSKFFKKHTGESPKTYQNRKH
>SEE_CVWY01000017.1_WP_015898584.1
MDTMSLVKSLQGCLKLSITVFDKDHQVTESFWNDDTFEFYYRFQAVLRQMDKEQATNLFFQGSYNELFLIYRYQDHYILIGPWRCNVLDKTFFKVAVADKDLTKEEEEILYQALKHLPVYPLNAIRDLLIVVHYFFSGKIEDLLSPPLRHYIRDFSDNIEVQKANMFVKKQESKVCLYNYEKNLSSIVQEGDVHKLKEIIFSLRNTFIPVVSGDTLRSEKNYSIIAFDRLAQIAIQSGMDIADAYHSREEFMRDSELATSMPDVLKIRDASLVFYTQKVSELRDNRWKHVSPTVNAIIQYISVNLHKSVTTAELAQHFNMSESKLRQIFKRDTGLTIYQYTSNMKIEEAKTLLRSAYAINHISDVLGFTDPSHFSKFFKKHTGESPKTYQNRKH
>SEE_CP021972.1_ASB97685.1
MDTMSLVKSLQGCLKLSITVFDKDHQVTESFWNDDTFEFYYRFQAVLRQMDKEQATNLFFQGSYNELFLIYRYQDHYILIGPWRCNVLDKTFFKVAVADKDLTKEEEEILYQALKHLPVYPLNAIRDLLIVVHYFFSGKIEDLLSPPLRHYIRDFSDNIEVQKANMFVKKQESKVCLYNYEKNLSSIVQEGDVHKLKEIIFSLRNTFIPVVSGDTLRSEKNYSIIAFDRLAQIAIQSGMDIADAYHSREEFMRDSELATSMPDVLKIRDASLVFYTQKVSELRDNRWKHVSPTVNAIIQYISVNLHKSVTTAELAQHFNMSESKLRQIFKRDTGLTIYQYTSNMKIEEAKTLLRSAYAINHISDVLGFTDPSHFSKFFKKHTGESPKTYQNRKH
>GAS_NZ_LS483399.1_WP_111702303.1
MDTMSLVKSLQACLKLSITVFDKDHQVTESFWNDDTFEFYYRFQAVLRQMDKEQATNLFFQGSYNELFLIYRYQDHYILIGPWRCNVLDKTFFKVTVADKDLTKEEEEILYQALKHLPVYPLNAIRDLLIVVHYFFSGKIEDLLSPPLRHYIRDFSDNIEVEKANMFVKKQESKVYLYNYEKNLSTIVQEGDVHKLKEIIFSLRNTFIPVVSGDTLRSEKNYSIITFDRLAQIAIQSGMDIADTYHSREEFMRDSELATSMPDVLKIRDASLVFYTQKVSELRNNRWKHVSPTVNAIIQYISVNLHKSITTAELAQHFNMSESKLRQIFKRDTGLTIYQYTSNMKIEEAKTLLRSAYAINHISDVLGFTDPSHFSKFFKKHTGESPKAYQNRKH
>GAS_NZ_LS483391.1_WP_072135772.1
MDTMSLVKSLQACLKLSITVFDKDHQVTESFWNDDTFEFYYRFQAVLRQMDKEQATNLFFQGSYNELFLIYRYQDHYILIGPWRCNVLDKTFFKVTVADKDLTKEEEEILYQALKHLPVYPLNAIRDLLIVVHYFFSGKIEDLLSPPLRHYIRDFSDNIEVEKANMFVKKQESKVCLYNYEKNLSTIVQEGDVHKLKEIIFSLRNTFIPVVSGDTLRSEKNYSIIAFDRLAQIAIQSGMDIADAYHSRQEFMRDSELATSMPDVLKIRDASLVFYTQKVSELRDNRWKHASPAVNAIIQYISVNLHKSITTAELAQHFNMSESKLRQIFKRDTGLTIYQYTSNMKIEEAKTLLRSAYAINHISDVLGFTDPSHFSKFFKKHTGESPKAYQNRKH
>GAS_NC_003485.1_WP_041174246.1
MDTMSLVKSLQACLKLSITVFDKDHQVTESFWNNDTFEFYYRFQAVLRQMDKEQATNLFFQGSYNELFLIYRYQDHYILIGPWRCNVLDKTFFKVTVADKDLTKEEEEILYQALKHLPVYPLNAIRDLLIVVHYFFSGKIEDLLSPPLRHYIRDFSDNIEVEKANMFVKKQESKVCLYNYEKNLSTIVQEGDVHKLKEIIFSLRNTFIPVVSGDTLRSEKNYSIIAFDRLAQIAIQSGMDIADAYHSRQEFMRDSELATSMPDVLKIRDASLVFYTQKVSELRDNRWKHASPAVNAIIQYISVNLHKSITTAELAQHFNMSESKLRQIFKRDTGLTIYQYTSNMKIEETKTLLRSAYAINHISDVLGFTDPSHFSKFFKKHTGESPKAYQNRKH
>GAS_CDHB01000003.1_WP_072135674.1
MDTMSLVKSLQACLKLSITVFDKDHQVTESFWNNDTFEFYYRFQAVLRQMDKEQATNLFFQGSYNELFLIYRYQDHYILIGPWRCNVLDKTFFKVTVADKDLTKEEEEILYQALKHLPVYPLNAIRDLLIVVHYFFSGKIEDLLSPPLRHYIRDFSDNIEVEKANMFVKKQESKVCLYNYEKNLSTIVQEGDVHKLKEIIFSLRNTFIPVVSGDTLRSEKNYSIIAFDRLAQIAIQSGMDIADAYHSRQEFMRDSELATSMPDVLKIRDASLVFYTQKVSELRDNRWKHASPAVNAIIQYISVNLHKSITTAELAQHFNMSESKLRQIFKRDTGLTIYQYTSNMKIEEAKTLLRSAYAINHISDVLGFTDPSHFSKFFRKHTGESPKAYQNRKH
>GAS_CDHA01000007.1_WP_072135674.1
MDTMSLVKSLQACLKLSITVFDKDHQVTESFWNNDTFEFYYRFQAVLRQMDKEQATNLFFQGSYNELFLIYRYQDHYILIGPWRCNVLDKTFFKVTVADKDLTKEEEEILYQALKHLPVYPLNAIRDLLIVVHYFFSGKIEDLLSPPLRHYIRDFSDNIEVEKANMFVKKQESKVCLYNYEKNLSTIVQEGDVHKLKEIIFSLRNTFIPVVSGDTLRSEKNYSIIAFDRLAQIAIQSGMDIADAYHSRQEFMRDSELATSMPDVLKIRDASLVFYTQKVSELRDNRWKHASPAVNAIIQYISVNLHKSITTAELAQHFNMSESKLRQIFKRDTGLTIYQYTSNMKIEEAKTLLRSAYAINHISDVLGFTDPSHFSKFFRKHTGESPKAYQNRKH
>GAS_CDGY01000052.1_WP_072135504.1
MDTMSLVKSLQACLKLSITVFDKDHQVTESFWNDDTFEFYYRFQAVLRQMDKEQATNLFFQGSYNELFLIYRYQDHYILIGPWRCNVLDKTFFKVAVADKDLTKEEEEILYQALKHLPVYPLNAIRDLLIVVHYFFSGKIEDLLSPPLRHYIRDFSDNIEVEKANMFVKKQESKVCLYNYEKNLSTIVQEGDVHKLKEIIFSLRNTFIPVVSGDTLRSEKNYSIIAFDRLAQIAIQSGMDIADAYHSRQEFMRDSELATSMPDVLKIRDASLVFYTQKVSELRDNRWKHASPAVNAIIQYISVNLHKSITTAELAQHFNMSESKLRQIFKRDTGLTIYQYTSNMKIEEAKTLLRSAYAINHISDVLGFTDPSHFSKFFKKHTGESPKAYQNRKH
>GAS_CDGX01000059.1_WP_072135674.1
MDTMSLVKSLQACLKLSITVFDKDHQVTESFWNNDTFEFYYRFQAVLRQMDKEQATNLFFQGSYNELFLIYRYQDHYILIGPWRCNVLDKTFFKVTVADKDLTKEEEEILYQALKHLPVYPLNAIRDLLIVVHYFFSGKIEDLLSPPLRHYIRDFSDNIEVEKANMFVKKQESKVCLYNYEKNLSTIVQEGDVHKLKEIIFSLRNTFIPVVSGDTLRSEKNYSIIAFDRLAQIAIQSGMDIADAYHSRQEFMRDSELATSMPDVLKIRDASLVFYTQKVSELRDNRWKHASPAVNAIIQYISVNLHKSITTAELAQHFNMSESKLRQIFKRDTGLTIYQYTSNMKIEEAKTLLRSAYAINHISDVLGFTDPSHFSKFFRKHTGESPKAYQNRKH
>GAS_CDGW01000018.1_WP_072135504.1
MDTMSLVKSLQACLKLSITVFDKDHQVTESFWNDDTFEFYYRFQAVLRQMDKEQATNLFFQGSYNELFLIYRYQDHYILIGPWRCNVLDKTFFKVAVADKDLTKEEEEILYQALKHLPVYPLNAIRDLLIVVHYFFSGKIEDLLSPPLRHYIRDFSDNIEVEKANMFVKKQESKVCLYNYEKNLSTIVQEGDVHKLKEIIFSLRNTFIPVVSGDTLRSEKNYSIIAFDRLAQIAIQSGMDIADAYHSRQEFMRDSELATSMPDVLKIRDASLVFYTQKVSELRDNRWKHASPAVNAIIQYISVNLHKSITTAELAQHFNMSESKLRQIFKRDTGLTIYQYTSNMKIEEAKTLLRSAYAINHISDVLGFTDPSHFSKFFKKHTGESPKAYQNRKH
>GAS_CDGV01000074.1_WP_072135504.1
MDTMSLVKSLQACLKLSITVFDKDHQVTESFWNDDTFEFYYRFQAVLRQMDKEQATNLFFQGSYNELFLIYRYQDHYILIGPWRCNVLDKTFFKVAVADKDLTKEEEEILYQALKHLPVYPLNAIRDLLIVVHYFFSGKIEDLLSPPLRHYIRDFSDNIEVEKANMFVKKQESKVCLYNYEKNLSTIVQEGDVHKLKEIIFSLRNTFIPVVSGDTLRSEKNYSIIAFDRLAQIAIQSGMDIADAYHSRQEFMRDSELATSMPDVLKIRDASLVFYTQKVSELRDNRWKHASPAVNAIIQYISVNLHKSITTAELAQHFNMSESKLRQIFKRDTGLTIYQYTSNMKIEEAKTLLRSAYAINHISDVLGFTDPSHFSKFFKKHTGESPKAYQNRKH
>GAS_CDGS01000041.1_WP_072135674.1
MDTMSLVKSLQACLKLSITVFDKDHQVTESFWNNDTFEFYYRFQAVLRQMDKEQATNLFFQGSYNELFLIYRYQDHYILIGPWRCNVLDKTFFKVTVADKDLTKEEEEILYQALKHLPVYPLNAIRDLLIVVHYFFSGKIEDLLSPPLRHYIRDFSDNIEVEKANMFVKKQESKVCLYNYEKNLSTIVQEGDVHKLKEIIFSLRNTFIPVVSGDTLRSEKNYSIIAFDRLAQIAIQSGMDIADAYHSRQEFMRDSELATSMPDVLKIRDASLVFYTQKVSELRDNRWKHASPAVNAIIQYISVNLHKSITTAELAQHFNMSESKLRQIFKRDTGLTIYQYTSNMKIEEAKTLLRSAYAINHISDVLGFTDPSHFSKFFRKHTGESPKAYQNRKH
>GAS_CDGQ01000008.1_WP_072135674.1
MDTMSLVKSLQACLKLSITVFDKDHQVTESFWNNDTFEFYYRFQAVLRQMDKEQATNLFFQGSYNELFLIYRYQDHYILIGPWRCNVLDKTFFKVTVADKDLTKEEEEILYQALKHLPVYPLNAIRDLLIVVHYFFSGKIEDLLSPPLRHYIRDFSDNIEVEKANMFVKKQESKVCLYNYEKNLSTIVQEGDVHKLKEIIFSLRNTFIPVVSGDTLRSEKNYSIIAFDRLAQIAIQSGMDIADAYHSRQEFMRDSELATSMPDVLKIRDASLVFYTQKVSELRDNRWKHASPAVNAIIQYISVNLHKSITTAELAQHFNMSESKLRQIFKRDTGLTIYQYTSNMKIEEAKTLLRSAYAINHISDVLGFTDPSHFSKFFRKHTGESPKAYQNRKH
>GAS_CDGO01000049.1_WP_072135772.1
MDTMSLVKSLQACLKLSITVFDKDHQVTESFWNDDTFEFYYRFQAVLRQMDKEQATNLFFQGSYNELFLIYRYQDHYILIGPWRCNVLDKTFFKVTVADKDLTKEEEEILYQALKHLPVYPLNAIRDLLIVVHYFFSGKIEDLLSPPLRHYIRDFSDNIEVEKANMFVKKQESKVCLYNYEKNLSTIVQEGDVHKLKEIIFSLRNTFIPVVSGDTLRSEKNYSIIAFDRLAQIAIQSGMDIADAYHSRQEFMRDSELATSMPDVLKIRDASLVFYTQKVSELRDNRWKHASPAVNAIIQYISVNLHKSITTAELAQHFNMSESKLRQIFKRDTGLTIYQYTSNMKIEEAKTLLRSAYAINHISDVLGFTDPSHFSKFFKKHTGESPKAYQNRKH
>GAS_CDGN01000006.1_WP_072135674.1
MDTMSLVKSLQACLKLSITVFDKDHQVTESFWNNDTFEFYYRFQAVLRQMDKEQATNLFFQGSYNELFLIYRYQDHYILIGPWRCNVLDKTFFKVTVADKDLTKEEEEILYQALKHLPVYPLNAIRDLLIVVHYFFSGKIEDLLSPPLRHYIRDFSDNIEVEKANMFVKKQESKVCLYNYEKNLSTIVQEGDVHKLKEIIFSLRNTFIPVVSGDTLRSEKNYSIIAFDRLAQIAIQSGMDIADAYHSRQEFMRDSELATSMPDVLKIRDASLVFYTQKVSELRDNRWKHASPAVNAIIQYISVNLHKSITTAELAQHFNMSESKLRQIFKRDTGLTIYQYTSNMKIEEAKTLLRSAYAINHISDVLGFTDPSHFSKFFRKHTGESPKAYQNRKH
>GAS_CDGM01000009.1_WP_072135504.1
MDTMSLVKSLQACLKLSITVFDKDHQVTESFWNDDTFEFYYRFQAVLRQMDKEQATNLFFQGSYNELFLIYRYQDHYILIGPWRCNVLDKTFFKVAVADKDLTKEEEEILYQALKHLPVYPLNAIRDLLIVVHYFFSGKIEDLLSPPLRHYIRDFSDNIEVEKANMFVKKQESKVCLYNYEKNLSTIVQEGDVHKLKEIIFSLRNTFIPVVSGDTLRSEKNYSIIAFDRLAQIAIQSGMDIADAYHSRQEFMRDSELATSMPDVLKIRDASLVFYTQKVSELRDNRWKHASPAVNAIIQYISVNLHKSITTAELAQHFNMSESKLRQIFKRDTGLTIYQYTSNMKIEEAKTLLRSAYAINHISDVLGFTDPSHFSKFFKKHTGESPKAYQNRKH
>GAS_AWTJ01000006.1_WP_023079476.1
MDTMSLVKSLQACLKLSITVFDKDHQVTESFWNNDTFEFYYRFQAVLRQMDKEQATNLFFQGTYNELFLIYRYQDHYILIGPWRCNVLDKTFFKVTVADKDLTKEEEEILYQALKHLPVYPLNAIRDLLIVVHYFFSGKIEDLLSPPLRHYIRDFSDNIEVEKANMFVKKQESKVCLYNYEKNLSTIVQEGDVHKLKEIIFSLRNTFIPVVSGDTLRSEKNYSIIAFDRLAQIAIQSGMDIADAYHSRQEFMRDSELATSMPDVLKIRDASLVFYTQKVSELRDNRWKHASPAVNAIIQYISVNLHKSITTAELAQHFNMSESKLRQIFKRDTGLTIYQYTSNMKIEEAKTLLRSAYAINHISDVLGFTDPSHFSKFFKKHTGESPKAYQNRKH
>SEE_14_066
MDTMSLVKSLQGCLKLSITVFDKDHQVTESFWNDDTFEFYYRFQAVLRQMDKEQATNLFFQGSYNELFLIYRYQDHYILIGPWRCNVLDKTFFKVAVADKDLTKEEEEILYQALKHLPVYPLNAIRDLLIVVHYFFSGKIEDLLSPPLRHYIRDFSDNIEVQKANMFVKKQESKVCLYNYEKNLSSIVQEGDVHKLKEIIFSLRNTFIPVVSGDTLRSEKNYSIIAFDRLAQIAIQSGMDIADAYHSREEFMRDSELATSMPDVLKIRDASLVFYTQKVSELRDNRWKHVSPTVNAIIQYISVNLHKSVTTAELAQHFNMSESKLRQIFKRDTGLTIYQYTSNMKIEEAKTLLRSAYAINHISDVLGFTDPSHFSKFFKKHTGESPKTYQNRKH
>SEE_14_140
MDTMSLVKSLQGCLKLSITVFDKDHQVTESFWNDDTFEFYYRFQAVLRQMDKEQATNLFFQGSYNELFLIYRYQDHYILIGPWRCNVLDKTFFKVAVADKDLTKEEEEILYQALKHLPVYPLNAIRDLLIVVHYFFSGKIEDLLSPPLRHYIRDFSDNIEVQKANMFVKKQESKVCLYNYEKNLSSIVQEGDVHKLKEIIFSLRNTFIPVVSGDTLRSEKNYSIIAFDRLAQIAIQSGMDIADAYHSREEFMRDSELATSMPDVLKIRDASLVFYTQKVSELRDNRWKHVSPTVNAIIQYISVNLHKSVTTAELAQHFNMSESKLRQIFKRDTGLTIYQYTSNMKIEEAKTLLRSAYAINHISDVLGFTDPSHFSKFFKKHTGESPKTYQNRKH
>SEE_17_009
MDTMSLVKSLQGCLKLSITVFDKDHQVTESFWNDDTFEFYYRFQAVLRQMDKEQATNLFFQGSYNELFLIYRYQDHYILIGPWRCNVLDKTFFKVAVADKDLTKEEEEILYQALKHLPVYPLNAIRDLLIVVHYFFSGKIEDLLSPPLRHYIRDFSDNIEVQKANMFVKKQESKVCLYNYEKNLSSIVQEGDVHKLKEIIFSLRNTFIPVVSGDTLRSEKNYSIIAFDRLAQIAIQSGMDIADAYHSREEFMRDSELATSMPDVLKIRDASLVFYTQKVSELRDNRWKHVSPTVNAIIQYISVNLHKSVTTAELAQHFNMSESKLRQIFKRDTGLTIYQYTSNMKIEEAKTLLRSAYAINHISDVLGFTDPSHFSKFFKKHTGESPKTYQNRKH
>SEE_18_006
MDTMSLVKSLQGCLKLSITVFDKDHQVTESFWNDDTFEFYYRFQAVLRQMDKEQATNLFFQGSYNELFLIYRYQDHYILIGPWRCNVLDKTFFKVAVADKDLTKEEEEILYQALKHLPVYPLNAIRDLLIVVHYFFSGKIEDLLSPPLRHYIRDFSDNIEVQKANMFVKKQESKVCLYNYEKNLSSIVQEGDVHKLKEIIFSLRNTFIPVVSGDTLRSEKNYSIIAFDRLAQIAIQSGMDIADAYHSREEFMRDSELATSMPDVLKIRDASLVFYTQKVSELRDNRWKHVSPTVNAIIQYISVNLHKSVTTAELAQHFNMSESKLRQIFKRDTGLTIYQYTSNMKIEEAKTLLRSAYAINHISDVLGFTDPSHFSKFFKKHTGESPKTYQNRKH
>SEZ_14_102
MDTMSLVKSLQTCLKVSITVFDKDHQVTESFWNDDTFEFYYRFQAVLRQMDKEQATNLFFQGSYNELFLIYRYQDHYILIGPWRCNVLDKTFFKVAVADKDLTKEEEEILYQALKHLPVYPLNAIRDLLIVVHYFFSGKIEDLLSPPLRHYIRDFSDNIEVQKANMFVKKQESKVCLYNYEKNLSSIVQEGDVHKLKEIIFSLRNTFIPVVTGDTLRSEKNYSIIAFDRLAQIAIQSGMDIADAYHSREEFMRDSELATSMPDVLKIRDASLVFYTQKVSELRDNRWKHVSPTVNAIIQYISVNLHKSITTAELAQHFNMSESKLRQIFKRDTGLTIYQYTSNMKIEEAKTLLRSAYAINHISDVLGFTDPSHFSKFFKKHTGESPKTYQNRKH
>SEZ_17_066
MDTMSLVKSLQACLKLSITVFDKDHQVTESFWNDDTFEFYYRFQVVLRQMDKEQETNLFFQGSYNELFLIYRYQDHYILIGPWRCNVLDKTFFKVAVADKDLTKEEEEILYQALKHLPVYPLNAIRDLLIVVHYFFSGKIEDLLSPPLRHYIRDFSDNIEVQKANMFVKKQESKVCLYNYEKNLSSIVQEGDVHKLKEIIFSLRNTFIPVVSGDTLRSEKNYSIIAFDRLAQIAIQSGMDIADAYHSREEFMRDSELATSMPDVLKIRDASLVFYTQKVSELRDNRWKHVSPTVNAIIQYISVNLHKSVTTAELAQHFNMSESKLRQIFKRDTGLTIYQYTSNMKIEEAKTLLRSAYAINHISDVLGFTDPSHFSKFFKKHTGESPKTYQNRKH
>SEZ_18_055
MDTMSLVKSLQACLKLSITVFDKDHQVTESFWNDDTFEFYYRFQVVLRQMDKEQATNLFFQGSYNELFLIYRYQDHYILIGPWRCNVLDKTFFKVAVADKDLTKEEEEILYQALKHLPVYPLNAIRDLLIVVHYFFSGKIEDLLSPPLRHYIRDFSDNIEVQKANMFVKKQESKVCLYNYEKNLSSIVQEGDVHKLKEIIFSLRNTFIPVVSGDTLRSEKNYSIIAFDRLAQIAIQSGMDIADAYHSREEFMRDSELATSMPDVLKIRDASLVFYTQKVSELRDNRWKHVSPTVNAIIQYISVNLHKSITTAELAQHFNMSESKLRQIFKRDTGLTIYQYTSNMKIEEAKTLLRSAYAINHISDVLGFTDPSHFSKFFKKHTGESPKTYQNRKH
>SEZ_18_057
MDTMSLVKSLQACLKLSITVFDKDHQVTESFWNDDTFEFYYRFQAVLRQMDKEQATNLFFQGSYNELFLIYRYQDHYILIGPWRCNVLDKTFFKVAVADKDLTKEEEEILYQALKHLPVYPLNAIRDLLIVVHYFFSGKIEDLLSPPLRHYIRDFSDNIEVQKANMFVKKQESKVCLYNYEKNLSSIVQEGDVHKLKEIIFSLRNTFIPVVSGDTLRSEKNYSIIAFDRLAQIAIQSGMDIADAYHSREEFMRDSELATSMPDVLKIRDASLVFYTQKVSELRDNRWKHVSPTVNAIIQYISVNLHKSVTTAELAQHFNMSESKLRQIFKRDTGLTIYQYTSNMKIEEAKTLLRSAYAINHISDVLGFTDPSHFSKFFKKHTGESPKTYQNRKH
>GAS_87_282
MDTMSLVKSLQACLKLSITVFDKDHQVTESFWNNDTFEFYYRFQAVLRQMDKEQATNLFFQGSYNELFLIYRYQDHYILIGPWRCNVLDKTFFKVTVADKDLTKEEEEILYQALKHLPVYPLNAIRDLLIVVHYFFSGKIEDLLSPPLRHYIRDFSDNIEVEKANMFVKKQESKVCLYNYEKNLSTIVQEGDVHKLKEIIFSLRNTFIPVVSGDTLRSEKNYSIIAFDRLAQIAIQSGMDIADAYHSRQEFMRDSELATSMPDVLKIRDASLVFYTQKVSELRDNRWKHASPAVNAIIQYISVNLHKSITTAELAQHFNMSESKLRQIFKRDTGLTIYQYTSNMKIEETKTLLRSAYAINHISDVLGFTDPSHFSKFFKKHTGESPKAYQNRKH
>GAS_9003
MDTMSLVKSLQACLKLSITVFDKDHQVTESFWNNDTFEFYYRFQAVLRQMDKEQATNLFFQGSYNELFLIYRYQDHYILIGPWRCNVLDKTFFKVTVADKDLTKEEEEILYQALKHLPVYPLNAIRDLLIVVHYFFSGKIEDLLSPPLRHYIRDFSDNIEVEKANMFVKKQESKVCLYNYEKNLSTIVQEGDVHKLKEIIFSLRNTFIPVVSGDTLRSEKNYSIIAFDRLAQIAIQSGMDIADAYHSRQEFMRDSELATSMPDVLKIRDASLVFYTQKVSELRDNRWKHASPAVNAIIQYISVNLHKSITTAELAQHFNMSESKLRQIFKRDTGLTIYQYTSNMKIEETKTLLRSAYAINHISDVLGFTDPSHFSKFFKKHTGESPKAYQNRKH
>GAS_SS_77
MDTMSLVKSLQACLKLSITVFDKDHQVTESFWNDDTFEFYYRFQAVLRQMDKEQATNLFFQGSYNELFLIYRYQDHYILIGPWRCNVLDKTFFKVTVADKDLTKEEEEILYQALKHLPVYPLNAIRDLLIVVHYFFSGKIEDLLSPPLRHYIRDFSDNIEVEKANMFVKKQESKVCLYNYEKNLSTIVQEGDVHKLKEIIFSLRNTFIPVVSGDTLRSEKNYSIIAFDRLAQIAIQSGMDIADAYHSRQEFMRDSELATSMPDVLKIRDASLVFYTQKVSELRDNRWKHASPAVNAIIQYISVNLHKSITTAELAQHFNMSESKLRQIFKRDTGLTIYQYTSNMKIEEAKTLLRSAYAINHISDVLGFTDPSHFSKFFKKHTGESPKAYQNRKH
>GAS_SS_734
MDTMSLVKSLQACLKLSITVFDKDHQVTESFWNDDTFEFYYRFQAVLRQMDKEQATNLFFQGSYNELFLIYRYQDHYILIGPWRCNVLDKTFFKVTVADKDLTKEEEEILYQALKHLPVYPLNAIRDLLIVVHYFFSGKIEDLLSPPLRHYIRDFSDNIEVEKANMFVKKQESKVCLYNYEKNLSTIVQEGDVHKLKEIIFSLRNTFISVVSGDTLRSEKNYSIIAFDRLAQIAIQSGMDIADAYHSRQEFMRGNELATSLPDVLKIRDASLVFYTQKVSELRDNRWKHASPAVNAIIQYISVNLHKSITTAELAQHFNMSESKLRQIFKRDTGLTIYQYTSNMKIEEAKTLLRSAYAINHISDVLGFTDPSHFSKFFKKHTGESPKAYQNRKH
>GAS_SS_1272
MDTMSLVKSLQACLKLSITVFDKDHQVTESFWNNDTFEFYYRFQAVLRQMDKEQATNLFFQGSYNELFLIYRYQDHYILIGPWRCNVLDKTFFKVTVADKDLTKEEEEILYQALKHLPVYPLNAIRDLLIVVHYFFSGKIEDLLSPPLRHYIRDFSDNIEVEKANMFVKKQESKVCLYNYEKNLSTIVQEGDVHKLKEIIFSLRNTFIPVVSGDTLRSEKNYSIIAFDRLAQIAIQSGMDIADAYHSRQEFMRDSELATSMPDVLKIRDASLVFYTQKVSELRDNRWKHASPAVNAIIQYISVNLHKSITTAELAQHFNMSESKLRQIFKRDTGLTIYQYTSNMKIEETKTLLRSAYAINHISDVLGFTDPSHFSKFFKKHTGESPKAYQNRKH
>SEE_UHFF01000002.1_WP_115251356.1
MDTISLVKSLQACLKLSITVFDKDHQVIESFWNDDTFEFYYRFQAVLRQMDKEQATNLFFQGSYNELFLIYHYQDHYILIGPWRCNVLDKTFFKVAVADKDLTKEEKEILYQALKNLPVYPLNAIRDLLIVVHYFFSGKIEDLLSPPLRHYIRDFSDNIEVEKANMFVKKQESKVCLYNYEKNLSTIVQEGDVHKLKEIIFSLRNTFIPVVSGDTLRSEKNYSIIAFDRLAQIAIQSGMDIADAYHSREEFMRDSELATSMPDVLKIRDASLVFYTQKVSELRDNRWKHVSPTVNAIIQYISVNLHKSVTTAELAQHFNMSESKLRQIFKRDTGLTIYQYTSNMKIEEAKTLLRSAYAINHISDVLGFTDPSHFSKFFKKHTGESPKVYQNRKH
Truncated proteins
>GAS_SUO86102.1
MFWIRPFFKVTVADKDLTKEEEEILYQALKHLPVYPLNAIRDLLIVVHYFFSGKIEDLLSPPLRHYIRDFSDNIEVEKANMFVKKQESKVCLYNYEKNLSTIVQEGDVHKLKEIIFSLRNTFIPVVSGDTLRSEKNYSIIAFDRLAQIAIQSGMDIADAYHSRQEFMRDSELATSMPDVLKIRDASLVFYTQKVSELRDNRWKHASPAVNAIIQYISVNLHKSITTAELAQHFNMSESKLRQIFKRDTGLTIYQYTSNMKIEEAKTLLRSAYAINHISDVLGFTDPSHFSKFFKKHTGESPKAYQNRKH
>SEE_CRT36931.1
MTESFWNDDTFEFYYRFQAVLRQMDKEQATNLFFQGSYNELFLIYRYQDHYILIGPWRCNVLDKTFFKVAVADKDLTKEEEEILYQALKHLPVYPLNAIRDLLIVVHYFFSGKIEDLLSPPLRHYIRDFSDNIEVQKANMFVKKQESKVCLYNYEKNLSSIVQEGDVHKLKEIIFSLRNTFIPVVSGDTLRSEKNYSIIAFDRLAQIAIQSGMDIADAYHSREEFMRDSELATSMPDVLKIRDASLVFYTQKVSELRDNRWKHVSPTVNAIIQYISVNLHKSVTTAELAQHFNMSESKLRQIFKRDTGLTIYQYTSNMKIEEAKTLLRSAYAINHISDVLGFTDPSHFSKFFKKHTGESPKTYQNRKH
>SEE_CRW38749.1
MDKTFFKVAVADKDLTKEEEEILYQALKHLPVYPLNAIRDLLIVVHYFFSGKIEDLLSPPLRHYIRDFSDNIEVQKANMFVKKQESKVCLYNYEKNLSSIVQEGDVHKLKEIIFSLRNTFIPVVSGDTLRSEKNYSIIAFDRLAQIAIQSGMDIADAYHSREEFMRDSELATSMPDVLKIRDASLVFYTQKVSELRDNRWKHVSPTVNAIIQYISVNLHKSVTTAELAQHFNMSESKLRQIFKRDTGLTIYQYTSNMKIEEAKTLLRSAYAINHISDVLGFTDPSHFSKFFKKHTGESPKTYQNRKH
>SEE_CRW40362.1
MDKTFFKVAVADKDLTKEEEEILYQALKHLPVYPLNAIRDLLIVVHYFFSGKIEDLLSPPLRHYIRDFSDNIEVQKANMFVKKQESKVCLYNYEKNLSSIVQEGDVHKLKEIIFSLRNTFIPVVSGDTLRSEKNYSIIAFDRLAQIAIQSGMDIADAYHSREEFMRDSELATSMPDVLKIRDASLVFYTQKVSELRDNRWKHVSPTVNAIIQYISVNLHKSVTTAELAQHFNMSESKLRQIFKRDTGLTIYQYTSNMKIEEAKTLLRSAYAINHISDVLGFTDPSHFSKFFKKHTGESPKTYQNRKH
>SEE_CRT68250.1
MDKTFFKVAVADKDLTKEEEEILYQALKHLPVYPLNAIRDLLIVVHYFFSGKIEDLLSPPLRHYIRDFSDNIEVQKANMFVKKQESKVCLYNYEKNLSSIVQEGDVHKLKEIIFSLRNTFIPVVSGDTLRSEKNYSIIAFDRLAQIAIQSGMDIADAYHSREEFMRDSELATSMPDVLKIRDASLVFYTQKVSELRDNRWKHVSPTVNAIIQYISVNLHKSVTTAELAQHFNMSESKLRQIFKRDTGLTIYQYTSNMKIEEAKTLLRSAYAINHISDVLGFTDPSHFSKFFKKHTGESPKTYQNRKH
>SEE_CRR23793.1
MDKTFFKVAVADKDLTKEEEEILYQALKHLPVYPLNAIRDLLIVVHYFFSGKIEDLLSPPLRHYIRDFSDNIEVQKANMFVKKQESKVCLYNYEKNLSSIVQEGDVHKLKEIIFSLRNTFIPVVSGDTLRSEKNYSIIAFDRLAQIAIQSGMDIADAYHSREEFMRDSELATSMPDVLKIRDASLVFYTQKVSELRDNRWKHVSPTVNAIIQYISVNLHKSVTTAELAQHFNMSESKLRQIFKRDTGLTIYQYTSNMKIEEAKTLLRSAYAINHISDVLGFTDPSHFSKFFKKHTGESPKTYQNRKH
>SEE_CRS36454.1
MAVADKDLTKEEEEILYQALKHLPVYPLNAIRDLLIVVHYFFSGKIEDLLSPPLRHYIRDFSDNIEVQKANMFVKKQESKVCLYNYEKNLSSIVQEGDVHKLKEIIFSLRNTFIPVVSGDTLRSEKNYSIIAFDRLAQIAIQSGMDIADAYHSREEFMRDSELATSMPDVLKIRDASLVFYTQKVSELRDNRWKHVSPTVNAIIQYISVNLHKSVTTAELAQHFNMSESKLRQIFKRDTGLTIYQYTSNMKIEEAKTLLRSAYAINHISDVLGFTDPSHFSKFFKKHTGESPKTYQNRKH
>SEE_CRS28107.1
MAVADKDLTKEEEEILYQALKHLPVYPLNAIRDLLIVVHYFFSGKIEDLLSPPLRHYIRDFSDNIEVQKANMFVKKQESKVCLYNYEKNLSSIVQEGDVHKLKEIIFSLRNTFIPVVSGDTLRSEKNYSIIAFDRLAQIAIQSGMDIADAYHSREEFMRDSELATSMPDVLKIRDASLVFYTQKVSELRDNRWKHVSPTVNAIIQYISVNLHKSVTTAELAQHFNMSESKLRQIFKRDTGLTIYQYTSNMKIEEAKTLLRSAYAINHISDVLGFTDPSHFSKFFKKHTGESPKTYQNRKH
>SEE_GCF_001645285.1_manual
MFVKKQESKVCLYNYEKNLSSIVQEGDVHKLKEIIFSLRNTFIPVVSGDTLRSEKNYSIIAFDRLAQIAIQSGMDIADAYHSREEFMRDSELATSMPDVLKIRDASLVFYTQKVSELRDNRWKHVSPTVNAIIQYISVNLHKSVTTAELAQHFNMSESKLRQIFKRDTGLTIYQYTSNMKIEEAKTLLRSAYAINHISDVLGFTDPSHFSKFFKKHTGESPKTYQNRKH
>SEE_CRU56245.1
MNAIRDLLIVVHYFFSGKIEDLLSPPLRHYIRDFSDNIEVQKANMFVKKQESKVCLYNYEKNLSSIVQEGDVHKLKEIIFSLRNTFIPVVSGDTLRSEKNYSIIAFDRLAQIAIQSGMDIADAYHSREEFMRDSELATSMPDVLKIRDASLVFYTQKVSELRDNRWKHVSPTVNAIIQYISVNLHKSVTTAELAQHFNMSESKLRQIFKRDTGLTIYQYTSNMKIEEAKTLLRSAYAINHISDVLGFTDPSHFSKFFKKHTGESPKTYQNRKH
>SEZ_SUO81356.1
MHKLKEIIFSLRNTFIPVVSGDTLRSEKNYSIIAFDRLAQIAIQSGMDIADAYHSREEFMRDSELATSMPDVLKIRDASLVFYTQKVSELRDNRWKHVSPTVNAIIQYISVSLHKSITTAELAQHFNMSESKLRQIFKRDTGLTIYQYTSNMKIEEAKTLLRSAYAINHISDVLGFTDPSHFSKFFKKHTGESPKTYQNRKH
>SEZ_SQE96795.1
MHKLKEIIFSLRNTFIPVVSGDTLRSEKNYSIIAFDRLAQIAIQSGMDIADAYHSREEFMRDSELATSMPDVLKIRDASLVFYTQKVSELRDNRWKHVSPTVNAIIQYISVSLHKSITTAELAQHFNMSESKLRQIFKRDTGLTIYQYTSNMKIEEAKTLLRSAYAINHISDVLGFTDPSHFSKFFKKHTGESPKTYQNRKH
>SEZ_GCF_000026605.1_manual
MDTMSLVKSLQACLKLSITVFDKDHQVTESFWNDDTFEFYYRFQVVLRQMDKEQETNLFFQGSYNELFLIYRYQDHYILIGPWRCNVLDKTFFKVAVADKDLTKEEEEILYQALKHLPVYPLNAIRDLLIVVHYFFSGKIEDLLSPPLRHYIRDFSDNIEVQKANMFVKKQESKVCLYNYEKNLSSIVQEGDVHKLKEIIFSLRNTFIPVVSGDTLRSEKKLFYHCL

## Sheet: legend
	Table S2. Genomes containing szM and sezV
	Sheets
	genomes
		Refseq, Genbank, or WGS project ID of strain
	SzM sequences
		amino acid sequences of SzM
			4 groups: 3 classes of SzM and truncated proteins
	SezV sequences
		amino acid sequences of SezV
			2 groups: SezV and truncated/interrupted proteins
