# Supplementary material for: A Conserved Streptococcal Virulence Regulator Controls the Expression of a Distinct Class of M-Like Proteins
Source: mBio. 2019 Oct 22;10(5):e02500-19. doi: 10.1128/mBio.02500-19 (PMC6805998; doi:10.1128/mBio.02500-19)
Supplement: TABLE S3 [file mBio.02500-19-st003.xlsx]

## Sheet: Table S3
		Table S3. Strains, plasmids, and oligos
		Table S3A List of strains
		Strain	Genotype	Source	Metadata	Old Genbank Locus Tag
		Streptococcus equi subspecies zooepidemicus
		ATCC 35246	ATCC 35246, Wild type strain	ATCC	isolated from dead pig
		ΔRS00930 (1)	ATCC 35246, deletion of RS00930	This study		SeseC_00185
		ΔRS00930 (2)	ATCC 35246, deletion of RS00930, second deletion - independently generated	This study		SeseC_00185
		ΔRS01795	ATCC 35246, deletion of RS01795	This study		SeseC_00423
		ΔsezV	ATCC 35246, deletion of sezV	This study		SeseC_02416
		Tn-szM	ATCC 35246, transposon insertion in szM	This study		SeseC_02415
		ΔsezV+ sezV	ATCC 35246 ΔsezV, complemented, pSET2-sezV	This study
		Tn-szM + szM	ATCC 35246, Tn-szM, complemented, pSET2-szM	This study
		ΔRS00930 (2) + RS00930	ATCC 35246, deletion of RS00930, complemented with RS00930 reintroduced into chromosomal locus via pSET4s-RS00930	This study
		Tn-RS01795	ATCC 35246, transposon insertion in RS01795	This study
		ΔhasB	ATCC 35246, deletion of hasB	(31)
		14102	Wild type strain	Noah D. Cohan collection	isolated from horse
		18055	Wild type strain	Noah D. Cohan collection	isolated from horse
		18057	Wild type strain	Noah D. Cohan collection	isolated from horse
		17006	Wild type strain	Noah D. Cohan collection	isolated from horse
		Streptococcus equi subspecies equi
		CDL	Wild type strain	Gerald B. Pier collection
		14066	Wild type strain	Noah D. Cohan collection	isolated from horse
		18006	Wild type strain	Noah D. Cohan collection	isolated from horse
		17009	Wild type strain	Noah D. Cohan collection	isolated from horse
		14140	Wild type strain	Noah D. Cohan collection	isolated from horse
		Streptococcus pyogenes
		87-282	Wild type strain, M18	Michael Wessels	throat isolate, Columbus, Ohio
		9003	Wild type strain, M18	Michael Wessels	isolate, Vanderbuilt
		SS-77	Wild type strain, M18	Michael Wessels	CDC
		SS-734	Wild type strain, M18	Michael Wessels	CDC
		SS-1272	Wild type strain, M18	Michael Wessels	CDC
		Escherichia coli
		DH5α λpir
		Table S3B List of plasmids
		Plasmid	Relevant genotype
		pMar4s	Transposon delivery vector; Spc, Km	(30)
		pSET4s	temperature sensitive shuttle plasmid; Spc	(68)
		pSET2	complementation plasmid; Spc	(69)
		pSET4s-RS00930	RS00930 complementation plasmid; Spc	This study
		pSET2-sezV	sezV complementation plasmid; Spc	This study
		pSET2-szM	szM complementation plasmid; Spc	This study
		Table S3C List of primers
		Primer name	Primer sequence
		Tn-seq
		P5-InvRep-Var1F	aatgatacggcgaccaccgagatctacactctttccctacacgacgctcttccgatctgacttatcagccaacctgt
		P5-InvRep-Var2F	aatgatacggcgaccaccgagatctacactctttccctacacgacgctcttccgatctcgacttatcagccaacctgt
		P5-InvRep-Var3F	aatgatacggcgaccaccgagatctacactctttccctacacgacgctcttccgatctatgacttatcagccaacctgt
		P5-InvRep-Var4F	aatgatacggcgaccaccgagatctacactctttccctacacgacgctcttccgatcttgtcgacttatcagccaacctgt
		P5-InvRep-Var5F	aatgatacggcgaccaccgagatctacactctttccctacacgacgctcttccgatcttcgacgacttatcagccaacctgt
		P5-InvRep-Var6F	aatgatacggcgaccaccgagatctacactctttccctacacgacgctcttccgatctgcagcgacgacttatcagccaacctgt
		P7-AD002-index-R	caagcagaagacggcatacgagat acatcg gtgactggagttcagacgtgtgctcttccgatc
		P7-AD004-index-R	caagcagaagacggcatacgagat tggtca gtgactggagttcagacgtgtgctcttccgatc
		P7-AD005-index-R	caagcagaagacggcatacgagat cactgt gtgactggagttcagacgtgtgctcttccgatc
		P7-AD006-index-R	caagcagaagacggcatacgagat attggc gtgactggagttcagacgtgtgctcttccgatc
		Index‘R’primer	gtgactggagttcagacgtgtg
		Himmer3outMar	gctagataggggtcccgag
		Complementation
		pSET2-RS00930-F	aaacgacggccagtgatgtcaattcctctctacccgttatgg
		pSET2-RS00930-R	cgccaagcttgcatgctaatgcttgcgattctgataagtctttgg
		pSET2-szM.F	aaacgacggccagtgttagttttctttgcgtttaggagacaccacag
		pSET2-szM.R	cgccaagcttgcatgaatcctagcggtatcttattctatcttaaaatttaagaaaagc
		sezV-Down-C	gctaggattcagcaagagcctcttggtccg
		sezV-Down-D	tgaccatgattacgccagagattttaacaatccaagtggccaagag
		sezV-UP-A	taaaacgacggccagtgtcacgactgttttctgcatcagttaact
		sezV-UP-B	ctcttgctgaatcctagcggtatcttattctatcttaaaatttaagaaaagc
		Comp-RS00930-F	gacggccagtgaattagacctttctttataagttttgagcccaatactataaaaag
		Comp-RS00930-R	tgattacgccaagctttaagagtccaaatccaagccttctaaataagg
		Comp-RS00930-G446G(CtoT)-F	ggtattgccggttatgtggtggtatgtgcc
		Comp-RS00930-G446G(CtoT)-R	ggcacataccaccacataaccggcaatacc
		Mutant construction
		RS00930-F	atggaaatgctcctagctcccctaa
		RS00930-R	ttattgtgcttcaccgcggtagtaa
		RS01795-Down-C	caatcacagaagaagagctactacctttgtctagtacctcatttcataatagtagc
		RS01795-Down-D	tgattacgccaagctatggatttaccaagatctattcgctacc
		RS01795-UpF-A	gacggccagtgaattttgtcaacaagatgggagatgatatcc
		RS01795-UpR-B	aggtagtagctcttcttctgtgattg
		RS01795-F	ttagaggcttgctcctggcag
		RS01795-R	gtggtcgcaaagttaacagatgt
		Cross-sezV-F	ctttaattacacccgcgtaactttctcc
		Cross-sezV-R	gaagtttttgttgccagagccgataatc
		Cross-szM-F	cccatcaacaatgtcacgaacgtc
		Cross-szM-R	aaaggtatcatcattccaaaagctttctgtc
		qPCR
		qPCR-szM-F	gatggcaattgaccagcttt
		qPCR-szM-R	gctcatgctgaggagctttc
		qPCR-RS00930-F	acacctttcgcccaatccta
		qPCR-RS00930-A	tttgtcaccttacgaagcgc
